# Supplementary material for: The NeuroImmunoEndocrine Circuit of Umami Peptides: A Systems Biology Approach
Source: Nutrients. 2026 Apr 20;18(8):1299. doi: 10.3390/nu18081299 (PMC13118721; doi:10.3390/nu18081299)
Supplement: Supplementary file 1 [file nutrients-18-01299-s001.zip › Table S1.xlsx]

## Sheet: L10-40 Targets
Table S4: Identification of target genes of novel umami peptides and gene ontology (GO) analysis results
#node1	node2	node1_string_internal_id	node2_string_internal_id	node1_external_id	node2_external_id	neighborhood_on_chromosome	gene_fusion	phylogenetic_cooccurrence	homology	coexpression	experimentally_determined_interaction	database_annotated	automated_textmining	prediction	combined_score
JUN	FOS	1855436	1848822	9606.ENSP00000360266	9606.ENSP00000306245	0	0	0	0	0.168	0.999	0.9	0.998	0	0.999
RELA	NFKB1	1858923	1843094	9606.ENSP00000384273	9606.ENSP00000226574	0	0	0	0.797	0.071	0.999	0.9	0.985	0	0.999
ITGAM	ICAM1	1862188	1845628	9606.ENSP00000441691	9606.ENSP00000264832	0	0	0	0	0	0.812	0.9	0.978	0	0.999
RELA	IL8	1858923	1848852	9606.ENSP00000384273	9606.ENSP00000306512	0	0	0	0	0	0.911	0.9	0.928	0	0.999
CCL5	CCR5	1847396	1847342	9606.ENSP00000293272	9606.ENSP00000292303	0	0	0	0	0	0.992	0.9	0.979	0	0.999
CCR2	CCL2	1847341	1843055	9606.ENSP00000292301	9606.ENSP00000225831	0	0	0	0	0	0.915	0.8	0.979	0	0.999
CCR3	CCL5	1862185	1847396	9606.ENSP00000441600	9606.ENSP00000293272	0	0	0	0	0	0.961	0.9	0.961	0	0.999
ITGAL	ICAM1	1853413	1845628	9606.ENSP00000349252	9606.ENSP00000264832	0	0	0	0	0	0.991	0.9	0.98	0	0.999
ITGB2	ICAM1	1848511	1845628	9606.ENSP00000303242	9606.ENSP00000264832	0	0	0	0	0	0.963	0.9	0.87	0	0.999
ITGB2	ITGAX	1848511	1846012	9606.ENSP00000303242	9606.ENSP00000268296	0	0	0	0	0	0.991	0.9	0.692	0	0.999
CCR1	CCL5	1847686	1847396	9606.ENSP00000296140	9606.ENSP00000293272	0	0	0	0	0	0.961	0.9	0.757	0	0.998
VCAM1	ICAM1	1847502	1845628	9606.ENSP00000294728	9606.ENSP00000264832	0	0	0	0	0	0	0.9	0.988	0	0.998
ITGAL	ITGB2	1853413	1848511	9606.ENSP00000349252	9606.ENSP00000303242	0	0	0	0	0	0.683	0.9	0.929	0	0.997
ICAM1	NFKB1	1845628	1843094	9606.ENSP00000264832	9606.ENSP00000226574	0	0	0	0	0	0	0.9	0.974	0	0.997
JUN	TP53	1855436	1846083	9606.ENSP00000360266	9606.ENSP00000269305	0	0	0	0	0	0	0.9	0.972	0	0.997
FOS	TP53	1848822	1846083	9606.ENSP00000306245	9606.ENSP00000269305	0	0	0	0	0	0	0.9	0.962	0	0.996
IL1B	NFKB1	1845335	1843094	9606.ENSP00000263341	9606.ENSP00000226574	0	0	0	0	0.114	0	0.9	0.963	0	0.996
IL6	NFKB1	1844631	1843094	9606.ENSP00000258743	9606.ENSP00000226574	0	0	0	0	0	0	0.9	0.962	0	0.996
IL8	NFKB1	1848852	1843094	9606.ENSP00000306512	9606.ENSP00000226574	0	0	0	0	0.07	0	0.9	0.961	0	0.996
CCL5	CCL2	1847396	1843055	9606.ENSP00000293272	9606.ENSP00000225831	0	0	0	0	0	0.566	0.9	0.909	0	0.995
JUN	IL6	1855436	1844631	9606.ENSP00000360266	9606.ENSP00000258743	0	0	0	0	0	0	0.9	0.96	0	0.995
CCR5	CCL2	1847342	1843055	9606.ENSP00000292303	9606.ENSP00000225831	0	0	0	0	0	0.567	0.8	0.943	0	0.994
simvastatin	Statins	-54454	-446156	-1.CID000054454	-1.CID000446156	0	0	0	0	0	0.441	0	0.989	0	0.994
CD40	NFKB1	1855654	1843094	9606.ENSP00000361359	9606.ENSP00000226574	0	0	0	0	0	0	0.9	0.942	0	0.994
FOS	IL6	1848822	1844631	9606.ENSP00000306245	9606.ENSP00000258743	0	0	0	0	0	0	0.9	0.948	0	0.994
RELA	JUN	1858923	1855436	9606.ENSP00000384273	9606.ENSP00000360266	0	0	0	0	0	0.812	0.9	0.745	0	0.994
JUN	MMP1	1855436	1850481	9606.ENSP00000360266	9606.ENSP00000322788	0	0	0	0	0	0	0.9	0.932	0	0.993
VEGFA	SRC	1855611	1853652	9606.ENSP00000361125	9606.ENSP00000350941	0	0	0	0	0	0	0.9	0.941	0	0.993
JUN	IL8	1855436	1848852	9606.ENSP00000360266	9606.ENSP00000306512	0	0	0	0	0	0	0.9	0.941	0	0.993
JUN	NOS3	1855436	1847875	9606.ENSP00000360266	9606.ENSP00000297494	0	0	0	0	0	0	0.9	0.933	0	0.993
CIITA	IRF1	1849861	1843757	9606.ENSP00000316328	9606.ENSP00000245414	0	0	0	0	0	0	0.9	0.937	0	0.993
SRC	EZR	1853652	1852156	9606.ENSP00000350941	9606.ENSP00000338934	0	0	0	0	0	0	0.9	0.931	0	0.992
IL8	FOS	1848852	1848822	9606.ENSP00000306512	9606.ENSP00000306245	0	0	0	0	0	0	0.9	0.925	0	0.992
MMP1	FOS	1850481	1848822	9606.ENSP00000322788	9606.ENSP00000306245	0	0	0	0	0	0	0.9	0.929	0	0.992
NOS3	Statins	1847875	-446156	9606.ENSP00000297494	-1.CID000446156	0	0	0	0	0	0	0.9	0.922	0	0.992
EZR	ICAM1	1852156	1845628	9606.ENSP00000338934	9606.ENSP00000264832	0	0	0	0	0	0.576	0.8	0.908	0	0.991
IL8	CCL5	1848852	1847396	9606.ENSP00000306512	9606.ENSP00000293272	0	0	0	0	0.072	0.576	0.9	0.805	0	0.991
CD44	EZR	1860096	1852156	9606.ENSP00000398632	9606.ENSP00000338934	0	0	0	0	0	0.917	0	0.895	0	0.991
FOS	CSF2	1848822	1847803	9606.ENSP00000306245	9606.ENSP00000296871	0	0	0	0	0	0	0.9	0.921	0	0.991
TNF	ICAM1	1860103	1845628	9606.ENSP00000398698	9606.ENSP00000264832	0	0	0	0	0	0	0	0.99	0	0.99
CSF2	NFKB1	1847803	1843094	9606.ENSP00000296871	9606.ENSP00000226574	0	0	0	0	0	0	0.9	0.912	0	0.99
ICAM1	IRF1	1845628	1843757	9606.ENSP00000264832	9606.ENSP00000245414	0	0	0	0	0	0	0.9	0.91	0	0.99
TNF	pentoxifylline	1860103	-4740	9606.ENSP00000398698	-1.CID000004740	0	0	0	0	0	0	0.9	0.908	0	0.99
JUN	CCL2	1855436	1843055	9606.ENSP00000360266	9606.ENSP00000225831	0	0	0	0	0	0	0.9	0.903	0	0.989
ITGAM	ITGB2	1862188	1848511	9606.ENSP00000441691	9606.ENSP00000303242	0	0	0	0	0	0.576	0.9	0.778	0	0.989
SRC	VCAM1	1853652	1847502	9606.ENSP00000350941	9606.ENSP00000294728	0	0	0	0	0	0	0.9	0.897	0	0.989
TNF	ethanol	1860103	-702	9606.ENSP00000398698	-1.CID000000702	0	0	0	0	0	0	0.7	0.961	0	0.988
ITGAX	ICAM1	1846012	1845628	9606.ENSP00000268296	9606.ENSP00000264832	0	0	0	0	0	0	0.9	0.887	0	0.988
FOS	CCL2	1848822	1843055	9606.ENSP00000306245	9606.ENSP00000225831	0	0	0	0	0	0	0.9	0.885	0	0.988
VCAM1	IRF1	1847502	1843757	9606.ENSP00000294728	9606.ENSP00000245414	0	0	0	0	0	0	0.9	0.893	0	0.988
ICAM1	Statins	1845628	-446156	9606.ENSP00000264832	-1.CID000446156	0	0	0	0	0	0	0.9	0.882	0	0.987
CCR1	CCL2	1847686	1843055	9606.ENSP00000296140	9606.ENSP00000225831	0	0	0	0	0	0.812	0.8	0.705	0	0.987
CCL2	Statins	1843055	-446156	9606.ENSP00000225831	-1.CID000446156	0	0	0	0	0	0	0.9	0.869	0	0.986
ITGAM	TNF	1862188	1860103	9606.ENSP00000441691	9606.ENSP00000398698	0	0	0	0	0	0	0	0.986	0	0.986
CCL2	pioglitazone	1843055	-4829	9606.ENSP00000225831	-1.CID000004829	0	0	0	0	0	0	0.9	0.855	0	0.985
ICAM1	fluvastatin	1845628	-446155	9606.ENSP00000264832	-1.CID000446155	0	0	0	0	0	0	0.9	0.847	0	0.984
RELA	FOS	1858923	1848822	9606.ENSP00000384273	9606.ENSP00000306245	0	0	0	0	0	0.576	0.9	0.657	0	0.984
RELA	ICAM1	1858923	1845628	9606.ENSP00000384273	9606.ENSP00000264832	0	0	0	0	0	0.576	0.9	0.658	0	0.984
CCL2	fenofibrate	1843055	-3339	9606.ENSP00000225831	-1.CID000003339	0	0	0	0	0	0	0.9	0.845	0	0.984
IL10	JUN	1860958	1855436	9606.ENSP00000412237	9606.ENSP00000360266	0	0	0	0	0	0	0.9	0.855	0	0.984
IL8	IL6	1848852	1844631	9606.ENSP00000306512	9606.ENSP00000258743	0	0	0	0	0.169	0	0	0.98	0	0.983
ICAM1	budesonide	1845628	-5281004	9606.ENSP00000264832	-1.CID005281004	0	0	0	0	0	0	0.9	0.828	0	0.982
fluvastatin	Statins	-446155	-446156	-1.CID000446155	-1.CID000446156	0	0	0	0	0	0.441	0	0.968	0	0.982
VCAM1	fenofibrate	1847502	-3339	9606.ENSP00000294728	-1.CID000003339	0	0	0	0	0	0	0.9	0.828	0	0.982
NOS3	fluvastatin	1847875	-446155	9606.ENSP00000297494	-1.CID000446155	0	0	0	0	0	0	0.9	0.83	0	0.982
ICAM1	pentoxifylline	1845628	-4740	9606.ENSP00000264832	-1.CID000004740	0	0	0	0	0	0	0.9	0.83	0	0.982
CSF2	budesonide	1847803	-5281004	9606.ENSP00000296871	-1.CID005281004	0	0	0	0	0	0	0.9	0.833	0	0.982
JUN	IL1B	1855436	1845335	9606.ENSP00000360266	9606.ENSP00000263341	0	0	0	0	0	0	0.8	0.913	0	0.981
FOS	IL1B	1848822	1845335	9606.ENSP00000306245	9606.ENSP00000263341	0	0	0	0	0	0	0.8	0.909	0	0.981
simvastatin	fluvastatin	-54454	-446155	-1.CID000054454	-1.CID000446155	0	0	0	0	0	0.441	0	0.965	0	0.98
CCL5	CCR2	1847396	1847341	9606.ENSP00000293272	9606.ENSP00000292301	0	0	0	0	0	0	0.9	0.813	0	0.98
IL10	IL6	1860958	1844631	9606.ENSP00000412237	9606.ENSP00000258743	0	0	0	0	0	0	0	0.979	0	0.979
RELA	IRF1	1858923	1843757	9606.ENSP00000384273	9606.ENSP00000245414	0	0	0	0	0	0.576	0.9	0.562	0	0.979
SRC	FOS	1853652	1848822	9606.ENSP00000350941	9606.ENSP00000306245	0	0	0	0	0	0.083	0	0.979	0	0.979
CD44	MSN	1860096	1853976	9606.ENSP00000398632	9606.ENSP00000353408	0	0	0	0	0	0.812	0	0.89	0	0.978
IL1B	IL6	1845335	1844631	9606.ENSP00000263341	9606.ENSP00000258743	0	0	0	0	0.158	0	0	0.973	0	0.976
FOS	NFKB1	1848822	1843094	9606.ENSP00000306245	9606.ENSP00000226574	0	0	0	0	0	0.576	0	0.945	0	0.976
MSN	VCAM1	1853976	1847502	9606.ENSP00000353408	9606.ENSP00000294728	0	0	0	0	0	0.837	0.8	0.308	0	0.975
VEGFA	FGF2	1855611	1845559	9606.ENSP00000361125	9606.ENSP00000264498	0	0	0	0	0	0	0	0.974	0	0.974
TNF	CCL2	1860103	1843055	9606.ENSP00000398698	9606.ENSP00000225831	0	0	0	0	0	0	0	0.974	0	0.974
ICAM1	IL6	1845628	1844631	9606.ENSP00000264832	9606.ENSP00000258743	0	0	0	0	0	0	0	0.973	0	0.973
CD40	ICAM1	1855654	1845628	9606.ENSP00000361359	9606.ENSP00000264832	0	0	0	0	0	0	0	0.972	0	0.972
IL8	ICAM1	1848852	1845628	9606.ENSP00000306512	9606.ENSP00000264832	0	0	0	0	0	0	0	0.972	0	0.972
ALB	ethanol	1847637	-702	9606.ENSP00000295897	-1.CID000000702	0	0	0	0	0	0	0.7	0.909	0	0.972
RELA	CD40	1858923	1855654	9606.ENSP00000384273	9606.ENSP00000361359	0	0	0	0	0	0	0.9	0.725	0	0.971
CD44	ICAM1	1860096	1845628	9606.ENSP00000398632	9606.ENSP00000264832	0	0	0	0	0	0	0.9	0.72	0	0.97
TNF	pioglitazone	1860103	-4829	9606.ENSP00000398698	-1.CID000004829	0	0	0	0	0	0	0.9	0.713	0	0.97
SRC	NFKB1	1853652	1843094	9606.ENSP00000350941	9606.ENSP00000226574	0	0	0	0	0	0.11	0.9	0.7	0	0.97
JUN	SRC	1855436	1853652	9606.ENSP00000360266	9606.ENSP00000350941	0	0	0	0	0	0.151	0	0.964	0	0.969
IL8	CCR1	1848852	1847686	9606.ENSP00000306512	9606.ENSP00000296140	0	0	0	0	0.075	0	0.9	0.7	0	0.969
ITGB2	VCAM1	1848511	1847502	9606.ENSP00000303242	9606.ENSP00000294728	0	0	0	0	0	0	0.9	0.7	0	0.968
TNF	IL1B	1860103	1845335	9606.ENSP00000398698	9606.ENSP00000263341	0	0	0	0	0.247	0	0	0.96	0	0.968
NCAM1	ICAM1	1850053	1845628	9606.ENSP00000318472	9606.ENSP00000264832	0	0	0	0	0	0	0.9	0.702	0	0.968
CCR3	CCL2	1862185	1843055	9606.ENSP00000441600	9606.ENSP00000225831	0	0	0	0	0	0.564	0.8	0.651	0	0.966
VEGFA	JUN	1855611	1855436	9606.ENSP00000361125	9606.ENSP00000360266	0	0	0	0	0	0.149	0.9	0.643	0	0.966
CCL5	CCBP2	1847396	1846299	9606.ENSP00000293272	9606.ENSP00000273145	0	0	0	0	0	0.57	0.9	0.268	0	0.965
TNF	RELA	1860103	1858923	9606.ENSP00000398698	9606.ENSP00000384273	0	0	0	0	0	0.102	0	0.962	0	0.965
CCL2	ethanol	1843055	-702	9606.ENSP00000225831	-1.CID000000702	0	0	0	0	0	0	0	0.964	0	0.965
VEGFA	ALB	1855611	1847637	9606.ENSP00000361125	9606.ENSP00000295897	0	0	0	0	0	0	0.9	0.659	0	0.964
CCBP2	CCL2	1846299	1843055	9606.ENSP00000273145	9606.ENSP00000225831	0	0	0	0	0	0.564	0.9	0.254	0	0.964
IL8	IL1B	1848852	1845335	9606.ENSP00000306512	9606.ENSP00000263341	0	0	0	0	0.091	0	0	0.961	0	0.963
RELA	IL6	1858923	1844631	9606.ENSP00000384273	9606.ENSP00000258743	0	0	0	0	0	0	0.9	0.65	0	0.963
TP53	NFKB1	1846083	1843094	9606.ENSP00000269305	9606.ENSP00000226574	0	0	0	0	0	0	0	0.962	0	0.963
NOS3	simvastatin	1847875	-54454	9606.ENSP00000297494	-1.CID000054454	0	0	0	0	0	0	0.15	0.957	0	0.962
IL1B	CCL2	1845335	1843055	9606.ENSP00000263341	9606.ENSP00000225831	0	0	0	0	0.087	0	0	0.961	0	0.962
ITGAM	ICAM4	1862188	1852554	9606.ENSP00000441691	9606.ENSP00000342114	0	0	0	0	0	0.576	0.9	0.181	0	0.962
IL6	CCL2	1844631	1843055	9606.ENSP00000258743	9606.ENSP00000225831	0	0	0	0	0	0	0	0.962	0	0.962
ICAM1	CCL2	1845628	1843055	9606.ENSP00000264832	9606.ENSP00000225831	0	0	0	0	0	0	0	0.961	0	0.961
CD44	TP53	1860096	1846083	9606.ENSP00000398632	9606.ENSP00000269305	0	0	0	0	0	0.576	0	0.912	0	0.961
IL10	IL8	1860958	1848852	9606.ENSP00000412237	9606.ENSP00000306512	0	0	0	0	0	0	0	0.961	0	0.961
VEGFA	TP53	1855611	1846083	9606.ENSP00000361125	9606.ENSP00000269305	0	0	0	0	0	0	0	0.961	0	0.961
VCAM1	CCL2	1847502	1843055	9606.ENSP00000294728	9606.ENSP00000225831	0	0	0	0	0	0	0	0.961	0	0.961
CD44	VCAM1	1860096	1847502	9606.ENSP00000398632	9606.ENSP00000294728	0	0	0	0	0	0	0.9	0.63	0	0.961
CSF2	IL6	1847803	1844631	9606.ENSP00000296871	9606.ENSP00000258743	0	0	0	0	0	0	0	0.961	0	0.961
CCL2	CCL17	1843055	1842733	9606.ENSP00000225831	9606.ENSP00000219244	0	0	0	0	0	0	0.9	0.631	0	0.961
IL1B	uric acid	1845335	-1175	9606.ENSP00000263341	-1.CID000001175	0	0	0	0	0	0	0.7	0.873	0	0.96
CSF2	IL1B	1847803	1845335	9606.ENSP00000296871	9606.ENSP00000263341	0	0	0	0	0	0	0	0.96	0	0.96
ALB	TP53	1847637	1846083	9606.ENSP00000295897	9606.ENSP00000269305	0	0	0	0	0	0	0	0.96	0	0.96
ICAM1	IL1B	1845628	1845335	9606.ENSP00000264832	9606.ENSP00000263341	0	0	0	0	0	0	0	0.96	0	0.96
CD40	CSF2	1855654	1847803	9606.ENSP00000361359	9606.ENSP00000296871	0	0	0	0	0	0	0	0.96	0	0.96
JUN	IRF1	1855436	1843757	9606.ENSP00000360266	9606.ENSP00000245414	0	0	0	0	0	0	0.9	0.623	0	0.96
ALB	ICAM1	1847637	1845628	9606.ENSP00000295897	9606.ENSP00000264832	0	0	0	0	0	0	0	0.96	0	0.96
VEGFA	NOS3	1855611	1847875	9606.ENSP00000361125	9606.ENSP00000297494	0	0	0	0	0	0	0	0.96	0	0.96
VEGFA	ICAM1	1855611	1845628	9606.ENSP00000361125	9606.ENSP00000264832	0	0	0	0	0	0	0	0.96	0	0.96
VEGFA	EGCG	1855611	-65064	9606.ENSP00000361125	-1.CID000065064	0	0	0	0	0	0	0.7	0.868	0	0.959
NOS3	EGCG	1847875	-65064	9606.ENSP00000297494	-1.CID000065064	0	0	0	0	0	0	0.15	0.952	0	0.958
TP53	EGCG	1846083	-65064	9606.ENSP00000269305	-1.CID000065064	0	0	0	0	0	0	0.7	0.864	0	0.958
CCL2	uric acid	1843055	-1175	9606.ENSP00000225831	-1.CID000001175	0	0	0	0	0	0	0.7	0.863	0	0.958
TNF	CD40	1860103	1855654	9606.ENSP00000398698	9606.ENSP00000361359	0	0	0	0	0.092	0	0	0.955	0	0.958
CCR5	CCR2	1847342	1847341	9606.ENSP00000292303	9606.ENSP00000292301	0	0	0	0.974	0.07	0.566	0.9	0.98	0	0.957
IL8	CCR5	1848852	1847342	9606.ENSP00000306512	9606.ENSP00000292303	0	0	0	0	0	0	0.9	0.587	0	0.956
HLA-A	NCAM1	1856558	1850053	9606.ENSP00000366005	9606.ENSP00000318472	0	0	0	0	0	0	0.9	0.581	0	0.956
JUN	CSF2	1855436	1847803	9606.ENSP00000360266	9606.ENSP00000296871	0	0	0	0	0	0	0.9	0.581	0	0.956
CCL2	CCL22	1843055	1842731	9606.ENSP00000225831	9606.ENSP00000219235	0	0	0	0	0	0	0.9	0.584	0	0.956
ICAM4	ITGB2	1852554	1848511	9606.ENSP00000342114	9606.ENSP00000303242	0	0	0	0	0	0.576	0.9	0.053	0	0.956
HLA-A	ICAM1	1856558	1845628	9606.ENSP00000366005	9606.ENSP00000264832	0	0	0	0	0	0	0.9	0.581	0	0.956
MMP1	CCL2	1850481	1843055	9606.ENSP00000322788	9606.ENSP00000225831	0	0	0	0	0	0.576	0	0.899	0	0.955
MSN	ICAM1	1853976	1845628	9606.ENSP00000353408	9606.ENSP00000264832	0	0	0	0	0	0.564	0.8	0.532	0	0.955
IL8	EGCG	1848852	-65064	9606.ENSP00000306512	-1.CID000065064	0	0	0	0	0	0	0.7	0.851	0	0.954
ITGAM	NFKB1	1862188	1843094	9606.ENSP00000441691	9606.ENSP00000226574	0	0	0	0	0	0	0.9	0.562	0	0.954
IL8	CCR2	1848852	1847341	9606.ENSP00000306512	9606.ENSP00000292301	0	0	0	0	0	0	0.9	0.562	0	0.954
IL6	simvastatin	1844631	-54454	9606.ENSP00000258743	-1.CID000054454	0	0	0	0	0	0	0.7	0.849	0	0.953
IL6	EGCG	1844631	-65064	9606.ENSP00000258743	-1.CID000065064	0	0	0	0	0	0	0.7	0.85	0	0.953
TNF	IL8	1860103	1848852	9606.ENSP00000398698	9606.ENSP00000306512	0	0	0	0	0	0	0	0.953	0	0.953
TP53	quercetin	1846083	-5280343	9606.ENSP00000269305	-1.CID005280343	0	0	0	0	0	0	0.7	0.847	0	0.952
CCL2	quercetin	1843055	-5280343	9606.ENSP00000225831	-1.CID005280343	0	0	0	0	0	0	0.7	0.847	0	0.952
TP53	ICAM1	1846083	1845628	9606.ENSP00000269305	9606.ENSP00000264832	0	0	0	0	0	0	0	0.952	0	0.952
SRC	quercetin	1853652	-5280343	9606.ENSP00000350941	-1.CID005280343	0	0	0	0	0	0.606	0	0.88	0	0.951
NOS3	ethanol	1847875	-702	9606.ENSP00000297494	-1.CID000000702	0	0	0	0	0	0	0.15	0.943	0	0.951
CCL2	simvastatin	1843055	-54454	9606.ENSP00000225831	-1.CID000054454	0	0	0	0	0	0	0.7	0.841	0	0.951
SRC	ICAM1	1853652	1845628	9606.ENSP00000350941	9606.ENSP00000264832	0	0	0	0	0	0	0	0.95	0	0.951
IL6	quercetin	1844631	-5280343	9606.ENSP00000258743	-1.CID005280343	0	0	0	0	0	0	0.7	0.842	0	0.951
RELA	SRC	1858923	1853652	9606.ENSP00000384273	9606.ENSP00000350941	0	0	0	0	0	0.074	0.9	0.502	0	0.949
IL10	TNF	1860958	1860103	9606.ENSP00000412237	9606.ENSP00000398698	0	0	0	0	0	0	0	0.949	0	0.949
NOS3	ICAM1	1847875	1845628	9606.ENSP00000297494	9606.ENSP00000264832	0	0	0	0	0	0	0	0.949	0	0.949
CCL2	EGCG	1843055	-65064	9606.ENSP00000225831	-1.CID000065064	0	0	0	0	0	0	0.7	0.837	0	0.949
IL10	ICAM1	1860958	1845628	9606.ENSP00000412237	9606.ENSP00000264832	0	0	0	0	0	0	0	0.949	0	0.949
VEGFA	simvastatin	1855611	-54454	9606.ENSP00000361125	-1.CID000054454	0	0	0	0	0	0	0.7	0.836	0	0.949
TNF	CSF2	1860103	1847803	9606.ENSP00000398698	9606.ENSP00000296871	0	0	0	0	0	0	0	0.948	0	0.948
IL8	ALB	1848852	1847637	9606.ENSP00000306512	9606.ENSP00000295897	0	0	0	0	0	0	0	0.948	0	0.948
CD44	NCAM1	1860096	1850053	9606.ENSP00000398632	9606.ENSP00000318472	0	0	0	0	0	0	0.9	0.508	0	0.948
RELA	IL1B	1858923	1845335	9606.ENSP00000384273	9606.ENSP00000263341	0	0	0	0	0	0	0.9	0.506	0	0.948
IL10	CSF2	1860958	1847803	9606.ENSP00000412237	9606.ENSP00000296871	0	0	0	0	0	0	0	0.948	0	0.948
ITGAM	CSF2	1862188	1847803	9606.ENSP00000441691	9606.ENSP00000296871	0	0	0	0	0	0	0	0.948	0	0.948
JUN	quercetin	1855436	-5280343	9606.ENSP00000360266	-1.CID005280343	0	0	0	0	0	0	0.7	0.833	0	0.948
CSF2	ICAM1	1847803	1845628	9606.ENSP00000296871	9606.ENSP00000264832	0	0	0	0	0	0	0	0.948	0	0.948
IL6	pentoxifylline	1844631	-4740	9606.ENSP00000258743	-1.CID000004740	0	0	0	0	0	0	0.9	0.5	0	0.948
IL1B	budesonide	1845335	-5281004	9606.ENSP00000263341	-1.CID005281004	0	0	0	0	0	0	0.7	0.828	0	0.947
SRC	NOS3	1853652	1847875	9606.ENSP00000350941	9606.ENSP00000297494	0	0	0	0	0	0	0	0.946	0	0.947
VEGFA	quercetin	1855611	-5280343	9606.ENSP00000361125	-1.CID005280343	0	0	0	0	0	0	0.7	0.83	0	0.947
IL8	simvastatin	1848852	-54454	9606.ENSP00000306512	-1.CID000054454	0	0	0	0	0	0	0.7	0.83	0	0.947
ICAM4	ICAM1	1852554	1845628	9606.ENSP00000342114	9606.ENSP00000264832	0	0	0	0	0	0	0.9	0.49	0	0.946
FOS	EGCG	1848822	-65064	9606.ENSP00000306245	-1.CID000065064	0	0	0	0	0	0	0.7	0.828	0	0.946
IL1B	simvastatin	1845335	-54454	9606.ENSP00000263341	-1.CID000054454	0	0	0	0	0	0	0.7	0.824	0	0.945
MMP1	simvastatin	1850481	-54454	9606.ENSP00000322788	-1.CID000054454	0	0	0	0	0	0	0.7	0.822	0	0.945
ICAM1	FGF2	1845628	1845559	9606.ENSP00000264832	9606.ENSP00000264498	0	0	0	0	0	0	0	0.944	0	0.945
CCR3	IL8	1862185	1848852	9606.ENSP00000441600	9606.ENSP00000306512	0	0	0	0	0.075	0	0.9	0.459	0	0.945
TP53	simvastatin	1846083	-54454	9606.ENSP00000269305	-1.CID000054454	0	0	0	0	0	0	0.7	0.818	0	0.944
TNF	NFKB1	1860103	1843094	9606.ENSP00000398698	9606.ENSP00000226574	0	0	0	0	0.073	0	0	0.942	0	0.944
CIITA	ICAM1	1849861	1845628	9606.ENSP00000316328	9606.ENSP00000264832	0	0	0	0	0	0	0.9	0.471	0	0.944
NOS3	VCAM1	1847875	1847502	9606.ENSP00000297494	9606.ENSP00000294728	0	0	0	0	0	0	0	0.943	0	0.943
CD40	IL6	1855654	1844631	9606.ENSP00000361359	9606.ENSP00000258743	0	0	0	0	0.069	0	0	0.941	0	0.943
CCL5	IL1B	1847396	1845335	9606.ENSP00000293272	9606.ENSP00000263341	0	0	0	0	0.073	0	0	0.941	0	0.943
TP53	IL6	1846083	1844631	9606.ENSP00000269305	9606.ENSP00000258743	0	0	0	0	0	0	0	0.942	0	0.942
IL8	VCAM1	1848852	1847502	9606.ENSP00000306512	9606.ENSP00000294728	0	0	0	0	0	0	0	0.942	0	0.942
VCAM1	NFKB1	1847502	1843094	9606.ENSP00000294728	9606.ENSP00000226574	0	0	0	0	0	0	0	0.942	0	0.942
CD44	SRC	1860096	1853652	9606.ENSP00000398632	9606.ENSP00000350941	0	0	0	0	0	0.915	0	0.343	0	0.942
VEGFA	IL8	1855611	1848852	9606.ENSP00000361125	9606.ENSP00000306512	0	0	0	0	0	0	0	0.942	0	0.942
VEGFA	IL6	1855611	1844631	9606.ENSP00000361125	9606.ENSP00000258743	0	0	0	0	0	0	0	0.942	0	0.942
TP53	FGF2	1846083	1845559	9606.ENSP00000269305	9606.ENSP00000264498	0	0	0	0	0	0	0	0.941	0	0.941
SRC	FGF2	1853652	1845559	9606.ENSP00000350941	9606.ENSP00000264498	0	0	0	0	0	0	0	0.941	0	0.941
NFKB1	CCL2	1843094	1843055	9606.ENSP00000226574	9606.ENSP00000225831	0	0	0	0	0	0	0	0.941	0	0.941
TNF	VCAM1	1860103	1847502	9606.ENSP00000398698	9606.ENSP00000294728	0	0	0	0	0	0	0	0.941	0	0.941
CSF2	CCL2	1847803	1843055	9606.ENSP00000296871	9606.ENSP00000225831	0	0	0	0	0	0	0	0.941	0	0.941
NOS3	uric acid	1847875	-1175	9606.ENSP00000297494	-1.CID000001175	0	0	0	0	0	0	0	0.94	0	0.94
HLA-A	CIITA	1856558	1849861	9606.ENSP00000366005	9606.ENSP00000316328	0	0	0	0	0	0	0.9	0.417	0	0.939
CSF2	quercetin	1847803	-5280343	9606.ENSP00000296871	-1.CID005280343	0	0	0	0	0	0	0.7	0.8	0	0.938
NOS3	IL6	1847875	1844631	9606.ENSP00000297494	9606.ENSP00000258743	0	0	0	0	0	0	0	0.938	0	0.938
ALB	VCAM1	1847637	1847502	9606.ENSP00000295897	9606.ENSP00000294728	0	0	0	0	0	0	0	0.938	0	0.938
SRC	IL6	1853652	1844631	9606.ENSP00000350941	9606.ENSP00000258743	0	0	0	0	0	0	0	0.938	0	0.938
JUN	ICAM1	1855436	1845628	9606.ENSP00000360266	9606.ENSP00000264832	0	0	0	0	0	0	0	0.937	0	0.937
ALB	NFKB1	1847637	1843094	9606.ENSP00000295897	9606.ENSP00000226574	0	0	0	0	0	0	0	0.937	0	0.937
FGF2	IL6	1845559	1844631	9606.ENSP00000264498	9606.ENSP00000258743	0	0	0	0	0	0	0	0.937	0	0.937
RELA	TP53	1858923	1846083	9606.ENSP00000384273	9606.ENSP00000269305	0	0	0	0	0	0	0	0.937	0	0.937
MSN	EZR	1853976	1852156	9606.ENSP00000353408	9606.ENSP00000338934	0	0	0	0.98	0	0.934	0	0.943	0	0.936
EZR	VCAM1	1852156	1847502	9606.ENSP00000338934	9606.ENSP00000294728	0	0	0	0	0	0.576	0.8	0.301	0	0.935
RELA	CSF2	1858923	1847803	9606.ENSP00000384273	9606.ENSP00000296871	0	0	0	0	0	0	0.9	0.361	0	0.933
JUN	FGF2	1855436	1845559	9606.ENSP00000360266	9606.ENSP00000264498	0	0	0	0	0	0	0	0.931	0	0.932
TNF	TP53	1860103	1846083	9606.ENSP00000398698	9606.ENSP00000269305	0	0	0	0	0	0	0	0.932	0	0.932
CD44	HLA-A	1860096	1856558	9606.ENSP00000398632	9606.ENSP00000366005	0	0	0	0	0	0	0.9	0.357	0	0.932
TNF	SRC	1860103	1853652	9606.ENSP00000398698	9606.ENSP00000350941	0	0	0	0	0	0	0	0.93	0	0.93
FOS	FGF2	1848822	1845559	9606.ENSP00000306245	9606.ENSP00000264498	0	0	0	0	0	0	0	0.929	0	0.929
ITGB2	NFKB1	1848511	1843094	9606.ENSP00000303242	9606.ENSP00000226574	0	0	0	0	0	0.075	0.9	0.303	0	0.929
IL10	CCL2	1860958	1843055	9606.ENSP00000412237	9606.ENSP00000225831	0	0	0	0	0	0	0	0.928	0	0.928
MMP1	IL1B	1850481	1845335	9606.ENSP00000322788	9606.ENSP00000263341	0	0	0	0	0	0	0	0.928	0	0.928
VCAM1	IL1B	1847502	1845335	9606.ENSP00000294728	9606.ENSP00000263341	0	0	0	0	0	0	0	0.928	0	0.928
CCR3	CCL17	1862185	1842733	9606.ENSP00000441600	9606.ENSP00000219244	0	0	0	0	0	0	0.8	0.655	0	0.928
ITGAM	IL8	1862188	1848852	9606.ENSP00000441691	9606.ENSP00000306512	0	0	0	0	0	0	0	0.928	0	0.928
MMP1	IL6	1850481	1844631	9606.ENSP00000322788	9606.ENSP00000258743	0	0	0	0	0	0	0	0.928	0	0.928
HLA-A	VCAM1	1856558	1847502	9606.ENSP00000366005	9606.ENSP00000294728	0	0	0	0	0	0	0.9	0.304	0	0.927
NOS3	FGF2	1847875	1845559	9606.ENSP00000297494	9606.ENSP00000264498	0	0	0	0	0	0	0	0.927	0	0.927
CCBP2	CCL17	1846299	1842733	9606.ENSP00000273145	9606.ENSP00000219244	0	0	0	0	0	0	0.9	0.294	0	0.926
CCBP2	CCL22	1846299	1842731	9606.ENSP00000273145	9606.ENSP00000219235	0	0	0	0	0	0	0.9	0.292	0	0.926
VEGFA	CCL2	1855611	1843055	9606.ENSP00000361125	9606.ENSP00000225831	0	0	0	0	0	0	0	0.926	0	0.926
IL10	pentoxifylline	1860958	-4740	9606.ENSP00000412237	-1.CID000004740	0	0	0	0	0	0	0.9	0.269	0	0.924
VEGFA	VCAM1	1855611	1847502	9606.ENSP00000361125	9606.ENSP00000294728	0	0	0	0	0	0	0	0.923	0	0.923
IL8	budesonide	1848852	-5281004	9606.ENSP00000306512	-1.CID005281004	0	0	0	0	0	0	0.9	0.26	0	0.923
CCR3	CCL22	1862185	1842731	9606.ENSP00000441600	9606.ENSP00000219235	0	0	0	0	0	0	0.8	0.631	0	0.923
JUN	CCR5	1855436	1847342	9606.ENSP00000360266	9606.ENSP00000292303	0	0	0	0	0	0	0.9	0.264	0	0.923
SRC	IL8	1853652	1848852	9606.ENSP00000350941	9606.ENSP00000306512	0	0	0	0	0	0	0	0.923	0	0.923
VEGFA	MMP1	1855611	1850481	9606.ENSP00000361125	9606.ENSP00000322788	0	0	0	0	0	0	0	0.921	0	0.921
NCAM1	IRF1	1850053	1843757	9606.ENSP00000318472	9606.ENSP00000245414	0	0	0	0	0	0	0.9	0.242	0	0.92
EGCG	quercetin	-65064	-5280343	-1.CID000065064	-1.CID005280343	0	0	0	0	0	0	0	0.919	0	0.919
ITGAL	ICAM4	1853413	1852554	9606.ENSP00000349252	9606.ENSP00000342114	0	0	0	0	0	0	0.9	0.215	0	0.918
CCR5	CCL22	1847342	1842731	9606.ENSP00000292303	9606.ENSP00000219235	0	0	0	0	0	0	0.8	0.608	0	0.918
CD44	IRF1	1860096	1843757	9606.ENSP00000398632	9606.ENSP00000245414	0	0	0	0	0	0	0.9	0.198	0	0.916
NCAM1	VCAM1	1850053	1847502	9606.ENSP00000318472	9606.ENSP00000294728	0	0	0	0.616	0	0	0.9	0.46	0	0.916
HLA-A	JUN	1856558	1855436	9606.ENSP00000366005	9606.ENSP00000360266	0	0	0	0	0	0	0.9	0.201	0	0.916
CCL17	CCL22	1842733	1842731	9606.ENSP00000219244	9606.ENSP00000219235	0	0	0	0.826	0	0	0.9	0.907	0	0.915
CCL5	budesonide	1847396	-5281004	9606.ENSP00000293272	-1.CID005281004	0	0	0	0	0	0	0.9	0.169	0	0.914
TP53	ethanol	1846083	-702	9606.ENSP00000269305	-1.CID000000702	0	0	0	0	0	0	0	0.913	0	0.914
HLA-A	IRF1	1856558	1843757	9606.ENSP00000366005	9606.ENSP00000245414	0	0	0	0	0	0	0.9	0.184	0	0.914
TNF	FOS	1860103	1848822	9606.ENSP00000398698	9606.ENSP00000306245	0	0	0	0	0	0	0	0.914	0	0.914
TP53	IRF1	1846083	1843757	9606.ENSP00000269305	9606.ENSP00000245414	0	0	0	0	0	0	0	0.913	0	0.913
NOS3	TP53	1847875	1846083	9606.ENSP00000297494	9606.ENSP00000269305	0	0	0	0	0	0	0	0.913	0	0.913
ALB	CCL2	1847637	1843055	9606.ENSP00000295897	9606.ENSP00000225831	0	0	0	0	0	0	0	0.913	0	0.913
CD44	CIITA	1860096	1849861	9606.ENSP00000398632	9606.ENSP00000316328	0	0	0	0	0	0	0.9	0.163	0	0.912
CCL5	CCL17	1847396	1842733	9606.ENSP00000293272	9606.ENSP00000219244	0	0	0	0.829	0	0	0.9	0.725	0	0.912
MMP1	TP53	1850481	1846083	9606.ENSP00000322788	9606.ENSP00000269305	0	0	0	0	0	0	0	0.912	0	0.912
CCR1	ICAM1	1847686	1845628	9606.ENSP00000296140	9606.ENSP00000264832	0	0	0	0	0	0	0	0.912	0	0.912
CCR5	CCL17	1847342	1842733	9606.ENSP00000292303	9606.ENSP00000219244	0	0	0	0	0	0	0.8	0.581	0	0.912
CCL5	CCL22	1847396	1842731	9606.ENSP00000293272	9606.ENSP00000219235	0	0	0	0.838	0	0	0.9	0.707	0	0.911
CIITA	VCAM1	1849861	1847502	9606.ENSP00000316328	9606.ENSP00000294728	0	0	0	0	0	0	0.9	0.148	0	0.911
TNF	simvastatin	1860103	-54454	9606.ENSP00000398698	-1.CID000054454	0	0	0	0	0	0	0.7	0.713	0	0.911
NCAM1	CIITA	1850053	1849861	9606.ENSP00000318472	9606.ENSP00000316328	0	0	0	0	0	0	0.9	0.138	0	0.91
TNF	ITGAX	1860103	1846012	9606.ENSP00000398698	9606.ENSP00000268296	0	0	0	0	0	0	0	0.91	0	0.91
IL10	VEGFA	1860958	1855611	9606.ENSP00000412237	9606.ENSP00000361125	0	0	0	0	0	0	0	0.909	0	0.909
FOS	ICAM1	1848822	1845628	9606.ENSP00000306245	9606.ENSP00000264832	0	0	0	0	0	0	0	0.908	0	0.908
CD40	ITGAX	1855654	1846012	9606.ENSP00000361359	9606.ENSP00000268296	0	0	0	0	0	0	0	0.906	0	0.907
CCR1	CCL22	1847686	1842731	9606.ENSP00000296140	9606.ENSP00000219235	0	0	0	0	0	0	0.8	0.552	0	0.906
TNF	fenofibrate	1860103	-3339	9606.ENSP00000398698	-1.CID000003339	0	0	0	0	0	0	0.7	0.696	0	0.906
CCR3	CCR2	1862185	1847341	9606.ENSP00000441600	9606.ENSP00000292301	0	0	0	0.94	0	0	0.9	0.874	0	0.905
CCR3	CCR5	1862185	1847342	9606.ENSP00000441600	9606.ENSP00000292303	0	0	0	0.949	0	0	0.9	0.9	0	0.904
FOS	ITGAX	1848822	1846012	9606.ENSP00000306245	9606.ENSP00000268296	0	0	0	0	0	0	0	0.904	0	0.904
CCR2	CCL22	1847341	1842731	9606.ENSP00000292301	9606.ENSP00000219235	0	0	0	0	0	0	0.8	0.541	0	0.904
ITGAM	ethanol	1862188	-702	9606.ENSP00000441691	-1.CID000000702	0	0	0	0	0	0	0	0.903	0	0.903
CCR1	CCR2	1847686	1847341	9606.ENSP00000296140	9606.ENSP00000292301	0	0	0	0.954	0	0	0.9	0.87	0	0.903
VEGFA	IL1B	1855611	1845335	9606.ENSP00000361125	9606.ENSP00000263341	0	0	0	0	0	0	0	0.903	0	0.903
CCR1	CCR5	1847686	1847342	9606.ENSP00000296140	9606.ENSP00000292303	0	0	0	0.964	0	0	0.9	0.879	0	0.903
FOS	ethanol	1848822	-702	9606.ENSP00000306245	-1.CID000000702	0	0	0	0	0	0	0	0.902	0	0.902
CCR3	CCR1	1862185	1847686	9606.ENSP00000441600	9606.ENSP00000296140	0	0	0	0.972	0	0	0.9	0.824	0	0.902
IL10	CCR5	1860958	1847342	9606.ENSP00000412237	9606.ENSP00000292303	0	0	0	0	0	0	0	0.902	0	0.902
ITGAM	pentoxifylline	1862188	-4740	9606.ENSP00000441691	-1.CID000004740	0	0	0	0	0	0	0.9	0	0	0.9
ITGAM	SRC	1862188	1853652	9606.ENSP00000441691	9606.ENSP00000350941	0	0	0	0	0	0	0.8	0.521	0	0.9
CCR2	CCL17	1847341	1842733	9606.ENSP00000292301	9606.ENSP00000219244	0	0	0	0	0	0	0.8	0.514	0	0.898
IL6	ethanol	1844631	-702	9606.ENSP00000258743	-1.CID000000702	0	0	0	0	0	0	0	0.898	0	0.898
CCR1	CCL17	1847686	1842733	9606.ENSP00000296140	9606.ENSP00000219244	0	0	0	0	0	0	0.8	0.507	0	0.897
CCL5	NFKB1	1847396	1843094	9606.ENSP00000293272	9606.ENSP00000226574	0	0	0	0	0	0	0.8	0.509	0	0.897
IL10	FOS	1860958	1848822	9606.ENSP00000412237	9606.ENSP00000306245	0	0	0	0	0	0	0	0.896	0	0.896
TNF	NOS3	1860103	1847875	9606.ENSP00000398698	9606.ENSP00000297494	0	0	0	0	0	0	0	0.896	0	0.896
VCAM1	ITGAX	1847502	1846012	9606.ENSP00000294728	9606.ENSP00000268296	0	0	0	0	0	0	0	0.896	0	0.896
IL10	NOS3	1860958	1847875	9606.ENSP00000412237	9606.ENSP00000297494	0	0	0	0	0	0	0	0.896	0	0.896
FGF2	IL1B	1845559	1845335	9606.ENSP00000264498	9606.ENSP00000263341	0	0	0	0	0	0	0	0.896	0	0.896
NOS3	fenofibrate	1847875	-3339	9606.ENSP00000297494	-1.CID000003339	0	0	0	0	0	0	0.7	0.662	0	0.895
fenofibrate	simvastatin	-3339	-54454	-1.CID000003339	-1.CID000054454	0	0	0	0	0	0.153	0	0.879	0	0.894
VEGFA	ethanol	1855611	-702	9606.ENSP00000361125	-1.CID000000702	0	0	0	0	0	0	0	0.89	0	0.89
CD40	VEGFA	1855654	1855611	9606.ENSP00000361359	9606.ENSP00000361125	0	0	0	0	0	0	0	0.89	0	0.89
CCR2	ICAM1	1847341	1845628	9606.ENSP00000292301	9606.ENSP00000264832	0	0	0	0	0	0	0	0.889	0	0.889
IL6	Statins	1844631	-446156	9606.ENSP00000258743	-1.CID000446156	0	0	0	0	0	0	0.15	0.87	0	0.886
FGF2	CCL2	1845559	1843055	9606.ENSP00000264498	9606.ENSP00000225831	0	0	0	0	0	0	0	0.886	0	0.886
SRC	ITGB2	1853652	1848511	9606.ENSP00000350941	9606.ENSP00000303242	0	0	0	0	0	0	0.8	0.45	0	0.885
VCAM1	Statins	1847502	-446156	9606.ENSP00000294728	-1.CID000446156	0	0	0	0	0	0	0	0.882	0	0.882
JUN	ethanol	1855436	-702	9606.ENSP00000360266	-1.CID000000702	0	0	0	0	0	0	0	0.882	0	0.882
IL8	CCL2	1848852	1843055	9606.ENSP00000306512	9606.ENSP00000225831	0	0	0	0	0.112	0	0	0.871	0	0.88
TNF	IL6	1860103	1844631	9606.ENSP00000398698	9606.ENSP00000258743	0	0	0	0	0.092	0	0	0.871	0	0.877
JUN	EGCG	1855436	-65064	9606.ENSP00000360266	-1.CID000065064	0	0	0	0	0	0	0.15	0.86	0	0.877
IL8	Statins	1848852	-446156	9606.ENSP00000306512	-1.CID000446156	0	0	0	0	0	0	0.15	0.859	0	0.876
CD44	ALB	1860096	1847637	9606.ENSP00000398632	9606.ENSP00000295897	0	0	0	0	0	0	0	0.873	0	0.873
ITGAX	CCL2	1846012	1843055	9606.ENSP00000268296	9606.ENSP00000225831	0	0	0	0	0	0	0	0.873	0	0.873
VCAM1	simvastatin	1847502	-54454	9606.ENSP00000294728	-1.CID000054454	0	0	0	0	0	0	0.15	0.853	0	0.871
IL6	pioglitazone	1844631	-4829	9606.ENSP00000258743	-1.CID000004829	0	0	0	0	0	0	0	0.869	0	0.869
SRC	ITGAX	1853652	1846012	9606.ENSP00000350941	9606.ENSP00000268296	0	0	0	0	0	0	0.8	0.372	0	0.869
IL1B	ethanol	1845335	-702	9606.ENSP00000263341	-1.CID000000702	0	0	0	0	0	0	0.15	0.848	0	0.867
TP53	CCL2	1846083	1843055	9606.ENSP00000269305	9606.ENSP00000225831	0	0	0	0	0	0	0	0.866	0	0.866
CD44	IL1B	1860096	1845335	9606.ENSP00000398632	9606.ENSP00000263341	0	0	0	0	0	0	0	0.866	0	0.866
IL1B	pentoxifylline	1845335	-4740	9606.ENSP00000263341	-1.CID000004740	0	0	0	0	0	0	0	0.866	0	0.866
SRC	ITGAL	1853652	1853413	9606.ENSP00000350941	9606.ENSP00000349252	0	0	0	0	0	0	0.8	0.357	0	0.865
EZR	FOS	1852156	1848822	9606.ENSP00000338934	9606.ENSP00000306245	0	0	0	0	0	0	0	0.865	0	0.865
RELA	CCL5	1858923	1847396	9606.ENSP00000384273	9606.ENSP00000293272	0	0	0	0	0	0.159	0.8	0.253	0	0.863
SRC	CCL2	1853652	1843055	9606.ENSP00000350941	9606.ENSP00000225831	0	0	0	0	0	0	0	0.863	0	0.863
VEGFA	Statins	1855611	-446156	9606.ENSP00000361125	-1.CID000446156	0	0	0	0	0	0	0	0.863	0	0.863
JUN	CCL5	1855436	1847396	9606.ENSP00000360266	9606.ENSP00000293272	0	0	0	0	0	0	0.8	0.342	0	0.862
CIITA	Statins	1849861	-446156	9606.ENSP00000316328	-1.CID000446156	0	0	0	0	0	0	0	0.861	0	0.862
IRF1	NFKB1	1843757	1843094	9606.ENSP00000245414	9606.ENSP00000226574	0	0	0	0	0.114	0.576	0	0.658	0	0.86
ALB	Statins	1847637	-446156	9606.ENSP00000295897	-1.CID000446156	0	0	0	0	0	0	0	0.858	0	0.858
IL8	uric acid	1848852	-1175	9606.ENSP00000306512	-1.CID000001175	0	0	0	0	0	0	0	0.853	0	0.853
FGF2	ethanol	1845559	-702	9606.ENSP00000264498	-1.CID000000702	0	0	0	0	0	0	0	0.85	0	0.85
TNF	JUN	1860103	1855436	9606.ENSP00000398698	9606.ENSP00000360266	0	0	0	0	0	0	0	0.85	0	0.85
NOS3	quercetin	1847875	-5280343	9606.ENSP00000297494	-1.CID005280343	0	0	0	0	0	0	0.15	0.829	0	0.85
MMP1	Statins	1850481	-446156	9606.ENSP00000322788	-1.CID000446156	0	0	0	0	0	0	0	0.848	0	0.849
ICAM1	quercetin	1845628	-5280343	9606.ENSP00000264832	-1.CID005280343	0	0	0	0	0	0	0.15	0.825	0	0.847
TNF	uric acid	1860103	-1175	9606.ENSP00000398698	-1.CID000001175	0	0	0	0	0	0	0	0.847	0	0.847
FOS	quercetin	1848822	-5280343	9606.ENSP00000306245	-1.CID005280343	0	0	0	0	0	0	0.15	0.823	0	0.845
NOS3	NFKB1	1847875	1843094	9606.ENSP00000297494	9606.ENSP00000226574	0.176	0	0	0	0	0	0	0.818	0	0.844
CD40	simvastatin	1855654	-54454	9606.ENSP00000361359	-1.CID000054454	0	0	0	0	0	0	0.15	0.822	0	0.844
JUN	NFKB1	1855436	1843094	9606.ENSP00000360266	9606.ENSP00000226574	0	0	0	0	0.077	0	0	0.836	0	0.842
MMP1	quercetin	1850481	-5280343	9606.ENSP00000322788	-1.CID005280343	0	0	0	0	0	0	0.15	0.818	0	0.84
MMP1	fenofibrate	1850481	-3339	9606.ENSP00000322788	-1.CID000003339	0	0	0	0	0	0	0.15	0.815	0	0.838
TP53	Statins	1846083	-446156	9606.ENSP00000269305	-1.CID000446156	0	0	0	0	0	0	0	0.838	0	0.838
VCAM1	ethanol	1847502	-702	9606.ENSP00000294728	-1.CID000000702	0	0	0	0	0	0	0.8	0.213	0	0.837
CD40	fenofibrate	1855654	-3339	9606.ENSP00000361359	-1.CID000003339	0	0	0	0	0	0	0.15	0.814	0	0.837
CD40	ethanol	1855654	-702	9606.ENSP00000361359	-1.CID000000702	0	0	0	0	0	0	0	0.837	0	0.837
CCL5	simvastatin	1847396	-54454	9606.ENSP00000293272	-1.CID000054454	0	0	0	0	0	0	0.15	0.814	0	0.837
ITGAM	EGCG	1862188	-65064	9606.ENSP00000441691	-1.CID000065064	0	0	0	0	0	0	0	0.835	0	0.836
ITGAM	CD40	1862188	1855654	9606.ENSP00000441691	9606.ENSP00000361359	0	0	0	0	0	0	0	0.832	0	0.832
ICAM1	uric acid	1845628	-1175	9606.ENSP00000264832	-1.CID000001175	0	0	0	0	0	0	0	0.831	0	0.831
IL6	budesonide	1844631	-5281004	9606.ENSP00000258743	-1.CID005281004	0	0	0	0	0	0	0	0.83	0	0.83
VEGFA	pioglitazone	1855611	-4829	9606.ENSP00000361125	-1.CID000004829	0	0	0	0	0	0	0	0.829	0	0.829
NOS3	pioglitazone	1847875	-4829	9606.ENSP00000297494	-1.CID000004829	0	0	0	0	0	0	0	0.829	0	0.829
ICAM1	pioglitazone	1845628	-4829	9606.ENSP00000264832	-1.CID000004829	0	0	0	0	0	0	0	0.828	0	0.828
CD40	Statins	1855654	-446156	9606.ENSP00000361359	-1.CID000446156	0	0	0	0	0	0	0	0.826	0	0.826
MMP1	EGCG	1850481	-65064	9606.ENSP00000322788	-1.CID000065064	0	0	0	0	0	0	0	0.826	0	0.826
IL10	pioglitazone	1860958	-4829	9606.ENSP00000412237	-1.CID000004829	0	0	0	0	0	0	0	0.825	0	0.825
VEGFA	budesonide	1855611	-5281004	9606.ENSP00000361125	-1.CID005281004	0	0	0	0	0	0	0.15	0.8	0	0.824
IL8	pioglitazone	1848852	-4829	9606.ENSP00000306512	-1.CID000004829	0	0	0	0	0	0	0	0.824	0	0.824
ALB	IL6	1847637	1844631	9606.ENSP00000295897	9606.ENSP00000258743	0	0	0	0	0	0	0	0.824	0	0.824
IL1B	pioglitazone	1845335	-4829	9606.ENSP00000263341	-1.CID000004829	0	0	0	0	0	0	0	0.823	0	0.823
VEGFA	fenofibrate	1855611	-3339	9606.ENSP00000361125	-1.CID000003339	0	0	0	0	0	0	0	0.822	0	0.822
IL6	fluvastatin	1844631	-446155	9606.ENSP00000258743	-1.CID000446155	0	0	0	0	0	0	0	0.822	0	0.822
FOS	CCL5	1848822	1847396	9606.ENSP00000306245	9606.ENSP00000293272	0	0	0	0	0	0	0.8	0.151	0	0.822
IL8	ethanol	1848852	-702	9606.ENSP00000306512	-1.CID000000702	0	0	0	0	0	0	0.7	0.413	0	0.818
IL1B	fenofibrate	1845335	-3339	9606.ENSP00000263341	-1.CID000003339	0	0	0	0	0	0	0	0.818	0	0.818
ICAM1	ethanol	1845628	-702	9606.ENSP00000264832	-1.CID000000702	0	0	0	0	0	0	0.7	0.401	0	0.815
CD40	pioglitazone	1855654	-4829	9606.ENSP00000361359	-1.CID000004829	0	0	0	0	0	0	0	0.814	0	0.814
SRC	ALB	1853652	1847637	9606.ENSP00000350941	9606.ENSP00000295897	0	0	0	0	0	0	0	0.814	0	0.814
VCAM1	IL6	1847502	1844631	9606.ENSP00000294728	9606.ENSP00000258743	0	0	0	0	0	0	0	0.813	0	0.813
CSF2	ITGAX	1847803	1846012	9606.ENSP00000296871	9606.ENSP00000268296	0	0	0	0	0	0	0	0.812	0	0.812
JUN	ALB	1855436	1847637	9606.ENSP00000360266	9606.ENSP00000295897	0	0	0	0	0	0	0	0.812	0	0.812
SRC	TP53	1853652	1846083	9606.ENSP00000350941	9606.ENSP00000269305	0	0	0	0	0	0	0	0.811	0	0.811
fenofibrate	Statins	-3339	-446156	-1.CID000003339	-1.CID000446156	0	0	0	0	0	0.153	0	0.778	0	0.806
CCL5	uric acid	1847396	-1175	9606.ENSP00000293272	-1.CID000001175	0	0	0	0	0	0	0	0.803	0	0.803
CCL5	fenofibrate	1847396	-3339	9606.ENSP00000293272	-1.CID000003339	0	0	0	0	0	0	0	0.8	0	0.8
MMP1	uric acid	1850481	-1175	9606.ENSP00000322788	-1.CID000001175	0	0	0	0	0	0	0	0.8	0	0.8
CD44	fenofibrate	1860096	-3339	9606.ENSP00000398632	-1.CID000003339	0	0	0	0	0	0	0	0.8	0	0.8
MMP1	fluvastatin	1850481	-446155	9606.ENSP00000322788	-1.CID000446155	0	0	0	0	0	0	0	0.8	0	0.8
CD40	pentoxifylline	1855654	-4740	9606.ENSP00000361359	-1.CID000004740	0	0	0	0	0	0	0	0.8	0	0.8
ITGB2	simvastatin	1848511	-54454	9606.ENSP00000303242	-1.CID000054454	0	0	0	0	0	0	0.8	0	0	0.8
IL10	IL1B	1860958	1845335	9606.ENSP00000412237	9606.ENSP00000263341	0	0	0	0	0	0	0	0.797	0	0.797
TNF	EGCG	1860103	-65064	9606.ENSP00000398698	-1.CID000065064	0	0	0	0	0	0	0.15	0.757	0	0.788
TNF	budesonide	1860103	-5281004	9606.ENSP00000398698	-1.CID005281004	0	0	0	0	0	0	0.7	0.284	0	0.778
IL8	quercetin	1848852	-5280343	9606.ENSP00000306512	-1.CID005280343	0	0	0	0	0	0	0.7	0.282	0	0.778
IL10	CD40	1860958	1855654	9606.ENSP00000412237	9606.ENSP00000361359	0	0	0	0	0	0	0	0.776	0	0.776
ITGAL	ITGAX	1853413	1846012	9606.ENSP00000349252	9606.ENSP00000268296	0	0	0	0.81	0	0	0.72	0.87	0	0.765
TNF	quercetin	1860103	-5280343	9606.ENSP00000398698	-1.CID005280343	0	0	0	0	0	0	0.7	0.235	0	0.763
ITGAM	ITGAL	1862188	1853413	9606.ENSP00000441691	9606.ENSP00000349252	0	0	0	0.824	0	0	0.72	0.875	0	0.762
IL8	CSF2	1848852	1847803	9606.ENSP00000306512	9606.ENSP00000296871	0	0	0	0	0	0	0	0.757	0	0.757
FOS	ALB	1848822	1847637	9606.ENSP00000306245	9606.ENSP00000295897	0	0	0	0	0	0	0	0.756	0	0.756
fenofibrate	pioglitazone	-3339	-4829	-1.CID000003339	-1.CID000004829	0	0	0	0	0	0	0	0.756	0	0.756
CCL2	pentoxifylline	1843055	-4740	9606.ENSP00000225831	-1.CID000004740	0	0	0	0	0	0	0.7	0.21	0	0.756
NCAM1	ITGAX	1850053	1846012	9606.ENSP00000318472	9606.ENSP00000268296	0	0	0	0	0	0	0	0.755	0	0.755
IL1B	quercetin	1845335	-5280343	9606.ENSP00000263341	-1.CID005280343	0	0	0	0	0	0	0.7	0.153	0	0.738
ethanol	EGCG	-702	-65064	-1.CID000000702	-1.CID000065064	0	0	0	0	0	0	0	0.733	0	0.733
TNF	ALB	1860103	1847637	9606.ENSP00000398698	9606.ENSP00000295897	0	0	0	0	0	0	0	0.728	0	0.728
ALB	FGF2	1847637	1845559	9606.ENSP00000295897	9606.ENSP00000264498	0	0	0	0	0	0	0	0.728	0	0.728
ITGAM	ITGAX	1862188	1846012	9606.ENSP00000441691	9606.ENSP00000268296	0	0	0	0.968	0	0	0.72	0.988	0	0.728
NOS3	ALB	1847875	1847637	9606.ENSP00000297494	9606.ENSP00000295897	0	0	0	0	0	0	0	0.727	0	0.727
CSF2	ALB	1847803	1847637	9606.ENSP00000296871	9606.ENSP00000295897	0	0	0	0	0	0	0	0.725	0	0.725
ITGAL	VCAM1	1853413	1847502	9606.ENSP00000349252	9606.ENSP00000294728	0	0	0	0	0	0	0	0.725	0	0.725
JUN	simvastatin	1855436	-54454	9606.ENSP00000360266	-1.CID000054454	0	0	0	0	0	0	0.7	0.11	0	0.725
ITGAM	NCAM1	1862188	1850053	9606.ENSP00000441691	9606.ENSP00000318472	0	0	0	0	0	0	0	0.725	0	0.725
ITGAM	ALB	1862188	1847637	9606.ENSP00000441691	9606.ENSP00000295897	0	0	0	0	0	0	0	0.724	0	0.724
IL10	NFKB1	1860958	1843094	9606.ENSP00000412237	9606.ENSP00000226574	0	0	0	0	0	0	0	0.72	0	0.72
IL10	ITGAX	1860958	1846012	9606.ENSP00000412237	9606.ENSP00000268296	0	0	0	0	0	0	0	0.72	0	0.72
CSF2	CCL5	1847803	1847396	9606.ENSP00000296871	9606.ENSP00000293272	0	0	0	0	0	0	0	0.72	0	0.72
TNF	FGF2	1860103	1845559	9606.ENSP00000398698	9606.ENSP00000264498	0	0	0	0	0	0	0	0.713	0	0.713
TNF	MMP1	1860103	1850481	9606.ENSP00000398698	9606.ENSP00000322788	0	0	0	0	0	0	0	0.71	0	0.71
NOS3	CCL2	1847875	1843055	9606.ENSP00000297494	9606.ENSP00000225831	0	0	0	0	0	0	0	0.71	0	0.71
CD44	FGF2	1860096	1845559	9606.ENSP00000398632	9606.ENSP00000264498	0	0	0	0	0	0.576	0	0.344	0	0.709
CD40	NCAM1	1855654	1850053	9606.ENSP00000361359	9606.ENSP00000318472	0	0	0	0	0	0	0	0.707	0	0.707
ITGAM	IL10	1862188	1860958	9606.ENSP00000441691	9606.ENSP00000412237	0	0	0	0	0	0	0	0.707	0	0.707
ITGAM	IL6	1862188	1844631	9606.ENSP00000441691	9606.ENSP00000258743	0	0	0	0	0	0	0	0.707	0	0.707
SRC	NCAM1	1853652	1850053	9606.ENSP00000350941	9606.ENSP00000318472	0	0	0	0	0	0.099	0	0.684	0	0.703
CD44	MMP1	1860096	1850481	9606.ENSP00000398632	9606.ENSP00000322788	0	0	0	0	0	0.576	0	0.329	0	0.703
ethanol	quercetin	-702	-5280343	-1.CID000000702	-1.CID005280343	0	0	0	0	0	0	0	0.701	0	0.701
CD44	ITGAL	1860096	1853413	9606.ENSP00000398632	9606.ENSP00000349252	0	0	0	0	0	0	0	0.7	0	0.7
FOS	simvastatin	1848822	-54454	9606.ENSP00000306245	-1.CID000054454	0	0	0	0	0	0	0.7	0	0	0.7
RELA	fenofibrate	1858923	-3339	9606.ENSP00000384273	-1.CID000003339	0	0	0	0	0	0	0.7	0	0	0.7
CCL5	pioglitazone	1847396	-4829	9606.ENSP00000293272	-1.CID000004829	0	0	0	0	0	0	0.7	0	0	0.7
NFKB1	simvastatin	1843094	-54454	9606.ENSP00000226574	-1.CID000054454	0	0	0	0	0	0	0.7	0	0	0.7
IL10	ALB	1860958	1847637	9606.ENSP00000412237	9606.ENSP00000295897	0	0	0	0	0	0	0	0.7	0	0.7
RELA	simvastatin	1858923	-54454	9606.ENSP00000384273	-1.CID000054454	0	0	0	0	0	0	0.7	0	0	0.7
TNF	VEGFA	1860103	1855611	9606.ENSP00000398698	9606.ENSP00000361125	0	0	0	0	0	0	0	0.682	0	0.682
VCAM1	CCL17	1847502	1842733	9606.ENSP00000294728	9606.ENSP00000219244	0	0	0	0	0	0.576	0	0.265	0	0.675
CD40	JUN	1855654	1855436	9606.ENSP00000361359	9606.ENSP00000360266	0	0	0	0	0	0	0	0.66	0	0.66
ITGAL	NCAM1	1853413	1850053	9606.ENSP00000349252	9606.ENSP00000318472	0	0	0	0	0	0	0	0.659	0	0.659
IL8	FGF2	1848852	1845559	9606.ENSP00000306512	9606.ENSP00000264498	0	0	0	0	0	0	0	0.658	0	0.658
CD40	ITGAL	1855654	1853413	9606.ENSP00000361359	9606.ENSP00000349252	0	0	0	0	0	0	0	0.658	0	0.658
NCAM1	CSF2	1850053	1847803	9606.ENSP00000318472	9606.ENSP00000296871	0	0	0	0	0	0	0	0.658	0	0.658
FOS	NOS3	1848822	1847875	9606.ENSP00000306245	9606.ENSP00000297494	0	0	0	0	0	0	0	0.65	0	0.65
MMP1	IL8	1850481	1848852	9606.ENSP00000322788	9606.ENSP00000306512	0	0	0	0	0	0	0	0.649	0	0.649
VEGFA	NFKB1	1855611	1843094	9606.ENSP00000361125	9606.ENSP00000226574	0	0	0	0	0	0	0	0.649	0	0.649
ITGAM	VCAM1	1862188	1847502	9606.ENSP00000441691	9606.ENSP00000294728	0	0	0	0	0	0	0	0.648	0	0.648
MSN	SRC	1853976	1853652	9606.ENSP00000353408	9606.ENSP00000350941	0	0	0	0	0	0	0	0.647	0	0.647
IL8	TP53	1848852	1846083	9606.ENSP00000306512	9606.ENSP00000269305	0	0	0	0	0	0	0	0.645	0	0.645
CCL5	ICAM1	1847396	1845628	9606.ENSP00000293272	9606.ENSP00000264832	0	0	0	0	0	0	0	0.643	0	0.643
ITGAM	CCR1	1862188	1847686	9606.ENSP00000441691	9606.ENSP00000296140	0	0	0	0	0	0	0	0.643	0	0.643
HLA-A	SRC	1856558	1853652	9606.ENSP00000366005	9606.ENSP00000350941	0	0	0	0	0	0.576	0	0.192	0	0.642
ALB	ITGAX	1847637	1846012	9606.ENSP00000295897	9606.ENSP00000268296	0	0	0	0	0	0	0	0.636	0	0.636
TNF	NCAM1	1860103	1850053	9606.ENSP00000398698	9606.ENSP00000318472	0	0	0	0	0	0	0	0.635	0	0.635
CD40	ALB	1855654	1847637	9606.ENSP00000361359	9606.ENSP00000295897	0	0	0	0	0	0	0	0.635	0	0.635
IL6	IRF1	1844631	1843757	9606.ENSP00000258743	9606.ENSP00000245414	0	0	0	0	0	0	0	0.631	0	0.631
CD40	VCAM1	1855654	1847502	9606.ENSP00000361359	9606.ENSP00000294728	0	0	0	0	0	0	0	0.63	0	0.63
MMP1	FGF2	1850481	1845559	9606.ENSP00000322788	9606.ENSP00000264498	0	0	0	0	0	0	0	0.626	0	0.626
ethanol	uric acid	-702	-1175	-1.CID000000702	-1.CID000001175	0	0	0	0	0	0	0	0.625	0	0.625
NCAM1	ALB	1850053	1847637	9606.ENSP00000318472	9606.ENSP00000295897	0	0	0	0	0	0	0	0.623	0	0.623
ITGAM	FOS	1862188	1848822	9606.ENSP00000441691	9606.ENSP00000306245	0	0	0	0	0	0	0	0.619	0	0.619
VCAM1	CCL22	1847502	1842731	9606.ENSP00000294728	9606.ENSP00000219235	0	0	0	0	0	0.576	0	0.139	0	0.619
TNF	IRF1	1860103	1843757	9606.ENSP00000398698	9606.ENSP00000245414	0	0	0	0	0.112	0	0	0.581	0	0.612
pioglitazone	Statins	-4829	-446156	-1.CID000004829	-1.CID000446156	0	0	0	0	0	0	0	0.605	0	0.605
ITGAM	VEGFA	1862188	1855611	9606.ENSP00000441691	9606.ENSP00000361125	0	0	0	0	0	0	0	0.595	0	0.595
HLA-A	CD40	1856558	1855654	9606.ENSP00000366005	9606.ENSP00000361359	0	0	0	0	0	0	0	0.594	0	0.594
CCR1	ITGAX	1847686	1846012	9606.ENSP00000296140	9606.ENSP00000268296	0	0	0	0	0	0	0	0.593	0	0.594
CD40	IL1B	1855654	1845335	9606.ENSP00000361359	9606.ENSP00000263341	0	0	0	0	0.095	0	0	0.569	0	0.593
CCBP2	ITGAX	1846299	1846012	9606.ENSP00000273145	9606.ENSP00000268296	0	0	0	0	0	0	0	0.591	0	0.591
TNF	CCR1	1860103	1847686	9606.ENSP00000398698	9606.ENSP00000296140	0	0	0	0	0	0	0	0.591	0	0.591
fenofibrate	fluvastatin	-3339	-446155	-1.CID000003339	-1.CID000446155	0	0	0	0	0	0.153	0	0.526	0	0.586
VEGFA	CSF2	1855611	1847803	9606.ENSP00000361125	9606.ENSP00000296871	0	0	0	0	0	0	0	0.583	0	0.583
CD40	IL8	1855654	1848852	9606.ENSP00000361359	9606.ENSP00000306512	0	0	0	0	0	0	0	0.583	0	0.583
CSF2	VCAM1	1847803	1847502	9606.ENSP00000296871	9606.ENSP00000294728	0	0	0	0	0	0	0	0.582	0	0.582
CD40	TP53	1855654	1846083	9606.ENSP00000361359	9606.ENSP00000269305	0	0	0	0	0	0	0	0.582	0	0.582
MMP1	ICAM1	1850481	1845628	9606.ENSP00000322788	9606.ENSP00000264832	0	0	0	0	0	0	0	0.582	0	0.582
CCL5	IL6	1847396	1844631	9606.ENSP00000293272	9606.ENSP00000258743	0	0	0	0	0	0	0	0.581	0	0.581
IL10	VCAM1	1860958	1847502	9606.ENSP00000412237	9606.ENSP00000294728	0	0	0	0	0	0	0	0.581	0	0.581
MMP1	NFKB1	1850481	1843094	9606.ENSP00000322788	9606.ENSP00000226574	0	0	0	0	0	0	0	0.581	0	0.581
CD40	IRF1	1855654	1843757	9606.ENSP00000361359	9606.ENSP00000245414	0	0	0	0	0.079	0	0	0.563	0	0.58
JUN	VCAM1	1855436	1847502	9606.ENSP00000360266	9606.ENSP00000294728	0	0	0	0	0	0	0	0.57	0	0.57
ALB	IL1B	1847637	1845335	9606.ENSP00000295897	9606.ENSP00000263341	0	0	0	0	0	0	0	0.57	0	0.57
ITGAM	IL1B	1862188	1845335	9606.ENSP00000441691	9606.ENSP00000263341	0	0	0	0	0	0	0	0.569	0	0.569
ITGAM	CCL2	1862188	1843055	9606.ENSP00000441691	9606.ENSP00000225831	0	0	0	0	0	0	0	0.569	0	0.569
FOS	IRF1	1848822	1843757	9606.ENSP00000306245	9606.ENSP00000245414	0	0	0	0	0	0	0	0.568	0	0.568
ITGAX	IL6	1846012	1844631	9606.ENSP00000268296	9606.ENSP00000258743	0	0	0	0	0	0	0	0.568	0	0.568
ALB	uric acid	1847637	-1175	9606.ENSP00000295897	-1.CID000001175	0	0	0	0	0	0	0	0.568	0	0.568
IL8	NOS3	1848852	1847875	9606.ENSP00000306512	9606.ENSP00000297494	0	0	0	0	0	0	0	0.568	0	0.568
ITGAL	ALB	1853413	1847637	9606.ENSP00000349252	9606.ENSP00000295897	0	0	0	0	0	0	0	0.567	0	0.567
TNF	ITGAL	1860103	1853413	9606.ENSP00000398698	9606.ENSP00000349252	0	0	0	0	0	0	0	0.566	0	0.566
SRC	CSF2	1853652	1847803	9606.ENSP00000350941	9606.ENSP00000296871	0	0	0	0	0	0	0	0.565	0	0.565
IL10	NCAM1	1860958	1850053	9606.ENSP00000412237	9606.ENSP00000318472	0	0	0	0	0	0	0	0.564	0	0.564
MMP1	ALB	1850481	1847637	9606.ENSP00000322788	9606.ENSP00000295897	0	0	0	0	0	0	0	0.563	0	0.563
EZR	ALB	1852156	1847637	9606.ENSP00000338934	9606.ENSP00000295897	0	0	0	0	0	0	0	0.563	0	0.563
ITGAM	CCR2	1862188	1847341	9606.ENSP00000441691	9606.ENSP00000292301	0	0	0	0	0	0	0	0.562	0	0.562
VEGFA	FOS	1855611	1848822	9606.ENSP00000361125	9606.ENSP00000306245	0	0	0	0	0	0	0	0.562	0	0.562
CD40	FOS	1855654	1848822	9606.ENSP00000361359	9606.ENSP00000306245	0	0	0	0	0	0	0	0.561	0	0.561
NCAM1	TP53	1850053	1846083	9606.ENSP00000318472	9606.ENSP00000269305	0	0	0	0	0	0	0	0.56	0	0.56
RELA	NOS3	1858923	1847875	9606.ENSP00000384273	9606.ENSP00000297494	0	0	0	0	0	0.337	0	0.347	0	0.548
CD40	CCR1	1855654	1847686	9606.ENSP00000361359	9606.ENSP00000296140	0	0	0	0	0	0	0	0.546	0	0.546
RELA	VCAM1	1858923	1847502	9606.ENSP00000384273	9606.ENSP00000294728	0	0	0	0	0	0.111	0	0.51	0	0.545
CD40	CIITA	1855654	1849861	9606.ENSP00000361359	9606.ENSP00000316328	0	0	0	0	0	0	0	0.544	0	0.544
TNF	CCR5	1860103	1847342	9606.ENSP00000398698	9606.ENSP00000292303	0	0	0	0	0	0	0	0.544	0	0.544
ITGAM	CCBP2	1862188	1846299	9606.ENSP00000441691	9606.ENSP00000273145	0	0	0	0	0	0	0	0.542	0	0.542
CD40	SRC	1855654	1853652	9606.ENSP00000361359	9606.ENSP00000350941	0	0	0	0	0	0.064	0	0.53	0	0.541
VCAM1	CCL5	1847502	1847396	9606.ENSP00000294728	9606.ENSP00000293272	0	0	0	0	0	0	0	0.54	0	0.54
RELA	ALB	1858923	1847637	9606.ENSP00000384273	9606.ENSP00000295897	0	0	0	0	0	0	0	0.538	0	0.538
TNF	CCL5	1860103	1847396	9606.ENSP00000398698	9606.ENSP00000293272	0	0	0	0	0	0	0	0.538	0	0.538
ITGAL	CSF2	1853413	1847803	9606.ENSP00000349252	9606.ENSP00000296871	0	0	0	0	0	0	0	0.537	0	0.537
IL10	TP53	1860958	1846083	9606.ENSP00000412237	9606.ENSP00000269305	0	0	0	0	0	0	0	0.537	0	0.537
CSF2	TP53	1847803	1846083	9606.ENSP00000296871	9606.ENSP00000269305	0	0	0	0	0	0	0	0.537	0	0.537
IL8	ITGB2	1848852	1848511	9606.ENSP00000306512	9606.ENSP00000303242	0	0	0	0	0	0	0	0.535	0	0.535
ITGAL	IL8	1853413	1848852	9606.ENSP00000349252	9606.ENSP00000306512	0	0	0	0	0	0	0	0.532	0	0.532
SRC	MMP1	1853652	1850481	9606.ENSP00000350941	9606.ENSP00000322788	0	0	0	0	0	0	0	0.531	0	0.531
FGF2	NFKB1	1845559	1843094	9606.ENSP00000264498	9606.ENSP00000226574	0	0	0	0	0	0	0	0.53	0	0.531
CCR5	ITGAX	1847342	1846012	9606.ENSP00000292303	9606.ENSP00000268296	0	0	0	0	0	0	0	0.529	0	0.529
TNF	ITGB2	1860103	1848511	9606.ENSP00000398698	9606.ENSP00000303242	0	0	0	0	0	0	0	0.528	0	0.528
ITGAM	CCR5	1862188	1847342	9606.ENSP00000441691	9606.ENSP00000292303	0	0	0	0	0	0	0	0.527	0	0.527
IL10	CCL5	1860958	1847396	9606.ENSP00000412237	9606.ENSP00000293272	0	0	0	0	0	0	0	0.52	0	0.52
uric acid	Statins	-1175	-446156	-1.CID000001175	-1.CID000446156	0	0	0	0	0	0	0	0.52	0	0.52
CD40	CCR5	1855654	1847342	9606.ENSP00000361359	9606.ENSP00000292303	0	0	0	0	0	0	0	0.52	0	0.52
CD40	CCL2	1855654	1843055	9606.ENSP00000361359	9606.ENSP00000225831	0	0	0	0	0	0	0	0.518	0	0.518
NCAM1	FGF2	1850053	1845559	9606.ENSP00000318472	9606.ENSP00000264498	0	0	0	0	0	0	0	0.517	0	0.517
NCAM1	IL6	1850053	1844631	9606.ENSP00000318472	9606.ENSP00000258743	0	0	0	0	0	0	0	0.513	0	0.513
CSF2	IRF1	1847803	1843757	9606.ENSP00000296871	9606.ENSP00000245414	0	0	0	0	0	0	0	0.513	0	0.513
IL1B	IRF1	1845335	1843757	9606.ENSP00000263341	9606.ENSP00000245414	0	0	0	0	0.136	0	0	0.459	0	0.512
CSF2	FGF2	1847803	1845559	9606.ENSP00000296871	9606.ENSP00000264498	0	0	0	0	0	0	0	0.51	0	0.51
MMP1	VCAM1	1850481	1847502	9606.ENSP00000322788	9606.ENSP00000294728	0	0	0	0	0	0	0	0.509	0	0.509
ITGAM	CD44	1862188	1860096	9606.ENSP00000441691	9606.ENSP00000398632	0	0	0	0	0	0	0	0.507	0	0.507
CCR5	ICAM1	1847342	1845628	9606.ENSP00000292303	9606.ENSP00000264832	0	0	0	0	0	0	0	0.507	0	0.507
ITGAM	TP53	1862188	1846083	9606.ENSP00000441691	9606.ENSP00000269305	0	0	0	0	0	0	0	0.506	0	0.506
CCR2	ITGAX	1847341	1846012	9606.ENSP00000292301	9606.ENSP00000268296	0	0	0	0	0	0	0	0.506	0	0.506
VCAM1	FGF2	1847502	1845559	9606.ENSP00000294728	9606.ENSP00000264498	0	0	0	0	0	0	0	0.506	0	0.506
ITGB2	ALB	1848511	1847637	9606.ENSP00000303242	9606.ENSP00000295897	0	0	0	0	0	0	0	0.505	0	0.505
IL8	IRF1	1848852	1843757	9606.ENSP00000306512	9606.ENSP00000245414	0	0	0	0	0	0	0	0.505	0	0.505
ITGAM	FGF2	1862188	1845559	9606.ENSP00000441691	9606.ENSP00000264498	0	0	0	0	0	0	0	0.505	0	0.505
pioglitazone	simvastatin	-4829	-54454	-1.CID000004829	-1.CID000054454	0	0	0	0	0	0	0	0.505	0	0.505
NCAM1	ITGB2	1850053	1848511	9606.ENSP00000318472	9606.ENSP00000303242	0	0	0	0	0	0.19	0	0.413	0	0.504
ITGAM	JUN	1862188	1855436	9606.ENSP00000441691	9606.ENSP00000360266	0	0	0	0	0	0	0	0.504	0	0.504
IL10	MMP1	1860958	1850481	9606.ENSP00000412237	9606.ENSP00000322788	0	0	0	0	0	0	0	0.503	0	0.503
IL10	CCR1	1860958	1847686	9606.ENSP00000412237	9606.ENSP00000296140	0	0	0	0	0	0	0	0.503	0	0.503
IL10	IRF1	1860958	1843757	9606.ENSP00000412237	9606.ENSP00000245414	0	0	0	0	0	0	0	0.502	0	0.502
CSF2	CCR5	1847803	1847342	9606.ENSP00000296871	9606.ENSP00000292303	0	0	0	0	0	0	0	0.502	0	0.502
FOS	VCAM1	1848822	1847502	9606.ENSP00000306245	9606.ENSP00000294728	0	0	0	0	0	0	0	0.501	0	0.501
NCAM1	CCR5	1850053	1847342	9606.ENSP00000318472	9606.ENSP00000292303	0	0	0	0	0	0	0	0.5	0	0.5
CD40	CCL5	1855654	1847396	9606.ENSP00000361359	9606.ENSP00000293272	0	0	0	0	0	0	0	0.5	0	0.499
MSN	ALB	1853976	1847637	9606.ENSP00000353408	9606.ENSP00000295897	0	0	0	0	0	0	0	0.5	0	0.499
ITGAL	IL6	1853413	1844631	9606.ENSP00000349252	9606.ENSP00000258743	0	0	0	0	0	0	0	0.5	0	0.499
HLA-A	ITGAX	1856558	1846012	9606.ENSP00000366005	9606.ENSP00000268296	0	0	0	0	0	0	0	0.498	0	0.498
MMP1	NOS3	1850481	1847875	9606.ENSP00000322788	9606.ENSP00000297494	0	0	0	0	0	0	0	0.486	0	0.486
SRC	ethanol	1853652	-702	9606.ENSP00000350941	-1.CID000000702	0	0	0	0	0	0	0	0.481	0	0.481
ITGAX	NFKB1	1846012	1843094	9606.ENSP00000268296	9606.ENSP00000226574	0	0	0	0	0	0	0	0.479	0	0.479
ALB	IRF1	1847637	1843757	9606.ENSP00000295897	9606.ENSP00000245414	0	0	0	0	0	0	0	0.478	0	0.478
CCR1	ALB	1847686	1847637	9606.ENSP00000296140	9606.ENSP00000295897	0	0	0	0	0	0	0	0.477	0	0.477
IL8	ITGAX	1848852	1846012	9606.ENSP00000306512	9606.ENSP00000268296	0	0	0	0	0	0	0	0.476	0	0.476
NCAM1	CCR1	1850053	1847686	9606.ENSP00000318472	9606.ENSP00000296140	0	0	0	0	0	0	0	0.474	0	0.474
IL10	ITGAL	1860958	1853413	9606.ENSP00000412237	9606.ENSP00000349252	0	0	0	0	0	0	0	0.472	0	0.472
ITGAM	NOS3	1862188	1847875	9606.ENSP00000441691	9606.ENSP00000297494	0	0	0	0	0	0	0	0.472	0	0.472
SRC	IRF1	1853652	1843757	9606.ENSP00000350941	9606.ENSP00000245414	0	0	0	0	0	0	0	0.472	0	0.472
CCR1	IL6	1847686	1844631	9606.ENSP00000296140	9606.ENSP00000258743	0	0	0	0	0	0	0	0.472	0	0.472
IL8	CCL22	1848852	1842731	9606.ENSP00000306512	9606.ENSP00000219235	0	0	0	0	0	0	0	0.472	0	0.472
ITGAX	IL1B	1846012	1845335	9606.ENSP00000268296	9606.ENSP00000263341	0	0	0	0	0	0	0	0.472	0	0.472
VEGFA	CCL5	1855611	1847396	9606.ENSP00000361125	9606.ENSP00000293272	0	0	0	0	0	0	0	0.472	0	0.472
CSF2	CCR1	1847803	1847686	9606.ENSP00000296871	9606.ENSP00000296140	0	0	0	0	0	0	0	0.472	0	0.472
IL10	ethanol	1860958	-702	9606.ENSP00000412237	-1.CID000000702	0	0	0	0	0	0	0	0.469	0	0.469
IL10	FGF2	1860958	1845559	9606.ENSP00000412237	9606.ENSP00000264498	0	0	0	0	0	0	0	0.469	0	0.469
TNF	CCR2	1860103	1847341	9606.ENSP00000398698	9606.ENSP00000292301	0	0	0	0	0	0	0	0.466	0	0.466
uric acid	fenofibrate	-1175	-3339	-1.CID000001175	-1.CID000003339	0	0	0	0	0	0	0	0.462	0	0.462
HLA-A	CSF2	1856558	1847803	9606.ENSP00000366005	9606.ENSP00000296871	0	0	0	0	0	0	0	0.461	0	0.461
CCR5	IL6	1847342	1844631	9606.ENSP00000292303	9606.ENSP00000258743	0	0	0	0	0	0	0	0.459	0	0.459
TP53	IL1B	1846083	1845335	9606.ENSP00000269305	9606.ENSP00000263341	0	0	0	0	0	0	0	0.459	0	0.459
IL8	CCL17	1848852	1842733	9606.ENSP00000306512	9606.ENSP00000219244	0	0	0	0	0	0	0	0.46	0	0.459
CD40	NOS3	1855654	1847875	9606.ENSP00000361359	9606.ENSP00000297494	0	0	0	0	0	0	0	0.458	0	0.458
IL10	SRC	1860958	1853652	9606.ENSP00000412237	9606.ENSP00000350941	0	0	0	0	0	0	0	0.458	0	0.457
VCAM1	TP53	1847502	1846083	9606.ENSP00000294728	9606.ENSP00000269305	0	0	0	0	0	0	0	0.457	0	0.457
MMP1	ethanol	1850481	-702	9606.ENSP00000322788	-1.CID000000702	0	0	0	0	0	0	0	0.452	0	0.453
NOS3	IL1B	1847875	1845335	9606.ENSP00000297494	9606.ENSP00000263341	0	0	0	0	0	0	0	0.452	0	0.452
uric acid	EGCG	-1175	-65064	-1.CID000001175	-1.CID000065064	0	0	0	0	0	0	0	0.451	0	0.451
Statins	quercetin	-446156	-5280343	-1.CID000446156	-1.CID005280343	0	0	0	0	0	0	0	0.444	0	0.444
ICAM1	simvastatin	1845628	-54454	9606.ENSP00000264832	-1.CID000054454	0	0	0	0	0	0	0.15	0.361	0	0.441
EZR	TP53	1852156	1846083	9606.ENSP00000338934	9606.ENSP00000269305	0	0	0	0	0	0	0	0.423	0	0.422
ITGAM	HLA-A	1862188	1856558	9606.ENSP00000441691	9606.ENSP00000366005	0	0	0	0	0	0	0	0.421	0	0.421
CCR2	IL6	1847341	1844631	9606.ENSP00000292301	9606.ENSP00000258743	0	0	0	0	0	0	0	0.42	0	0.42
CCR1	VCAM1	1847686	1847502	9606.ENSP00000296140	9606.ENSP00000294728	0	0	0	0	0	0	0	0.418	0	0.418
ITGAL	IL1B	1853413	1845335	9606.ENSP00000349252	9606.ENSP00000263341	0	0	0	0	0	0	0	0.419	0	0.418
pentoxifylline	Statins	-4740	-446156	-1.CID000004740	-1.CID000446156	0	0	0	0	0	0	0	0.417	0	0.417
NCAM1	IL8	1850053	1848852	9606.ENSP00000318472	9606.ENSP00000306512	0	0	0	0	0	0	0	0.417	0	0.416
ALB	CCR5	1847637	1847342	9606.ENSP00000295897	9606.ENSP00000292303	0	0	0	0	0	0	0	0.416	0	0.416
CCR2	IL1B	1847341	1845335	9606.ENSP00000292301	9606.ENSP00000263341	0	0	0	0	0	0	0	0.417	0	0.416
CD44	CD40	1860096	1855654	9606.ENSP00000398632	9606.ENSP00000361359	0	0	0	0	0	0	0	0.415	0	0.414
JUN	ITGAX	1855436	1846012	9606.ENSP00000360266	9606.ENSP00000268296	0	0	0	0	0	0	0	0.414	0	0.414
CD40	CCBP2	1855654	1846299	9606.ENSP00000361359	9606.ENSP00000273145	0	0	0	0	0	0	0	0.415	0	0.414
IL10	RELA	1860958	1858923	9606.ENSP00000412237	9606.ENSP00000384273	0	0	0	0	0	0	0	0.414	0	0.414
TNF	CIITA	1860103	1849861	9606.ENSP00000398698	9606.ENSP00000316328	0	0	0	0	0	0	0	0.413	0	0.413
CD44	VEGFA	1860096	1855611	9606.ENSP00000398632	9606.ENSP00000361125	0	0	0	0	0	0	0	0.412	0	0.412
ITGAM	IRF1	1862188	1843757	9606.ENSP00000441691	9606.ENSP00000245414	0	0	0	0	0	0	0	0.413	0	0.412
CD44	ITGAX	1860096	1846012	9606.ENSP00000398632	9606.ENSP00000268296	0	0	0	0	0	0	0	0.409	0	0.408
CD40	ITGB2	1855654	1848511	9606.ENSP00000361359	9606.ENSP00000303242	0	0	0	0	0	0	0	0.408	0	0.408
CIITA	ITGAX	1849861	1846012	9606.ENSP00000316328	9606.ENSP00000268296	0	0	0	0	0	0	0	0.407	0	0.407
HLA-A	ALB	1856558	1847637	9606.ENSP00000366005	9606.ENSP00000295897	0	0	0	0	0	0	0	0.407	0	0.407
CCR5	IL1B	1847342	1845335	9606.ENSP00000292303	9606.ENSP00000263341	0	0	0	0	0	0	0	0.407	0	0.407
IL10	CCR2	1860958	1847341	9606.ENSP00000412237	9606.ENSP00000292301	0	0	0	0	0	0	0	0.406	0	0.406
CSF2	ethanol	1847803	-702	9606.ENSP00000296871	-1.CID000000702	0	0	0	0	0	0	0	0.404	0	0.405
TNF	Statins	1860103	-446156	9606.ENSP00000398698	-1.CID000446156	0	0	0	0	0	0	0	0.396	0	0.397
VEGFA	NCAM1	1855611	1850053	9606.ENSP00000361125	9606.ENSP00000318472	0	0	0	0	0	0	0	0.395	0	0.394
MMP1	CSF2	1850481	1847803	9606.ENSP00000322788	9606.ENSP00000296871	0	0	0	0	0	0	0	0.395	0	0.394
CCR1	NFKB1	1847686	1843094	9606.ENSP00000296140	9606.ENSP00000226574	0	0	0	0	0	0	0	0.393	0	0.392
ITGB2	CSF2	1848511	1847803	9606.ENSP00000303242	9606.ENSP00000296871	0	0	0	0	0	0	0	0.392	0	0.392
CCR3	CSF2	1862185	1847803	9606.ENSP00000441600	9606.ENSP00000296871	0	0	0	0	0	0	0	0.391	0	0.39
CSF2	CCL17	1847803	1842733	9606.ENSP00000296871	9606.ENSP00000219244	0	0	0	0	0	0	0	0.391	0	0.39
SRC	IL1B	1853652	1845335	9606.ENSP00000350941	9606.ENSP00000263341	0	0	0	0	0	0	0	0.39	0	0.39
TNF	HLA-A	1860103	1856558	9606.ENSP00000398698	9606.ENSP00000366005	0	0	0	0	0	0	0	0.389	0	0.389
CCR5	NFKB1	1847342	1843094	9606.ENSP00000292303	9606.ENSP00000226574	0	0	0	0	0	0	0	0.389	0	0.388
ITGAL	CCR1	1853413	1847686	9606.ENSP00000349252	9606.ENSP00000296140	0	0	0	0	0	0	0	0.387	0	0.386
EGCG	Statins	-65064	-446156	-1.CID000065064	-1.CID000446156	0	0	0	0	0	0	0	0.385	0	0.385
CD40	CCR2	1855654	1847341	9606.ENSP00000361359	9606.ENSP00000292301	0	0	0	0	0	0	0	0.382	0	0.382
CD40	CCL17	1855654	1842733	9606.ENSP00000361359	9606.ENSP00000219244	0	0	0	0	0	0	0	0.381	0	0.381
IL10	HLA-A	1860958	1856558	9606.ENSP00000412237	9606.ENSP00000366005	0	0	0	0	0	0	0	0.381	0	0.381
ITGAM	CCL5	1862188	1847396	9606.ENSP00000441691	9606.ENSP00000293272	0	0	0	0	0	0	0	0.381	0	0.381
VCAM1	CCR2	1847502	1847341	9606.ENSP00000294728	9606.ENSP00000292301	0	0	0	0	0	0	0	0.381	0	0.381
CD40	MMP1	1855654	1850481	9606.ENSP00000361359	9606.ENSP00000322788	0	0	0	0	0	0	0	0.379	0	0.38
VEGFA	ITGAX	1855611	1846012	9606.ENSP00000361125	9606.ENSP00000268296	0	0	0	0	0	0	0	0.379	0	0.379
CD44	ITGB2	1860096	1848511	9606.ENSP00000398632	9606.ENSP00000303242	0	0	0	0	0.07	0	0	0.36	0	0.379
JUN	EZR	1855436	1852156	9606.ENSP00000360266	9606.ENSP00000338934	0	0	0	0	0	0	0	0.376	0	0.376
NCAM1	CCBP2	1850053	1846299	9606.ENSP00000318472	9606.ENSP00000273145	0	0	0	0	0	0	0	0.376	0	0.376
ethanol	pioglitazone	-702	-4829	-1.CID000000702	-1.CID000004829	0	0	0	0	0	0	0	0.373	0	0.373
ITGAM	CIITA	1862188	1849861	9606.ENSP00000441691	9606.ENSP00000316328	0	0	0	0	0	0	0	0.372	0	0.372
TNF	CCBP2	1860103	1846299	9606.ENSP00000398698	9606.ENSP00000273145	0	0	0	0	0	0	0	0.371	0	0.371
ITGAX	ethanol	1846012	-702	9606.ENSP00000268296	-1.CID000000702	0	0	0	0	0	0	0	0.364	0	0.364
CCL5	IRF1	1847396	1843757	9606.ENSP00000293272	9606.ENSP00000245414	0	0	0	0	0.072	0	0	0.343	0	0.364
RELA	VEGFA	1858923	1855611	9606.ENSP00000384273	9606.ENSP00000361125	0	0	0	0	0	0	0	0.362	0	0.362
CD44	CCL2	1860096	1843055	9606.ENSP00000398632	9606.ENSP00000225831	0	0	0	0	0.089	0	0	0.329	0	0.362
ICAM4	VCAM1	1852554	1847502	9606.ENSP00000342114	9606.ENSP00000294728	0	0	0	0	0	0	0	0.362	0	0.362
NFKB1	ethanol	1843094	-702	9606.ENSP00000226574	-1.CID000000702	0	0	0	0	0	0	0	0.362	0	0.362
ITGB2	IL6	1848511	1844631	9606.ENSP00000303242	9606.ENSP00000258743	0	0	0	0	0	0	0	0.361	0	0.361
JUN	MSN	1855436	1853976	9606.ENSP00000360266	9606.ENSP00000353408	0	0	0	0	0	0	0	0.361	0	0.361
CCBP2	ICAM1	1846299	1845628	9606.ENSP00000273145	9606.ENSP00000264832	0	0	0	0	0	0	0	0.36	0	0.36
RELA	CCL2	1858923	1843055	9606.ENSP00000384273	9606.ENSP00000225831	0	0	0	0	0	0	0	0.36	0	0.36
ITGAL	CCR5	1853413	1847342	9606.ENSP00000349252	9606.ENSP00000292303	0	0	0	0	0	0	0	0.359	0	0.359
NCAM1	IL1B	1850053	1845335	9606.ENSP00000318472	9606.ENSP00000263341	0	0	0	0	0	0	0	0.358	0	0.358
CIITA	NFKB1	1849861	1843094	9606.ENSP00000316328	9606.ENSP00000226574	0	0	0	0	0	0	0	0.357	0	0.357
CCR1	IL1B	1847686	1845335	9606.ENSP00000296140	9606.ENSP00000263341	0	0	0	0	0	0	0	0.357	0	0.357
ITGAX	IRF1	1846012	1843757	9606.ENSP00000268296	9606.ENSP00000245414	0	0	0	0	0	0	0	0.357	0	0.357
TP53	ITGAX	1846083	1846012	9606.ENSP00000269305	9606.ENSP00000268296	0	0	0	0	0	0	0	0.357	0	0.357
CD44	CSF2	1860096	1847803	9606.ENSP00000398632	9606.ENSP00000296871	0	0	0	0	0	0	0	0.357	0	0.357
NCAM1	CCR2	1850053	1847341	9606.ENSP00000318472	9606.ENSP00000292301	0	0	0	0	0	0	0	0.356	0	0.356
VCAM1	CCR5	1847502	1847342	9606.ENSP00000294728	9606.ENSP00000292303	0	0	0	0	0	0	0	0.356	0	0.356
ALB	fenofibrate	1847637	-3339	9606.ENSP00000295897	-1.CID000003339	0	0	0	0	0	0	0	0.354	0	0.355
RELA	FGF2	1858923	1845559	9606.ENSP00000384273	9606.ENSP00000264498	0	0	0	0	0	0	0	0.352	0	0.353
ethanol	Statins	-702	-446156	-1.CID000000702	-1.CID000446156	0	0	0	0	0	0	0	0.351	0	0.351
IL10	ITGB2	1860958	1848511	9606.ENSP00000412237	9606.ENSP00000303242	0	0	0	0	0	0	0	0.35	0	0.349
IL10	CIITA	1860958	1849861	9606.ENSP00000412237	9606.ENSP00000316328	0	0	0	0	0	0	0	0.349	0	0.349
ITGAL	NFKB1	1853413	1843094	9606.ENSP00000349252	9606.ENSP00000226574	0	0	0	0	0	0	0	0.35	0	0.349
IL8	CCBP2	1848852	1846299	9606.ENSP00000306512	9606.ENSP00000273145	0	0	0	0	0	0	0	0.35	0	0.349
CD40	FGF2	1855654	1845559	9606.ENSP00000361359	9606.ENSP00000264498	0	0	0	0	0	0	0	0.347	0	0.347
ITGAM	RELA	1862188	1858923	9606.ENSP00000441691	9606.ENSP00000384273	0	0	0	0	0	0	0	0.347	0	0.347
RELA	MMP1	1858923	1850481	9606.ENSP00000384273	9606.ENSP00000322788	0	0	0	0	0	0.075	0	0.324	0	0.347
HLA-A	ITGAL	1856558	1853413	9606.ENSP00000366005	9606.ENSP00000349252	0	0	0	0	0	0	0	0.345	0	0.345
MMP1	CCL5	1850481	1847396	9606.ENSP00000322788	9606.ENSP00000293272	0	0	0	0	0	0	0	0.345	0	0.345
ITGAL	CCBP2	1853413	1846299	9606.ENSP00000349252	9606.ENSP00000273145	0	0	0	0	0	0	0	0.345	0	0.345
CD40	CCL22	1855654	1842731	9606.ENSP00000361359	9606.ENSP00000219235	0	0	0	0	0	0	0	0.344	0	0.343
uric acid	quercetin	-1175	-5280343	-1.CID000001175	-1.CID005280343	0	0	0	0	0	0	0	0.343	0	0.343
IL6	uric acid	1844631	-1175	9606.ENSP00000258743	-1.CID000001175	0	0	0	0	0	0	0	0.342	0	0.342
NCAM1	CCL5	1850053	1847396	9606.ENSP00000318472	9606.ENSP00000293272	0	0	0	0	0	0	0	0.341	0	0.341
EZR	ITGB2	1852156	1848511	9606.ENSP00000338934	9606.ENSP00000303242	0	0	0	0	0.064	0	0	0.323	0	0.34
CCR3	TNF	1862185	1860103	9606.ENSP00000441600	9606.ENSP00000398698	0	0	0	0	0	0	0	0.335	0	0.335
CD44	IL6	1860096	1844631	9606.ENSP00000398632	9606.ENSP00000258743	0	0	0	0	0	0	0	0.33	0	0.33
CSF2	CCR2	1847803	1847341	9606.ENSP00000296871	9606.ENSP00000292301	0	0	0	0	0	0	0	0.33	0	0.33
ICAM1	CCL17	1845628	1842733	9606.ENSP00000264832	9606.ENSP00000219244	0	0	0	0	0	0	0	0.329	0	0.329
CSF2	CCL22	1847803	1842731	9606.ENSP00000296871	9606.ENSP00000219235	0	0	0	0	0	0	0	0.329	0	0.329
CIITA	IL6	1849861	1844631	9606.ENSP00000316328	9606.ENSP00000258743	0	0	0	0	0	0	0	0.329	0	0.329
MSN	TP53	1853976	1846083	9606.ENSP00000353408	9606.ENSP00000269305	0	0	0	0	0	0	0	0.329	0	0.329
CD44	CCR5	1860096	1847342	9606.ENSP00000398632	9606.ENSP00000292303	0	0	0	0	0	0	0	0.328	0	0.328
CD44	CCL5	1860096	1847396	9606.ENSP00000398632	9606.ENSP00000293272	0	0	0	0	0	0	0	0.326	0	0.325
JUN	NCAM1	1855436	1850053	9606.ENSP00000360266	9606.ENSP00000318472	0	0	0	0	0	0	0	0.326	0	0.325
VEGFA	CCR1	1855611	1847686	9606.ENSP00000361125	9606.ENSP00000296140	0	0	0	0	0	0	0	0.325	0	0.325
CIITA	FOS	1849861	1848822	9606.ENSP00000316328	9606.ENSP00000306245	0	0	0	0	0	0	0	0.325	0	0.325
CD44	JUN	1860096	1855436	9606.ENSP00000398632	9606.ENSP00000360266	0	0	0	0	0	0	0	0.323	0	0.323
CIITA	TP53	1849861	1846083	9606.ENSP00000316328	9606.ENSP00000269305	0	0	0	0	0	0	0	0.324	0	0.323
ALB	CCR2	1847637	1847341	9606.ENSP00000295897	9606.ENSP00000292301	0	0	0	0	0	0	0	0.324	0	0.323
SRC	CCR1	1853652	1847686	9606.ENSP00000350941	9606.ENSP00000296140	0	0	0	0	0	0	0	0.315	0	0.315
IL10	CCBP2	1860958	1846299	9606.ENSP00000412237	9606.ENSP00000273145	0	0	0	0	0	0	0	0.31	0	0.309
EZR	NFKB1	1852156	1843094	9606.ENSP00000338934	9606.ENSP00000226574	0	0	0	0	0	0	0	0.309	0	0.309
NCAM1	CCL2	1850053	1843055	9606.ENSP00000318472	9606.ENSP00000225831	0	0	0	0	0	0	0	0.31	0	0.309
CIITA	ALB	1849861	1847637	9606.ENSP00000316328	9606.ENSP00000295897	0	0	0	0	0	0	0	0.309	0	0.309
IRF1	CCL2	1843757	1843055	9606.ENSP00000245414	9606.ENSP00000225831	0	0	0	0	0	0	0	0.31	0	0.309
NOS3	IRF1	1847875	1843757	9606.ENSP00000297494	9606.ENSP00000245414	0	0	0	0	0	0	0	0.306	0	0.307
ITGAL	CCL2	1853413	1843055	9606.ENSP00000349252	9606.ENSP00000225831	0	0	0	0	0	0	0	0.306	0	0.306
NCAM1	NFKB1	1850053	1843094	9606.ENSP00000318472	9606.ENSP00000226574	0	0	0	0	0	0	0	0.304	0	0.304
MSN	ITGB2	1853976	1848511	9606.ENSP00000353408	9606.ENSP00000303242	0	0	0	0	0.064	0	0	0.287	0	0.304
JUN	ITGAL	1855436	1853413	9606.ENSP00000360266	9606.ENSP00000349252	0	0	0	0	0	0	0	0.304	0	0.304
EZR	IL8	1852156	1848852	9606.ENSP00000338934	9606.ENSP00000306512	0	0	0	0	0	0	0	0.304	0	0.304
TNF	CD44	1860103	1860096	9606.ENSP00000398698	9606.ENSP00000398632	0	0	0	0	0	0	0	0.302	0	0.302
CCL5	ITGAX	1847396	1846012	9606.ENSP00000293272	9606.ENSP00000268296	0	0	0	0	0	0	0	0.302	0	0.302
CD44	IL8	1860096	1848852	9606.ENSP00000398632	9606.ENSP00000306512	0	0	0	0	0	0	0	0.302	0	0.302
SRC	CCR5	1853652	1847342	9606.ENSP00000350941	9606.ENSP00000292303	0	0	0	0	0	0	0	0.302	0	0.302
VEGFA	EZR	1855611	1852156	9606.ENSP00000361125	9606.ENSP00000338934	0	0	0	0	0	0	0	0.301	0	0.301
CCR3	IL1B	1862185	1845335	9606.ENSP00000441600	9606.ENSP00000263341	0	0	0	0	0	0	0	0.301	0	0.301
uric acid	simvastatin	-1175	-54454	-1.CID000001175	-1.CID000054454	0	0	0	0	0	0	0	0.3	0	0.3
MSN	FOS	1853976	1848822	9606.ENSP00000353408	9606.ENSP00000306245	0	0	0	0	0	0	0	0.3	0	0.3
TNF	EZR	1860103	1852156	9606.ENSP00000398698	9606.ENSP00000338934	0	0	0	0	0	0	0	0.3	0	0.3
ALB	CCL5	1847637	1847396	9606.ENSP00000295897	9606.ENSP00000293272	0	0	0	0	0	0	0	0.298	0	0.298
RELA	ITGAX	1858923	1846012	9606.ENSP00000384273	9606.ENSP00000268296	0	0	0	0	0	0	0	0.296	0	0.296
ITGAM	MMP1	1862188	1850481	9606.ENSP00000441691	9606.ENSP00000322788	0	0	0	0	0	0	0	0.296	0	0.296
ITGB2	CCBP2	1848511	1846299	9606.ENSP00000303242	9606.ENSP00000273145	0	0	0	0	0	0	0	0.295	0	0.295
ITGAM	CCR3	1862188	1862185	9606.ENSP00000441691	9606.ENSP00000441600	0	0	0	0	0	0	0	0.293	0	0.293
ITGB2	IL1B	1848511	1845335	9606.ENSP00000303242	9606.ENSP00000263341	0	0	0	0	0.079	0	0	0.264	0	0.293
ICAM1	EGCG	1845628	-65064	9606.ENSP00000264832	-1.CID000065064	0	0	0	0	0	0	0.15	0.188	0	0.289
EZR	FGF2	1852156	1845559	9606.ENSP00000338934	9606.ENSP00000264498	0	0	0	0	0	0	0	0.288	0	0.288
IL10	CCL17	1860958	1842733	9606.ENSP00000412237	9606.ENSP00000219244	0	0	0	0	0	0	0	0.286	0	0.286
MSN	NOS3	1853976	1847875	9606.ENSP00000353408	9606.ENSP00000297494	0	0	0	0	0	0	0	0.286	0	0.286
NOS3	CSF2	1847875	1847803	9606.ENSP00000297494	9606.ENSP00000296871	0	0	0	0	0	0	0	0.287	0	0.286
JUN	CIITA	1855436	1849861	9606.ENSP00000360266	9606.ENSP00000316328	0	0	0	0	0	0	0	0.286	0	0.286
ITGAL	CCL5	1853413	1847396	9606.ENSP00000349252	9606.ENSP00000293272	0	0	0	0	0	0	0	0.286	0	0.286
VCAM1	CCBP2	1847502	1846299	9606.ENSP00000294728	9606.ENSP00000273145	0	0	0	0	0	0	0	0.284	0	0.284
HLA-A	IL6	1856558	1844631	9606.ENSP00000366005	9606.ENSP00000258743	0	0	0	0	0	0	0	0.284	0	0.284
VEGFA	ITGAL	1855611	1853413	9606.ENSP00000361125	9606.ENSP00000349252	0	0	0	0	0	0	0	0.283	0	0.282
CCR2	NFKB1	1847341	1843094	9606.ENSP00000292301	9606.ENSP00000226574	0	0	0	0	0	0	0	0.283	0	0.282
CCR3	ICAM1	1862185	1845628	9606.ENSP00000441600	9606.ENSP00000264832	0	0	0	0	0	0	0	0.283	0	0.282
RELA	CIITA	1858923	1849861	9606.ENSP00000384273	9606.ENSP00000316328	0	0	0	0	0	0	0	0.283	0	0.282
CCL5	FGF2	1847396	1845559	9606.ENSP00000293272	9606.ENSP00000264498	0	0	0	0	0	0	0	0.281	0	0.281
JUN	CCR1	1855436	1847686	9606.ENSP00000360266	9606.ENSP00000296140	0	0	0	0	0	0	0	0.281	0	0.281
ITGAX	CCL22	1846012	1842731	9606.ENSP00000268296	9606.ENSP00000219235	0	0	0	0	0	0	0	0.281	0	0.281
CD44	ethanol	1860096	-702	9606.ENSP00000398632	-1.CID000000702	0	0	0	0	0	0	0	0.279	0	0.279
IL1B	EGCG	1845335	-65064	9606.ENSP00000263341	-1.CID000065064	0	0	0	0	0	0	0.15	0.175	0	0.277
ethanol	simvastatin	-702	-54454	-1.CID000000702	-1.CID000054454	0	0	0	0	0	0	0	0.274	0	0.274
ethanol	fenofibrate	-702	-3339	-1.CID000000702	-1.CID000003339	0	0	0	0	0	0	0	0.272	0	0.272
IL10	EGCG	1860958	-65064	9606.ENSP00000412237	-1.CID000065064	0	0	0	0	0	0	0.15	0.169	0	0.272
VEGFA	CCR5	1855611	1847342	9606.ENSP00000361125	9606.ENSP00000292303	0	0	0	0	0	0	0	0.27	0	0.27
JUN	ITGB2	1855436	1848511	9606.ENSP00000360266	9606.ENSP00000303242	0	0	0	0	0	0	0	0.268	0	0.268
ALB	EGCG	1847637	-65064	9606.ENSP00000295897	-1.CID000065064	0	0	0	0	0	0	0	0.267	0	0.267
EZR	NOS3	1852156	1847875	9606.ENSP00000338934	9606.ENSP00000297494	0	0	0	0	0	0	0	0.266	0	0.266
ITGB2	CCR1	1848511	1847686	9606.ENSP00000303242	9606.ENSP00000296140	0	0	0	0	0	0	0	0.265	0	0.265
MMP1	CCR1	1850481	1847686	9606.ENSP00000322788	9606.ENSP00000296140	0	0	0	0	0	0	0	0.264	0	0.264
CCR5	TP53	1847342	1846083	9606.ENSP00000292303	9606.ENSP00000269305	0	0	0	0	0	0	0	0.264	0	0.264
IL10	CCL22	1860958	1842731	9606.ENSP00000412237	9606.ENSP00000219235	0	0	0	0	0	0	0	0.263	0	0.263
CSF2	CCBP2	1847803	1846299	9606.ENSP00000296871	9606.ENSP00000273145	0	0	0	0	0	0	0	0.263	0	0.263
ethanol	pentoxifylline	-702	-4740	-1.CID000000702	-1.CID000004740	0	0	0	0	0	0	0	0.262	0	0.262
NOS3	ITGAX	1847875	1846012	9606.ENSP00000297494	9606.ENSP00000268296	0	0	0	0	0	0	0	0.261	0	0.261
MSN	NFKB1	1853976	1843094	9606.ENSP00000353408	9606.ENSP00000226574	0	0	0	0	0	0	0	0.26	0	0.26
pentoxifylline	pioglitazone	-4740	-4829	-1.CID000004740	-1.CID000004829	0	0	0	0	0	0	0	0.259	0	0.259
uric acid	pioglitazone	-1175	-4829	-1.CID000001175	-1.CID000004829	0	0	0	0	0	0	0	0.257	0	0.257
TNF	CCL22	1860103	1842731	9606.ENSP00000398698	9606.ENSP00000219235	0	0	0	0	0	0	0	0.257	0	0.256
CCR1	TP53	1847686	1846083	9606.ENSP00000296140	9606.ENSP00000269305	0	0	0	0	0	0	0	0.254	0	0.254
ALB	quercetin	1847637	-5280343	9606.ENSP00000295897	-1.CID005280343	0	0	0	0	0	0	0	0.254	0	0.254
EZR	IL6	1852156	1844631	9606.ENSP00000338934	9606.ENSP00000258743	0	0	0	0	0	0	0	0.254	0	0.254
IL6	fenofibrate	1844631	-3339	9606.ENSP00000258743	-1.CID000003339	0	0	0	0	0	0	0	0.254	0	0.254
NCAM1	FOS	1850053	1848822	9606.ENSP00000318472	9606.ENSP00000306245	0	0	0	0	0	0	0	0.254	0	0.254
CCR1	IRF1	1847686	1843757	9606.ENSP00000296140	9606.ENSP00000245414	0	0	0	0	0	0	0	0.254	0	0.254
CD44	CCR2	1860096	1847341	9606.ENSP00000398632	9606.ENSP00000292301	0	0	0	0	0	0	0	0.253	0	0.252
IL10	simvastatin	1860958	-54454	9606.ENSP00000412237	-1.CID000054454	0	0	0	0	0	0	0.15	0.145	0	0.251
IL1B	CCL17	1845335	1842733	9606.ENSP00000263341	9606.ENSP00000219244	0	0	0	0	0	0	0	0.251	0	0.25
ITGAL	TP53	1853413	1846083	9606.ENSP00000349252	9606.ENSP00000269305	0	0	0	0	0	0	0	0.25	0	0.25
CD44	NFKB1	1860096	1843094	9606.ENSP00000398632	9606.ENSP00000226574	0	0	0	0	0	0	0	0.25	0	0.25
CCR3	ITGAX	1862185	1846012	9606.ENSP00000441600	9606.ENSP00000268296	0	0	0	0	0	0	0	0.248	0	0.248
VCAM1	quercetin	1847502	-5280343	9606.ENSP00000294728	-1.CID005280343	0	0	0	0	0	0	0.15	0.139	0	0.246
CIITA	CSF2	1849861	1847803	9606.ENSP00000316328	9606.ENSP00000296871	0	0	0	0	0	0	0	0.243	0	0.242
VEGFA	CCR2	1855611	1847341	9606.ENSP00000361125	9606.ENSP00000292301	0	0	0	0	0	0	0	0.243	0	0.242
ICAM1	CCL22	1845628	1842731	9606.ENSP00000264832	9606.ENSP00000219235	0	0	0	0	0	0	0	0.243	0	0.242
ITGAL	EZR	1853413	1852156	9606.ENSP00000349252	9606.ENSP00000338934	0	0	0	0	0	0	0	0.243	0	0.242
ITGAX	CCL17	1846012	1842733	9606.ENSP00000268296	9606.ENSP00000219244	0	0	0	0	0	0	0	0.243	0	0.242
MSN	ITGAL	1853976	1853413	9606.ENSP00000353408	9606.ENSP00000349252	0	0	0	0	0	0	0	0.243	0	0.242
CCR3	VCAM1	1862185	1847502	9606.ENSP00000441600	9606.ENSP00000294728	0	0	0	0	0	0	0	0.243	0	0.242
HLA-A	TP53	1856558	1846083	9606.ENSP00000366005	9606.ENSP00000269305	0	0	0	0	0	0	0	0.242	0	0.241
CCR1	FGF2	1847686	1845559	9606.ENSP00000296140	9606.ENSP00000264498	0	0	0	0	0	0	0	0.242	0	0.241
ITGAX	FGF2	1846012	1845559	9606.ENSP00000268296	9606.ENSP00000264498	0	0	0	0	0	0	0	0.241	0	0.241
VEGFA	IRF1	1855611	1843757	9606.ENSP00000361125	9606.ENSP00000245414	0	0	0	0	0	0	0	0.242	0	0.241
VEGFA	MSN	1855611	1853976	9606.ENSP00000361125	9606.ENSP00000353408	0	0	0	0	0	0	0	0.242	0	0.241
TNF	CCL17	1860103	1842733	9606.ENSP00000398698	9606.ENSP00000219244	0	0	0	0	0	0	0	0.242	0	0.241
CIITA	uric acid	1849861	-1175	9606.ENSP00000316328	-1.CID000001175	0	0	0	0	0	0	0	0.24	0	0.24
CCR3	CD40	1862185	1855654	9606.ENSP00000441600	9606.ENSP00000361359	0	0	0	0	0	0	0	0.238	0	0.238
TNF	MSN	1860103	1853976	9606.ENSP00000398698	9606.ENSP00000353408	0	0	0	0	0	0	0	0.236	0	0.236
FOS	CCR1	1848822	1847686	9606.ENSP00000306245	9606.ENSP00000296140	0	0	0	0	0	0	0	0.235	0	0.235
IL1B	CCL22	1845335	1842731	9606.ENSP00000263341	9606.ENSP00000219235	0	0	0	0	0	0	0	0.234	0	0.234
ITGAL	FOS	1853413	1848822	9606.ENSP00000349252	9606.ENSP00000306245	0	0	0	0	0	0	0	0.234	0	0.234
CCR5	IRF1	1847342	1843757	9606.ENSP00000292303	9606.ENSP00000245414	0	0	0	0	0	0	0	0.234	0	0.234
pioglitazone	fluvastatin	-4829	-446155	-1.CID000004829	-1.CID000446155	0	0	0	0	0	0	0	0.23	0	0.23
FGF2	EGCG	1845559	-65064	9606.ENSP00000264498	-1.CID000065064	0	0	0	0	0	0	0.15	0.117	0	0.227
CCR3	NCAM1	1862185	1850053	9606.ENSP00000441600	9606.ENSP00000318472	0	0	0	0	0	0	0	0.226	0	0.226
CCR3	VEGFA	1862185	1855611	9606.ENSP00000441600	9606.ENSP00000361125	0	0	0	0	0	0	0	0.225	0	0.224
EZR	simvastatin	1852156	-54454	9606.ENSP00000338934	-1.CID000054454	0	0	0	0	0	0	0	0.224	0	0.224
MSN	ITGAX	1853976	1846012	9606.ENSP00000353408	9606.ENSP00000268296	0	0	0	0	0	0	0	0.22	0	0.22
EZR	CSF2	1852156	1847803	9606.ENSP00000338934	9606.ENSP00000296871	0	0	0	0	0	0	0	0.22	0	0.22
SRC	CCR2	1853652	1847341	9606.ENSP00000350941	9606.ENSP00000292301	0	0	0	0	0	0	0	0.22	0	0.22
RELA	quercetin	1858923	-5280343	9606.ENSP00000384273	-1.CID005280343	0	0	0	0	0	0	0.15	0.11	0	0.22
CCL17	budesonide	1842733	-5281004	9606.ENSP00000219244	-1.CID005281004	0	0	0	0	0	0	0.15	0.107	0	0.218
RELA	NCAM1	1858923	1850053	9606.ENSP00000384273	9606.ENSP00000318472	0	0	0	0	0	0	0	0.217	0	0.218
FGF2	simvastatin	1845559	-54454	9606.ENSP00000264498	-1.CID000054454	0	0	0	0	0	0	0.15	0.107	0	0.218
RELA	EGCG	1858923	-65064	9606.ENSP00000384273	-1.CID000065064	0	0	0	0	0	0	0	0.217	0	0.217
ITGAL	CCR2	1853413	1847341	9606.ENSP00000349252	9606.ENSP00000292301	0	0	0	0	0	0	0	0.216	0	0.216
CCR2	Statins	1847341	-446156	9606.ENSP00000292301	-1.CID000446156	0	0	0	0	0	0	0	0.216	0	0.216
MSN	FGF2	1853976	1845559	9606.ENSP00000353408	9606.ENSP00000264498	0	0	0	0	0	0	0	0.216	0	0.216
ITGB2	CCL2	1848511	1843055	9606.ENSP00000303242	9606.ENSP00000225831	0	0	0	0	0	0	0	0.216	0	0.216
MSN	CSF2	1853976	1847803	9606.ENSP00000353408	9606.ENSP00000296871	0	0	0	0	0	0	0	0.215	0	0.216
HLA-A	FGF2	1856558	1845559	9606.ENSP00000366005	9606.ENSP00000264498	0	0	0	0	0	0	0	0.216	0	0.216
ITGAL	NOS3	1853413	1847875	9606.ENSP00000349252	9606.ENSP00000297494	0	0	0	0	0	0	0	0.216	0	0.216
CCR3	IL10	1862185	1860958	9606.ENSP00000441600	9606.ENSP00000412237	0	0	0	0	0	0	0	0.216	0	0.216
IL10	CD44	1860958	1860096	9606.ENSP00000412237	9606.ENSP00000398632	0	0	0	0	0	0	0	0.215	0	0.215
CIITA	IL8	1849861	1848852	9606.ENSP00000316328	9606.ENSP00000306512	0	0	0	0	0	0	0	0.214	0	0.214
CD44	FOS	1860096	1848822	9606.ENSP00000398632	9606.ENSP00000306245	0	0	0	0	0	0	0	0.214	0	0.214
CCL5	ethanol	1847396	-702	9606.ENSP00000293272	-1.CID000000702	0	0	0	0	0	0	0	0.214	0	0.214
SRC	CIITA	1853652	1849861	9606.ENSP00000350941	9606.ENSP00000316328	0	0	0	0	0	0	0	0.213	0	0.213
VEGFA	ITGB2	1855611	1848511	9606.ENSP00000361125	9606.ENSP00000303242	0	0	0	0	0	0	0	0.213	0	0.213
IL10	Statins	1860958	-446156	9606.ENSP00000412237	-1.CID000446156	0	0	0	0	0	0	0	0.213	0	0.213
HLA-A	CCR5	1856558	1847342	9606.ENSP00000366005	9606.ENSP00000292303	0	0	0	0	0	0	0	0.212	0	0.212
ITGAM	CCL22	1862188	1842731	9606.ENSP00000441691	9606.ENSP00000219235	0	0	0	0	0	0	0	0.212	0	0.212
ITGAL	IRF1	1853413	1843757	9606.ENSP00000349252	9606.ENSP00000245414	0	0	0	0	0	0	0	0.211	0	0.211
ITGAM	MSN	1862188	1853976	9606.ENSP00000441691	9606.ENSP00000353408	0	0	0	0	0	0	0	0.211	0	0.211
ITGAM	uric acid	1862188	-1175	9606.ENSP00000441691	-1.CID000001175	0	0	0	0	0	0	0	0.209	0	0.209
pentoxifylline	simvastatin	-4740	-54454	-1.CID000004740	-1.CID000054454	0	0	0	0	0	0	0	0.209	0	0.209
ALB	CCBP2	1847637	1846299	9606.ENSP00000295897	9606.ENSP00000273145	0	0	0	0	0	0	0	0.207	0	0.207
MMP1	NCAM1	1850481	1850053	9606.ENSP00000322788	9606.ENSP00000318472	0	0	0	0	0	0	0	0.206	0	0.206
FGF2	IRF1	1845559	1843757	9606.ENSP00000264498	9606.ENSP00000245414	0	0	0	0	0	0	0	0.204	0	0.204
EZR	MMP1	1852156	1850481	9606.ENSP00000338934	9606.ENSP00000322788	0	0	0	0	0	0	0	0.204	0	0.204
JUN	CCR2	1855436	1847341	9606.ENSP00000360266	9606.ENSP00000292301	0	0	0	0	0	0	0	0.203	0	0.203
CCL5	TP53	1847396	1846083	9606.ENSP00000293272	9606.ENSP00000269305	0	0	0	0	0	0	0	0.202	0	0.202
ITGB2	NOS3	1848511	1847875	9606.ENSP00000303242	9606.ENSP00000297494	0	0	0	0	0	0	0	0.201	0	0.201
ITGB2	TP53	1848511	1846083	9606.ENSP00000303242	9606.ENSP00000269305	0	0	0	0	0	0	0	0.2	0	0.2
VCAM1	pentoxifylline	1847502	-4740	9606.ENSP00000294728	-1.CID000004740	0	0	0	0	0	0	0	0.2	0	0.2
CCBP2	IL6	1846299	1844631	9606.ENSP00000273145	9606.ENSP00000258743	0	0	0	0	0	0	0	0.198	0	0.198
MMP1	IRF1	1850481	1843757	9606.ENSP00000322788	9606.ENSP00000245414	0	0	0	0	0	0	0	0.197	0	0.197
CCR2	TP53	1847341	1846083	9606.ENSP00000292301	9606.ENSP00000269305	0	0	0	0	0	0	0	0.196	0	0.196
CCBP2	IL1B	1846299	1845335	9606.ENSP00000273145	9606.ENSP00000263341	0	0	0	0	0	0	0	0.196	0	0.196
VEGFA	CCL17	1855611	1842733	9606.ENSP00000361125	9606.ENSP00000219244	0	0	0	0	0	0	0	0.196	0	0.196
FOS	ITGB2	1848822	1848511	9606.ENSP00000306245	9606.ENSP00000303242	0	0	0	0	0	0	0	0.196	0	0.196
MSN	IL8	1853976	1848852	9606.ENSP00000353408	9606.ENSP00000306512	0	0	0	0	0	0	0	0.195	0	0.195
HLA-A	NOS3	1856558	1847875	9606.ENSP00000366005	9606.ENSP00000297494	0	0	0	0	0	0	0	0.195	0	0.195
IL6	CCL17	1844631	1842733	9606.ENSP00000258743	9606.ENSP00000219244	0	0	0	0	0	0	0	0.195	0	0.195
NOS3	CCR2	1847875	1847341	9606.ENSP00000297494	9606.ENSP00000292301	0	0	0	0	0	0	0	0.192	0	0.192
CIITA	IL1B	1849861	1845335	9606.ENSP00000316328	9606.ENSP00000263341	0	0	0	0	0	0	0	0.192	0	0.192
MMP1	CCR2	1850481	1847341	9606.ENSP00000322788	9606.ENSP00000292301	0	0	0	0	0	0	0	0.191	0	0.191
CD40	EZR	1855654	1852156	9606.ENSP00000361359	9606.ENSP00000338934	0	0	0	0	0	0	0	0.191	0	0.191
ALB	simvastatin	1847637	-54454	9606.ENSP00000295897	-1.CID000054454	0	0	0	0	0	0	0	0.19	0	0.19
NCAM1	ethanol	1850053	-702	9606.ENSP00000318472	-1.CID000000702	0	0	0	0	0	0	0	0.19	0	0.19
RELA	ITGB2	1858923	1848511	9606.ENSP00000384273	9606.ENSP00000303242	0	0	0	0	0	0	0	0.19	0	0.19
RELA	ethanol	1858923	-702	9606.ENSP00000384273	-1.CID000000702	0	0	0	0	0	0	0	0.19	0	0.19
Statins	budesonide	-446156	-5281004	-1.CID000446156	-1.CID005281004	0	0	0	0	0	0	0	0.19	0	0.19
CCL5	EGCG	1847396	-65064	9606.ENSP00000293272	-1.CID000065064	0	0	0	0	0	0	0	0.189	0	0.189
ITGB2	quercetin	1848511	-5280343	9606.ENSP00000303242	-1.CID005280343	0	0	0	0	0	0	0	0.187	0	0.187
ITGB2	FGF2	1848511	1845559	9606.ENSP00000303242	9606.ENSP00000264498	0	0	0	0	0	0	0	0.187	0	0.187
CSF2	pentoxifylline	1847803	-4740	9606.ENSP00000296871	-1.CID000004740	0	0	0	0	0	0	0	0.186	0	0.186
ITGB2	CCR5	1848511	1847342	9606.ENSP00000303242	9606.ENSP00000292303	0	0	0	0	0	0	0	0.181	0	0.181
NFKB1	CCL17	1843094	1842733	9606.ENSP00000226574	9606.ENSP00000219244	0	0	0	0	0	0	0	0.181	0	0.181
ethanol	budesonide	-702	-5281004	-1.CID000000702	-1.CID005281004	0	0	0	0	0	0	0	0.181	0	0.181
RELA	ITGAL	1858923	1853413	9606.ENSP00000384273	9606.ENSP00000349252	0	0	0	0	0	0	0	0.181	0	0.181
MMP1	ITGB2	1850481	1848511	9606.ENSP00000322788	9606.ENSP00000303242	0	0	0	0	0	0	0	0.179	0	0.18
EZR	CCL5	1852156	1847396	9606.ENSP00000338934	9606.ENSP00000293272	0	0	0	0	0	0	0	0.179	0	0.179
CCR3	IL6	1862185	1844631	9606.ENSP00000441600	9606.ENSP00000258743	0	0	0	0	0	0	0	0.18	0	0.179
IL10	uric acid	1860958	-1175	9606.ENSP00000412237	-1.CID000001175	0	0	0	0	0	0	0	0.179	0	0.179
HLA-A	NFKB1	1856558	1843094	9606.ENSP00000366005	9606.ENSP00000226574	0	0	0	0	0	0	0	0.179	0	0.179
CD44	ICAM4	1860096	1852554	9606.ENSP00000398632	9606.ENSP00000342114	0	0	0	0	0	0	0	0.18	0	0.179
ALB	pioglitazone	1847637	-4829	9606.ENSP00000295897	-1.CID000004829	0	0	0	0	0	0	0	0.178	0	0.178
CCR5	ethanol	1847342	-702	9606.ENSP00000292303	-1.CID000000702	0	0	0	0	0	0	0	0.178	0	0.178
TP53	pentoxifylline	1846083	-4740	9606.ENSP00000269305	-1.CID000004740	0	0	0	0	0	0	0	0.177	0	0.177
CD44	RELA	1860096	1858923	9606.ENSP00000398632	9606.ENSP00000384273	0	0	0	0	0	0	0	0.178	0	0.177
IRF1	CCL17	1843757	1842733	9606.ENSP00000245414	9606.ENSP00000219244	0	0	0	0	0	0	0	0.178	0	0.177
EZR	ethanol	1852156	-702	9606.ENSP00000338934	-1.CID000000702	0	0	0	0	0	0	0	0.176	0	0.176
IL1B	Statins	1845335	-446156	9606.ENSP00000263341	-1.CID000446156	0	0	0	0	0	0	0	0.175	0	0.175
EZR	Statins	1852156	-446156	9606.ENSP00000338934	-1.CID000446156	0	0	0	0	0	0	0	0.174	0	0.174
CCBP2	NFKB1	1846299	1843094	9606.ENSP00000273145	9606.ENSP00000226574	0	0	0	0	0	0	0	0.173	0	0.173
FGF2	pentoxifylline	1845559	-4740	9606.ENSP00000264498	-1.CID000004740	0	0	0	0	0	0	0	0.171	0	0.171
simvastatin	EGCG	-54454	-65064	-1.CID000054454	-1.CID000065064	0	0	0	0	0	0	0	0.171	0	0.171
ALB	pentoxifylline	1847637	-4740	9606.ENSP00000295897	-1.CID000004740	0	0	0	0	0	0	0	0.17	0	0.17
VCAM1	EGCG	1847502	-65064	9606.ENSP00000294728	-1.CID000065064	0	0	0	0	0	0	0	0.17	0	0.17
IL8	pentoxifylline	1848852	-4740	9606.ENSP00000306512	-1.CID000004740	0	0	0	0	0	0	0	0.169	0	0.169
VCAM1	pioglitazone	1847502	-4829	9606.ENSP00000294728	-1.CID000004829	0	0	0	0	0	0	0	0.169	0	0.169
IL10	budesonide	1860958	-5281004	9606.ENSP00000412237	-1.CID005281004	0	0	0	0	0	0	0	0.169	0	0.169
HLA-A	ITGB2	1856558	1848511	9606.ENSP00000366005	9606.ENSP00000303242	0	0	0	0	0	0	0	0.167	0	0.167
IL6	CCL22	1844631	1842731	9606.ENSP00000258743	9606.ENSP00000219235	0	0	0	0	0	0	0	0.168	0	0.167
NCAM1	CCL22	1850053	1842731	9606.ENSP00000318472	9606.ENSP00000219235	0	0	0	0	0	0	0	0.168	0	0.167
CCR3	CD44	1862185	1860096	9606.ENSP00000441600	9606.ENSP00000398632	0	0	0	0	0	0	0	0.165	0	0.165
ITGAM	EZR	1862188	1852156	9606.ENSP00000441691	9606.ENSP00000338934	0	0	0	0	0	0	0	0.166	0	0.165
MSN	IL6	1853976	1844631	9606.ENSP00000353408	9606.ENSP00000258743	0	0	0	0	0	0	0	0.165	0	0.165
CCR3	NFKB1	1862185	1843094	9606.ENSP00000441600	9606.ENSP00000226574	0	0	0	0	0	0	0	0.163	0	0.163
HLA-A	FOS	1856558	1848822	9606.ENSP00000366005	9606.ENSP00000306245	0	0	0	0	0	0	0	0.163	0	0.163
VEGFA	CIITA	1855611	1849861	9606.ENSP00000361125	9606.ENSP00000316328	0	0	0	0	0	0	0	0.163	0	0.163
TP53	CCL17	1846083	1842733	9606.ENSP00000269305	9606.ENSP00000219244	0	0	0	0	0	0	0	0.163	0	0.163
ITGB2	CCR2	1848511	1847341	9606.ENSP00000303242	9606.ENSP00000292301	0	0	0	0	0	0	0	0.163	0	0.163
CCR2	FGF2	1847341	1845559	9606.ENSP00000292301	9606.ENSP00000264498	0	0	0	0	0	0	0	0.163	0	0.163
HLA-A	VEGFA	1856558	1855611	9606.ENSP00000366005	9606.ENSP00000361125	0	0	0	0	0	0	0	0.163	0	0.163
HLA-A	IL1B	1856558	1845335	9606.ENSP00000366005	9606.ENSP00000263341	0	0	0	0	0	0	0	0.163	0	0.163
VEGFA	CCBP2	1855611	1846299	9606.ENSP00000361125	9606.ENSP00000273145	0	0	0	0	0	0	0	0.163	0	0.163
EZR	NCAM1	1852156	1850053	9606.ENSP00000338934	9606.ENSP00000318472	0	0	0	0	0	0	0	0.164	0	0.163
CCR3	FGF2	1862185	1845559	9606.ENSP00000441600	9606.ENSP00000264498	0	0	0	0	0	0	0	0.163	0	0.163
FOS	CCR5	1848822	1847342	9606.ENSP00000306245	9606.ENSP00000292303	0	0	0	0	0	0	0	0.163	0	0.163
TP53	CCL22	1846083	1842731	9606.ENSP00000269305	9606.ENSP00000219235	0	0	0	0	0	0	0	0.163	0	0.163
CIITA	FGF2	1849861	1845559	9606.ENSP00000316328	9606.ENSP00000264498	0	0	0	0	0	0	0	0.163	0	0.163
CCR2	ethanol	1847341	-702	9606.ENSP00000292301	-1.CID000000702	0	0	0	0	0	0	0	0.162	0	0.162
HLA-A	IL8	1856558	1848852	9606.ENSP00000366005	9606.ENSP00000306512	0	0	0	0	0	0	0	0.162	0	0.161
NCAM1	CCL17	1850053	1842733	9606.ENSP00000318472	9606.ENSP00000219244	0	0	0	0	0	0	0	0.161	0	0.161
MMP1	CCR5	1850481	1847342	9606.ENSP00000322788	9606.ENSP00000292303	0	0	0	0	0	0	0	0.16	0	0.159
NFKB1	CCL22	1843094	1842731	9606.ENSP00000226574	9606.ENSP00000219235	0	0	0	0	0	0	0	0.16	0	0.159
CD44	CCR1	1860096	1847686	9606.ENSP00000398632	9606.ENSP00000296140	0	0	0	0	0	0	0	0.16	0	0.159
EZR	IL1B	1852156	1845335	9606.ENSP00000338934	9606.ENSP00000263341	0	0	0	0	0	0	0	0.16	0	0.159
MSN	MMP1	1853976	1850481	9606.ENSP00000353408	9606.ENSP00000322788	0	0	0	0	0	0	0	0.16	0	0.159
NOS3	CCR1	1847875	1847686	9606.ENSP00000297494	9606.ENSP00000296140	0	0	0	0	0	0	0	0.159	0	0.158
ITGAM	CCL17	1862188	1842733	9606.ENSP00000441691	9606.ENSP00000219244	0	0	0	0	0	0	0	0.159	0	0.158
ITGAL	MMP1	1853413	1850481	9606.ENSP00000349252	9606.ENSP00000322788	0	0	0	0	0	0	0	0.159	0	0.158
ITGAL	FGF2	1853413	1845559	9606.ENSP00000349252	9606.ENSP00000264498	0	0	0	0	0	0	0	0.159	0	0.158
SRC	CCL5	1853652	1847396	9606.ENSP00000350941	9606.ENSP00000293272	0	0	0	0	0	0	0	0.159	0	0.158
JUN	CCBP2	1855436	1846299	9606.ENSP00000360266	9606.ENSP00000273145	0	0	0	0	0	0	0	0.159	0	0.158
simvastatin	budesonide	-54454	-5281004	-1.CID000054454	-1.CID005281004	0	0	0	0	0	0	0	0.157	0	0.157
IRF1	ethanol	1843757	-702	9606.ENSP00000245414	-1.CID000000702	0	0	0	0	0	0	0	0.157	0	0.157
MSN	Statins	1853976	-446156	9606.ENSP00000353408	-1.CID000446156	0	0	0	0	0	0	0	0.156	0	0.156
EZR	CCL2	1852156	1843055	9606.ENSP00000338934	9606.ENSP00000225831	0	0	0	0	0	0	0	0.155	0	0.155
VEGFA	uric acid	1855611	-1175	9606.ENSP00000361125	-1.CID000001175	0	0	0	0	0	0	0	0.155	0	0.155
pioglitazone	EGCG	-4829	-65064	-1.CID000004829	-1.CID000065064	0	0	0	0	0	0	0	0.155	0	0.155
CSF2	uric acid	1847803	-1175	9606.ENSP00000296871	-1.CID000001175	0	0	0	0	0	0	0	0.155	0	0.155
VCAM1	uric acid	1847502	-1175	9606.ENSP00000294728	-1.CID000001175	0	0	0	0	0	0	0	0.154	0	0.154
NFKB1	Statins	1843094	-446156	9606.ENSP00000226574	-1.CID000446156	0	0	0	0	0	0	0	0.154	0	0.154
HLA-A	ethanol	1856558	-702	9606.ENSP00000366005	-1.CID000000702	0	0	0	0	0	0	0	0.153	0	0.153
MSN	ethanol	1853976	-702	9606.ENSP00000353408	-1.CID000000702	0	0	0	0	0	0	0	0.153	0	0.153
SRC	EGCG	1853652	-65064	9606.ENSP00000350941	-1.CID000065064	0	0	0	0	0	0	0	0.152	0	0.152
CCR5	CCBP2	1847342	1846299	9606.ENSP00000292303	9606.ENSP00000273145	0	0	0	0.828	0	0	0	0.683	0	0.151
CCR5	simvastatin	1847342	-54454	9606.ENSP00000292303	-1.CID000054454	0	0	0	0	0	0	0.15	0	0	0.15
EZR	CCR5	1852156	1847342	9606.ENSP00000338934	9606.ENSP00000292303	0	0	0	0	0	0	0	0.151	0	0.15
ICAM1	fenofibrate	1845628	-3339	9606.ENSP00000264832	-1.CID000003339	0	0	0	0	0	0	0	0.15	0	0.15
TP53	budesonide	1846083	-5281004	9606.ENSP00000269305	-1.CID005281004	0	0	0	0	0	0	0.15	0	0	0.15
CCL2	budesonide	1843055	-5281004	9606.ENSP00000225831	-1.CID005281004	0	0	0	0	0	0	0.15	0	0	0.15
CCR2	simvastatin	1847341	-54454	9606.ENSP00000292301	-1.CID000054454	0	0	0	0	0	0	0.15	0	0	0.15
ITGAL	simvastatin	1853413	-54454	9606.ENSP00000349252	-1.CID000054454	0	0	0	0	0	0	0.15	0	0	0.15
CCL2	cathelicidin	1843055	-16198951	9606.ENSP00000225831	-1.CID016198951	0	0	0	0	0	0	0.15	0	0	0.15
ITGAL	EGCG	1853413	-65064	9606.ENSP00000349252	-1.CID000065064	0	0	0	0	0	0	0.15	0	0	0.15
ICAM4	quercetin	1852554	-5280343	9606.ENSP00000342114	-1.CID005280343	0	0	0	0	0	0	0.15	0	0	0.15
NCAM1	NOS3	1850053	1847875	9606.ENSP00000318472	9606.ENSP00000297494	0	0	0	0	0	0	0	0.15	0	0.15
ICAM1	cathelicidin	1845628	-16198951	9606.ENSP00000264832	-1.CID016198951	0	0	0	0	0	0	0.15	0	0	0.15
MSN	NCAM1	1853976	1850053	9606.ENSP00000353408	9606.ENSP00000318472	0	0	0	0	0	0	0	0.151	0	0.15
FOS	pentoxifylline	1848822	-4740	9606.ENSP00000306245	-1.CID000004740	0	0	0	0	0	0	0.15	0	0	0.15
CD44	simvastatin	1860096	-54454	9606.ENSP00000398632	-1.CID000054454	0	0	0	0	0	0	0.15	0	0	0.15

## Sheet: L10-40 GO
Table S1: Identification of target genes of novel identified umami peptides and gene ontology (GO) analysis results
#category	term ID	term description	observed gene count	background gene count	strength	signal	false discovery rate	matching proteins in your network (IDs)	matching proteins in your network (labels)
GO Process	GO:0006954	Inflammatory response	23	538	1.29	3.02	1.54e-20	9606.ENSP00000219244,9606.ENSP00000225831,9606.ENSP00000226574,9606.ENSP00000263341,9606.ENSP00000292301,9606.ENSP00000292303,9606.ENSP00000294728,9606.ENSP00000296140,9606.ENSP00000306245,9606.ENSP00000306512,9606.ENSP00000349252,9606.ENSP00000360266,9606.ENSP00000361359,9606.ENSP00000380948,9606.ENSP00000384273,9606.ENSP00000385675,9606.ENSP00000398632,9606.ENSP00000398698,9606.ENSP00000412237,…	CCL17,CCL2,NFKB1,IL1B,CCR2,CCR5,VCAM1,CCR1,FOS,CXCL8,ITGAL,JUN,CD40,ITGB2,RELA,IL6,CD44,TNF,IL10,CCR3,CCL5,CIITA,ITGAM
GO Process	GO:0006952	Defense response	28	1394	0.96	1.76	1.87e-18	9606.ENSP00000219244,9606.ENSP00000225831,9606.ENSP00000226574,9606.ENSP00000245414,9606.ENSP00000263341,9606.ENSP00000269305,9606.ENSP00000292301,9606.ENSP00000292303,9606.ENSP00000294728,9606.ENSP00000296140,9606.ENSP00000306245,9606.ENSP00000306512,9606.ENSP00000349252,9606.ENSP00000360266,9606.ENSP00000361359,9606.ENSP00000362680,9606.ENSP00000379873,9606.ENSP00000380948,9606.ENSP00000384273,…	CCL17,CCL2,NFKB1,IRF1,IL1B,TP53,CCR2,CCR5,VCAM1,CCR1,FOS,CXCL8,ITGAL,JUN,CD40,SRC,HLA-A,ITGB2,RELA,IL6,CD44,TNF,IL10,CCR3,ITGAX,CCL5,CIITA,ITGAM
GO Process	GO:0034097	Response to cytokine	24	804	1.14	2.32	1.87e-18	9606.ENSP00000219244,9606.ENSP00000225831,9606.ENSP00000226574,9606.ENSP00000245414,9606.ENSP00000249887,9606.ENSP00000263341,9606.ENSP00000264832,9606.ENSP00000269305,9606.ENSP00000292301,9606.ENSP00000292303,9606.ENSP00000294728,9606.ENSP00000296140,9606.ENSP00000296871,9606.ENSP00000306245,9606.ENSP00000306512,9606.ENSP00000361359,9606.ENSP00000362680,9606.ENSP00000384273,9606.ENSP00000385675,…	CCL17,CCL2,NFKB1,IRF1,ACKR4,IL1B,ICAM1,TP53,CCR2,CCR5,VCAM1,CCR1,CSF2,FOS,CXCL8,CD40,SRC,RELA,IL6,CD44,TNF,CCR3,CCL5,CIITA
GO Process	GO:0070887	Cellular response to chemical stimulus	34	2609	0.78	1.26	1.87e-18	9606.ENSP00000218075,9606.ENSP00000219244,9606.ENSP00000225831,9606.ENSP00000226574,9606.ENSP00000245414,9606.ENSP00000249887,9606.ENSP00000263341,9606.ENSP00000264498,9606.ENSP00000264832,9606.ENSP00000265627,9606.ENSP00000269305,9606.ENSP00000292301,9606.ENSP00000292303,9606.ENSP00000294728,9606.ENSP00000295897,9606.ENSP00000296140,9606.ENSP00000296871,9606.ENSP00000297494,9606.ENSP00000306245,…	GLRA2,CCL17,CCL2,NFKB1,IRF1,ACKR4,IL1B,FGF2,ICAM1,PON3,TP53,CCR2,CCR5,VCAM1,ALB,CCR1,CSF2,NOS3,FOS,CXCL8,EZR,MSN,JUN,CD40,SRC,ITGB2,RELA,IL6,CD44,TNF,IL10,CCR3,CCL5,CIITA
GO Process	GO:0071345	Cellular response to cytokine stimulus	23	711	1.17	2.44	1.87e-18	9606.ENSP00000219244,9606.ENSP00000225831,9606.ENSP00000226574,9606.ENSP00000245414,9606.ENSP00000249887,9606.ENSP00000263341,9606.ENSP00000264832,9606.ENSP00000269305,9606.ENSP00000292301,9606.ENSP00000292303,9606.ENSP00000294728,9606.ENSP00000296140,9606.ENSP00000296871,9606.ENSP00000306512,9606.ENSP00000361359,9606.ENSP00000362680,9606.ENSP00000384273,9606.ENSP00000385675,9606.ENSP00000398632,…	CCL17,CCL2,NFKB1,IRF1,ACKR4,IL1B,ICAM1,TP53,CCR2,CCR5,VCAM1,CCR1,CSF2,CXCL8,CD40,SRC,RELA,IL6,CD44,TNF,CCR3,CCL5,CIITA
GO Process	GO:0071310	Cellular response to organic substance	31	2019	0.85	1.44	3e-18	9606.ENSP00000218075,9606.ENSP00000219244,9606.ENSP00000225831,9606.ENSP00000226574,9606.ENSP00000245414,9606.ENSP00000249887,9606.ENSP00000263341,9606.ENSP00000264498,9606.ENSP00000264832,9606.ENSP00000269305,9606.ENSP00000292301,9606.ENSP00000292303,9606.ENSP00000294728,9606.ENSP00000296140,9606.ENSP00000296871,9606.ENSP00000297494,9606.ENSP00000306245,9606.ENSP00000306512,9606.ENSP00000338934,…	GLRA2,CCL17,CCL2,NFKB1,IRF1,ACKR4,IL1B,FGF2,ICAM1,TP53,CCR2,CCR5,VCAM1,CCR1,CSF2,NOS3,FOS,CXCL8,EZR,MSN,JUN,CD40,SRC,RELA,IL6,CD44,TNF,IL10,CCR3,CCL5,CIITA
GO Process	GO:0050900	Leukocyte migration	17	249	1.5	3.59	6.56e-18	9606.ENSP00000219244,9606.ENSP00000225831,9606.ENSP00000263341,9606.ENSP00000264832,9606.ENSP00000292301,9606.ENSP00000292303,9606.ENSP00000294728,9606.ENSP00000296140,9606.ENSP00000306512,9606.ENSP00000349252,9606.ENSP00000353408,9606.ENSP00000362680,9606.ENSP00000380948,9606.ENSP00000385675,9606.ENSP00000398698,9606.ENSP00000412237,9606.ENSP00000474412	CCL17,CCL2,IL1B,ICAM1,CCR2,CCR5,VCAM1,CCR1,CXCL8,ITGAL,MSN,SRC,ITGB2,IL6,TNF,IL10,CCL5
GO Process	GO:0009605	Response to external stimulus	32	2355	0.79	1.29	1.05e-17	9606.ENSP00000219244,9606.ENSP00000225831,9606.ENSP00000226574,9606.ENSP00000245414,9606.ENSP00000249887,9606.ENSP00000263341,9606.ENSP00000264498,9606.ENSP00000269305,9606.ENSP00000292301,9606.ENSP00000292303,9606.ENSP00000294728,9606.ENSP00000295897,9606.ENSP00000296140,9606.ENSP00000296871,9606.ENSP00000297494,9606.ENSP00000306245,9606.ENSP00000306512,9606.ENSP00000360266,9606.ENSP00000361359,…	CCL17,CCL2,NFKB1,IRF1,ACKR4,IL1B,FGF2,TP53,CCR2,CCR5,VCAM1,ALB,CCR1,CSF2,NOS3,FOS,CXCL8,JUN,CD40,SRC,HLA-A,ITGB2,RELA,IL6,TNF,IL10,CCR3,ITGAX,CCL5,NCAM1,CIITA,ITGAM
GO Process	GO:0019221	Cytokine-mediated signaling pathway	18	369	1.35	2.96	8.36e-17	9606.ENSP00000219244,9606.ENSP00000225831,9606.ENSP00000245414,9606.ENSP00000249887,9606.ENSP00000263341,9606.ENSP00000269305,9606.ENSP00000292301,9606.ENSP00000292303,9606.ENSP00000296140,9606.ENSP00000296871,9606.ENSP00000306512,9606.ENSP00000362680,9606.ENSP00000384273,9606.ENSP00000385675,9606.ENSP00000398632,9606.ENSP00000398698,9606.ENSP00000441600,9606.ENSP00000474412	CCL17,CCL2,IRF1,ACKR4,IL1B,TP53,CCR2,CCR5,CCR1,CSF2,CXCL8,SRC,RELA,IL6,CD44,TNF,CCR3,CCL5
GO Process	GO:0002376	Immune system process	30	2121	0.81	1.32	1.5e-16	9606.ENSP00000219244,9606.ENSP00000225831,9606.ENSP00000245414,9606.ENSP00000249887,9606.ENSP00000263341,9606.ENSP00000264832,9606.ENSP00000269305,9606.ENSP00000292301,9606.ENSP00000292303,9606.ENSP00000294728,9606.ENSP00000296140,9606.ENSP00000296871,9606.ENSP00000306245,9606.ENSP00000306512,9606.ENSP00000349252,9606.ENSP00000353408,9606.ENSP00000360266,9606.ENSP00000361359,9606.ENSP00000362680,…	CCL17,CCL2,IRF1,ACKR4,IL1B,ICAM1,TP53,CCR2,CCR5,VCAM1,CCR1,CSF2,FOS,CXCL8,ITGAL,MSN,JUN,CD40,SRC,HLA-A,ITGB2,RELA,IL6,CD44,TNF,IL10,CCR3,CCL5,CIITA,ITGAM
GO Process	GO:0010033	Response to organic substance	32	2692	0.74	1.14	4.38e-16	9606.ENSP00000218075,9606.ENSP00000219244,9606.ENSP00000225831,9606.ENSP00000226574,9606.ENSP00000245414,9606.ENSP00000249887,9606.ENSP00000263341,9606.ENSP00000264498,9606.ENSP00000264832,9606.ENSP00000269305,9606.ENSP00000292301,9606.ENSP00000292303,9606.ENSP00000294728,9606.ENSP00000296140,9606.ENSP00000296871,9606.ENSP00000297494,9606.ENSP00000306245,9606.ENSP00000306512,9606.ENSP00000338934,…	GLRA2,CCL17,CCL2,NFKB1,IRF1,ACKR4,IL1B,FGF2,ICAM1,TP53,CCR2,CCR5,VCAM1,CCR1,CSF2,NOS3,FOS,CXCL8,EZR,MSN,JUN,CD40,SRC,ITGB2,RELA,IL6,CD44,TNF,IL10,CCR3,CCL5,CIITA
GO Process	GO:0007166	Cell surface receptor signaling pathway	29	2040	0.81	1.31	7.66e-16	9606.ENSP00000218075,9606.ENSP00000219244,9606.ENSP00000225831,9606.ENSP00000245414,9606.ENSP00000249887,9606.ENSP00000263341,9606.ENSP00000264498,9606.ENSP00000269305,9606.ENSP00000292301,9606.ENSP00000292303,9606.ENSP00000296140,9606.ENSP00000296871,9606.ENSP00000297494,9606.ENSP00000306245,9606.ENSP00000306512,9606.ENSP00000349252,9606.ENSP00000360266,9606.ENSP00000361359,9606.ENSP00000362680,…	GLRA2,CCL17,CCL2,IRF1,ACKR4,IL1B,FGF2,TP53,CCR2,CCR5,CCR1,CSF2,NOS3,FOS,CXCL8,ITGAL,JUN,CD40,SRC,HLA-A,ITGB2,RELA,IL6,CD44,TNF,CCR3,ITGAX,CCL5,ITGAM
GO Process	GO:0044419	Biological process involved in interspecies interaction between organisms	26	1490	0.9	1.52	1.2e-15	9606.ENSP00000219244,9606.ENSP00000225831,9606.ENSP00000226574,9606.ENSP00000245414,9606.ENSP00000263341,9606.ENSP00000264832,9606.ENSP00000269305,9606.ENSP00000292303,9606.ENSP00000294728,9606.ENSP00000296871,9606.ENSP00000297494,9606.ENSP00000306245,9606.ENSP00000306512,9606.ENSP00000360266,9606.ENSP00000361359,9606.ENSP00000362680,9606.ENSP00000379873,9606.ENSP00000384273,9606.ENSP00000385675,…	CCL17,CCL2,NFKB1,IRF1,IL1B,ICAM1,TP53,CCR5,VCAM1,CSF2,NOS3,FOS,CXCL8,JUN,CD40,SRC,HLA-A,RELA,IL6,TNF,IL10,ITGAX,CCL5,NCAM1,CIITA,ITGAM
GO Process	GO:0016477	Cell migration	22	903	1.05	1.9	2.07e-15	9606.ENSP00000219244,9606.ENSP00000225831,9606.ENSP00000249887,9606.ENSP00000263341,9606.ENSP00000264498,9606.ENSP00000264832,9606.ENSP00000292301,9606.ENSP00000292303,9606.ENSP00000294728,9606.ENSP00000296140,9606.ENSP00000297494,9606.ENSP00000306512,9606.ENSP00000349252,9606.ENSP00000353408,9606.ENSP00000362680,9606.ENSP00000380948,9606.ENSP00000385675,9606.ENSP00000398632,9606.ENSP00000398698,…	CCL17,CCL2,ACKR4,IL1B,FGF2,ICAM1,CCR2,CCR5,VCAM1,CCR1,NOS3,CXCL8,ITGAL,MSN,SRC,ITGB2,IL6,CD44,TNF,IL10,CCR3,CCL5
GO Process	GO:0001775	Cell activation	20	693	1.12	2.1	5.05e-15	9606.ENSP00000245414,9606.ENSP00000263341,9606.ENSP00000264832,9606.ENSP00000269305,9606.ENSP00000294728,9606.ENSP00000296871,9606.ENSP00000306512,9606.ENSP00000349252,9606.ENSP00000353408,9606.ENSP00000360266,9606.ENSP00000361359,9606.ENSP00000362680,9606.ENSP00000379873,9606.ENSP00000380948,9606.ENSP00000385675,9606.ENSP00000398632,9606.ENSP00000398698,9606.ENSP00000412237,9606.ENSP00000474412,…	IRF1,IL1B,ICAM1,TP53,VCAM1,CSF2,CXCL8,ITGAL,MSN,JUN,CD40,SRC,HLA-A,ITGB2,IL6,CD44,TNF,IL10,CCL5,ITGAM
GO Process	GO:0006955	Immune response	24	1321	0.92	1.53	1.74e-14	9606.ENSP00000219244,9606.ENSP00000225831,9606.ENSP00000245414,9606.ENSP00000249887,9606.ENSP00000263341,9606.ENSP00000264832,9606.ENSP00000269305,9606.ENSP00000292301,9606.ENSP00000292303,9606.ENSP00000296140,9606.ENSP00000296871,9606.ENSP00000306512,9606.ENSP00000349252,9606.ENSP00000361359,9606.ENSP00000362680,9606.ENSP00000379873,9606.ENSP00000384273,9606.ENSP00000385675,9606.ENSP00000398698,…	CCL17,CCL2,IRF1,ACKR4,IL1B,ICAM1,TP53,CCR2,CCR5,CCR1,CSF2,CXCL8,ITGAL,CD40,SRC,HLA-A,RELA,IL6,TNF,IL10,CCR3,CCL5,CIITA,ITGAM
GO Process	GO:0042221	Response to chemical	35	4010	0.6	0.87	1.74e-14	9606.ENSP00000218075,9606.ENSP00000219244,9606.ENSP00000225831,9606.ENSP00000226574,9606.ENSP00000245414,9606.ENSP00000249887,9606.ENSP00000263341,9606.ENSP00000264498,9606.ENSP00000264832,9606.ENSP00000265627,9606.ENSP00000269305,9606.ENSP00000292301,9606.ENSP00000292303,9606.ENSP00000294728,9606.ENSP00000295897,9606.ENSP00000296140,9606.ENSP00000296871,9606.ENSP00000297494,9606.ENSP00000306245,…	GLRA2,CCL17,CCL2,NFKB1,IRF1,ACKR4,IL1B,FGF2,ICAM1,PON3,TP53,CCR2,CCR5,VCAM1,ALB,CCR1,CSF2,NOS3,FOS,CXCL8,EZR,MSN,JUN,CD40,SRC,ITGB2,RELA,IL6,CD44,TNF,IL10,CCR3,CCL5,NCAM1,CIITA
GO Process	GO:0060326	Cell chemotaxis	14	210	1.48	3.12	1.99e-14	9606.ENSP00000219244,9606.ENSP00000225831,9606.ENSP00000249887,9606.ENSP00000263341,9606.ENSP00000292301,9606.ENSP00000292303,9606.ENSP00000294728,9606.ENSP00000296140,9606.ENSP00000306512,9606.ENSP00000380948,9606.ENSP00000385675,9606.ENSP00000412237,9606.ENSP00000441600,9606.ENSP00000474412	CCL17,CCL2,ACKR4,IL1B,CCR2,CCR5,VCAM1,CCR1,CXCL8,ITGB2,IL6,IL10,CCR3,CCL5
GO Process	GO:0071216	Cellular response to biotic stimulus	14	232	1.44	2.92	6.69e-14	9606.ENSP00000225831,9606.ENSP00000226574,9606.ENSP00000263341,9606.ENSP00000269305,9606.ENSP00000292303,9606.ENSP00000296871,9606.ENSP00000297494,9606.ENSP00000306512,9606.ENSP00000362680,9606.ENSP00000384273,9606.ENSP00000385675,9606.ENSP00000398698,9606.ENSP00000412237,9606.ENSP00000474412	CCL2,NFKB1,IL1B,TP53,CCR5,CSF2,NOS3,CXCL8,SRC,RELA,IL6,TNF,IL10,CCL5
GO Process	GO:0045321	Leukocyte activation	18	574	1.16	2.13	6.74e-14	9606.ENSP00000245414,9606.ENSP00000264832,9606.ENSP00000269305,9606.ENSP00000294728,9606.ENSP00000296871,9606.ENSP00000306512,9606.ENSP00000349252,9606.ENSP00000353408,9606.ENSP00000360266,9606.ENSP00000361359,9606.ENSP00000379873,9606.ENSP00000380948,9606.ENSP00000385675,9606.ENSP00000398632,9606.ENSP00000398698,9606.ENSP00000412237,9606.ENSP00000474412,9606.ENSP00000496959	IRF1,ICAM1,TP53,VCAM1,CSF2,CXCL8,ITGAL,MSN,JUN,CD40,HLA-A,ITGB2,IL6,CD44,TNF,IL10,CCL5,ITGAM
GO Process	GO:0007159	Leukocyte cell-cell adhesion	10	56	1.91	3.94	1.07e-13	9606.ENSP00000263341,9606.ENSP00000264832,9606.ENSP00000294728,9606.ENSP00000338934,9606.ENSP00000349252,9606.ENSP00000353408,9606.ENSP00000380948,9606.ENSP00000398632,9606.ENSP00000398698,9606.ENSP00000474412	IL1B,ICAM1,VCAM1,EZR,ITGAL,MSN,ITGB2,CD44,TNF,CCL5
GO Process	GO:0032496	Response to lipopolysaccharide	15	314	1.34	2.62	1.07e-13	9606.ENSP00000225831,9606.ENSP00000226574,9606.ENSP00000263341,9606.ENSP00000292303,9606.ENSP00000294728,9606.ENSP00000296871,9606.ENSP00000297494,9606.ENSP00000306245,9606.ENSP00000306512,9606.ENSP00000362680,9606.ENSP00000384273,9606.ENSP00000385675,9606.ENSP00000398698,9606.ENSP00000412237,9606.ENSP00000474412	CCL2,NFKB1,IL1B,CCR5,VCAM1,CSF2,NOS3,FOS,CXCL8,SRC,RELA,IL6,TNF,IL10,CCL5
GO Process	GO:0006950	Response to stress	32	3358	0.64	0.92	1.49e-13	9606.ENSP00000219244,9606.ENSP00000225831,9606.ENSP00000226574,9606.ENSP00000245414,9606.ENSP00000263341,9606.ENSP00000264498,9606.ENSP00000269305,9606.ENSP00000292301,9606.ENSP00000292303,9606.ENSP00000294728,9606.ENSP00000295897,9606.ENSP00000296140,9606.ENSP00000296871,9606.ENSP00000297494,9606.ENSP00000306245,9606.ENSP00000306512,9606.ENSP00000349252,9606.ENSP00000360266,9606.ENSP00000361359,…	CCL17,CCL2,NFKB1,IRF1,IL1B,FGF2,TP53,CCR2,CCR5,VCAM1,ALB,CCR1,CSF2,NOS3,FOS,CXCL8,ITGAL,JUN,CD40,SRC,HLA-A,ITGB2,RELA,IL6,CD44,TNF,IL10,CCR3,ITGAX,CCL5,CIITA,ITGAM
GO Process	GO:0051707	Response to other organism	23	1328	0.9	1.44	2.17e-13	9606.ENSP00000219244,9606.ENSP00000225831,9606.ENSP00000226574,9606.ENSP00000245414,9606.ENSP00000263341,9606.ENSP00000269305,9606.ENSP00000292303,9606.ENSP00000294728,9606.ENSP00000296871,9606.ENSP00000297494,9606.ENSP00000306245,9606.ENSP00000306512,9606.ENSP00000361359,9606.ENSP00000362680,9606.ENSP00000379873,9606.ENSP00000384273,9606.ENSP00000385675,9606.ENSP00000398698,9606.ENSP00000412237,…	CCL17,CCL2,NFKB1,IRF1,IL1B,TP53,CCR5,VCAM1,CSF2,NOS3,FOS,CXCL8,CD40,SRC,HLA-A,RELA,IL6,TNF,IL10,ITGAX,CCL5,CIITA,ITGAM
GO Process	GO:0071222	Cellular response to lipopolysaccharide	13	195	1.48	2.97	2.17e-13	9606.ENSP00000225831,9606.ENSP00000226574,9606.ENSP00000263341,9606.ENSP00000292303,9606.ENSP00000296871,9606.ENSP00000297494,9606.ENSP00000306512,9606.ENSP00000362680,9606.ENSP00000384273,9606.ENSP00000385675,9606.ENSP00000398698,9606.ENSP00000412237,9606.ENSP00000474412	CCL2,NFKB1,IL1B,CCR5,CSF2,NOS3,CXCL8,SRC,RELA,IL6,TNF,IL10,CCL5
GO Process	GO:1901701	Cellular response to oxygen-containing compound	21	1057	0.96	1.57	4.23e-13	9606.ENSP00000218075,9606.ENSP00000225831,9606.ENSP00000226574,9606.ENSP00000263341,9606.ENSP00000264832,9606.ENSP00000269305,9606.ENSP00000292303,9606.ENSP00000294728,9606.ENSP00000296871,9606.ENSP00000297494,9606.ENSP00000306245,9606.ENSP00000306512,9606.ENSP00000338934,9606.ENSP00000353408,9606.ENSP00000360266,9606.ENSP00000362680,9606.ENSP00000384273,9606.ENSP00000385675,9606.ENSP00000398698,…	GLRA2,CCL2,NFKB1,IL1B,ICAM1,TP53,CCR5,VCAM1,CSF2,NOS3,FOS,CXCL8,EZR,MSN,JUN,SRC,RELA,IL6,TNF,IL10,CCL5
GO Process	GO:0051716	Cellular response to stimulus	39	6357	0.45	0.63	1e-12	9606.ENSP00000218075,9606.ENSP00000219244,9606.ENSP00000225831,9606.ENSP00000226574,9606.ENSP00000245414,9606.ENSP00000249887,9606.ENSP00000263341,9606.ENSP00000264498,9606.ENSP00000264832,9606.ENSP00000265627,9606.ENSP00000269305,9606.ENSP00000292301,9606.ENSP00000292303,9606.ENSP00000294728,9606.ENSP00000295897,9606.ENSP00000296140,9606.ENSP00000296871,9606.ENSP00000297494,9606.ENSP00000306245,…	GLRA2,CCL17,CCL2,NFKB1,IRF1,ACKR4,IL1B,FGF2,ICAM1,PON3,TP53,CCR2,CCR5,VCAM1,ALB,CCR1,CSF2,NOS3,FOS,CXCL8,MMP1,EZR,ITGAL,MSN,JUN,CD40,SRC,HLA-A,ITGB2,RELA,IL6,CD44,TNF,IL10,CCR3,ITGAX,CCL5,CIITA,ITGAM
GO Process	GO:0006935	Chemotaxis	16	516	1.15	1.98	3.98e-12	9606.ENSP00000219244,9606.ENSP00000225831,9606.ENSP00000249887,9606.ENSP00000263341,9606.ENSP00000264498,9606.ENSP00000292301,9606.ENSP00000292303,9606.ENSP00000294728,9606.ENSP00000296140,9606.ENSP00000306512,9606.ENSP00000380948,9606.ENSP00000385675,9606.ENSP00000412237,9606.ENSP00000441600,9606.ENSP00000474412,9606.ENSP00000480132	CCL17,CCL2,ACKR4,IL1B,FGF2,CCR2,CCR5,VCAM1,CCR1,CXCL8,ITGB2,IL6,IL10,CCR3,CCL5,NCAM1
GO Process	GO:0030595	Leukocyte chemotaxis	11	149	1.53	2.78	1.4e-11	9606.ENSP00000219244,9606.ENSP00000225831,9606.ENSP00000263341,9606.ENSP00000292301,9606.ENSP00000292303,9606.ENSP00000296140,9606.ENSP00000306512,9606.ENSP00000380948,9606.ENSP00000385675,9606.ENSP00000412237,9606.ENSP00000474412	CCL17,CCL2,IL1B,CCR2,CCR5,CCR1,CXCL8,ITGB2,IL6,IL10,CCL5
GO Process	GO:0007155	Cell adhesion	19	965	0.96	1.49	1.63e-11	9606.ENSP00000225831,9606.ENSP00000263341,9606.ENSP00000264832,9606.ENSP00000294728,9606.ENSP00000296140,9606.ENSP00000338934,9606.ENSP00000342114,9606.ENSP00000349252,9606.ENSP00000352798,9606.ENSP00000353408,9606.ENSP00000362680,9606.ENSP00000380948,9606.ENSP00000398632,9606.ENSP00000398698,9606.ENSP00000441600,9606.ENSP00000454623,9606.ENSP00000474412,9606.ENSP00000480132,9606.ENSP00000496959	CCL2,IL1B,ICAM1,VCAM1,CCR1,EZR,ICAM4,ITGAL,COL18A1,MSN,SRC,ITGB2,CD44,TNF,CCR3,ITGAX,CCL5,NCAM1,ITGAM
GO Process	GO:1903037	Regulation of leukocyte cell-cell adhesion	14	368	1.24	2.14	1.63e-11	9606.ENSP00000225831,9606.ENSP00000245414,9606.ENSP00000263341,9606.ENSP00000292301,9606.ENSP00000294728,9606.ENSP00000362680,9606.ENSP00000379873,9606.ENSP00000380948,9606.ENSP00000384273,9606.ENSP00000385675,9606.ENSP00000398632,9606.ENSP00000398698,9606.ENSP00000412237,9606.ENSP00000474412	CCL2,IRF1,IL1B,CCR2,VCAM1,SRC,HLA-A,ITGB2,RELA,IL6,CD44,TNF,IL10,CCL5
GO Process	GO:0042127	Regulation of cell population proliferation	23	1669	0.8	1.17	1.79e-11	9606.ENSP00000225831,9606.ENSP00000245414,9606.ENSP00000263341,9606.ENSP00000264498,9606.ENSP00000269305,9606.ENSP00000292301,9606.ENSP00000294728,9606.ENSP00000296871,9606.ENSP00000297494,9606.ENSP00000306512,9606.ENSP00000352798,9606.ENSP00000360266,9606.ENSP00000361359,9606.ENSP00000362680,9606.ENSP00000368727,9606.ENSP00000379873,9606.ENSP00000384273,9606.ENSP00000385675,9606.ENSP00000398698,…	CCL2,IRF1,IL1B,FGF2,TP53,CCR2,VCAM1,CSF2,NOS3,CXCL8,COL18A1,JUN,CD40,SRC,XDH,HLA-A,RELA,IL6,TNF,IL10,CCR3,ITGAX,CCL5
GO Process	GO:0002684	Positive regulation of immune system process	18	874	0.97	1.51	4.27e-11	9606.ENSP00000225831,9606.ENSP00000263341,9606.ENSP00000264832,9606.ENSP00000292301,9606.ENSP00000294728,9606.ENSP00000296140,9606.ENSP00000306245,9606.ENSP00000306512,9606.ENSP00000361359,9606.ENSP00000362680,9606.ENSP00000379873,9606.ENSP00000380948,9606.ENSP00000384273,9606.ENSP00000385675,9606.ENSP00000398698,9606.ENSP00000412237,9606.ENSP00000474412,9606.ENSP00000496959	CCL2,IL1B,ICAM1,CCR2,VCAM1,CCR1,FOS,CXCL8,CD40,SRC,HLA-A,ITGB2,RELA,IL6,TNF,IL10,CCL5,ITGAM
GO Process	GO:0071674	Mononuclear cell migration	10	116	1.6	2.8	4.79e-11	9606.ENSP00000219244,9606.ENSP00000225831,9606.ENSP00000264832,9606.ENSP00000292301,9606.ENSP00000292303,9606.ENSP00000296140,9606.ENSP00000349252,9606.ENSP00000353408,9606.ENSP00000385675,9606.ENSP00000474412	CCL17,CCL2,ICAM1,CCR2,CCR5,CCR1,ITGAL,MSN,IL6,CCL5
GO Process	GO:0022409	Positive regulation of cell-cell adhesion	13	322	1.27	2.13	6.63e-11	9606.ENSP00000225831,9606.ENSP00000263341,9606.ENSP00000292301,9606.ENSP00000294728,9606.ENSP00000362680,9606.ENSP00000379873,9606.ENSP00000380948,9606.ENSP00000384273,9606.ENSP00000385675,9606.ENSP00000398632,9606.ENSP00000398698,9606.ENSP00000412237,9606.ENSP00000474412	CCL2,IL1B,CCR2,VCAM1,SRC,HLA-A,ITGB2,RELA,IL6,CD44,TNF,IL10,CCL5
GO Process	GO:0050896	Response to stimulus	40	7835	0.37	0.53	1.05e-10	9606.ENSP00000218075,9606.ENSP00000219244,9606.ENSP00000225831,9606.ENSP00000226574,9606.ENSP00000245414,9606.ENSP00000249887,9606.ENSP00000263341,9606.ENSP00000264498,9606.ENSP00000264832,9606.ENSP00000265627,9606.ENSP00000269305,9606.ENSP00000292301,9606.ENSP00000292303,9606.ENSP00000294728,9606.ENSP00000295897,9606.ENSP00000296140,9606.ENSP00000296871,9606.ENSP00000297494,9606.ENSP00000306245,…	GLRA2,CCL17,CCL2,NFKB1,IRF1,ACKR4,IL1B,FGF2,ICAM1,PON3,TP53,CCR2,CCR5,VCAM1,ALB,CCR1,CSF2,NOS3,FOS,CXCL8,MMP1,EZR,ITGAL,MSN,JUN,CD40,SRC,HLA-A,ITGB2,RELA,IL6,CD44,TNF,IL10,CCR3,ITGAX,CCL5,NCAM1,CIITA,ITGAM
GO Process	GO:0070098	Chemokine-mediated signaling pathway	9	82	1.7	2.89	1.11e-10	9606.ENSP00000219244,9606.ENSP00000225831,9606.ENSP00000249887,9606.ENSP00000292301,9606.ENSP00000292303,9606.ENSP00000296140,9606.ENSP00000306512,9606.ENSP00000441600,9606.ENSP00000474412	CCL17,CCL2,ACKR4,CCR2,CCR5,CCR1,CXCL8,CCR3,CCL5
GO Process	GO:0002682	Regulation of immune system process	21	1438	0.83	1.19	1.15e-10	9606.ENSP00000225831,9606.ENSP00000245414,9606.ENSP00000263341,9606.ENSP00000264832,9606.ENSP00000292301,9606.ENSP00000294728,9606.ENSP00000296140,9606.ENSP00000306245,9606.ENSP00000306512,9606.ENSP00000338934,9606.ENSP00000353408,9606.ENSP00000361359,9606.ENSP00000362680,9606.ENSP00000379873,9606.ENSP00000380948,9606.ENSP00000384273,9606.ENSP00000385675,9606.ENSP00000398698,9606.ENSP00000412237,…	CCL2,IRF1,IL1B,ICAM1,CCR2,VCAM1,CCR1,FOS,CXCL8,EZR,MSN,CD40,SRC,HLA-A,ITGB2,RELA,IL6,TNF,IL10,CCL5,ITGAM
GO Process	GO:0009617	Response to bacterium	16	663	1.04	1.62	1.23e-10	9606.ENSP00000225831,9606.ENSP00000226574,9606.ENSP00000263341,9606.ENSP00000292303,9606.ENSP00000294728,9606.ENSP00000296871,9606.ENSP00000297494,9606.ENSP00000306245,9606.ENSP00000306512,9606.ENSP00000362680,9606.ENSP00000379873,9606.ENSP00000384273,9606.ENSP00000385675,9606.ENSP00000398698,9606.ENSP00000412237,9606.ENSP00000474412	CCL2,NFKB1,IL1B,CCR5,VCAM1,CSF2,NOS3,FOS,CXCL8,SRC,HLA-A,RELA,IL6,TNF,IL10,CCL5
GO Process	GO:0007165	Signal transduction	33	4714	0.51	0.68	1.57e-10	9606.ENSP00000218075,9606.ENSP00000219244,9606.ENSP00000225831,9606.ENSP00000226574,9606.ENSP00000245414,9606.ENSP00000249887,9606.ENSP00000263341,9606.ENSP00000264498,9606.ENSP00000269305,9606.ENSP00000292301,9606.ENSP00000292303,9606.ENSP00000294728,9606.ENSP00000296140,9606.ENSP00000296871,9606.ENSP00000297494,9606.ENSP00000306245,9606.ENSP00000306512,9606.ENSP00000338934,9606.ENSP00000349252,…	GLRA2,CCL17,CCL2,NFKB1,IRF1,ACKR4,IL1B,FGF2,TP53,CCR2,CCR5,VCAM1,CCR1,CSF2,NOS3,FOS,CXCL8,EZR,ITGAL,JUN,CD40,SRC,HLA-A,ITGB2,RELA,IL6,CD44,TNF,IL10,CCR3,ITGAX,CCL5,ITGAM
GO Process	GO:1903039	Positive regulation of leukocyte cell-cell adhesion	12	274	1.3	2.13	2.28e-10	9606.ENSP00000225831,9606.ENSP00000263341,9606.ENSP00000292301,9606.ENSP00000294728,9606.ENSP00000362680,9606.ENSP00000379873,9606.ENSP00000380948,9606.ENSP00000384273,9606.ENSP00000385675,9606.ENSP00000398632,9606.ENSP00000398698,9606.ENSP00000474412	CCL2,IL1B,CCR2,VCAM1,SRC,HLA-A,ITGB2,RELA,IL6,CD44,TNF,CCL5
GO Process	GO:0007154	Cell communication	34	5165	0.48	0.65	2.34e-10	9606.ENSP00000218075,9606.ENSP00000219244,9606.ENSP00000225831,9606.ENSP00000226574,9606.ENSP00000245414,9606.ENSP00000249887,9606.ENSP00000263341,9606.ENSP00000264498,9606.ENSP00000269305,9606.ENSP00000292301,9606.ENSP00000292303,9606.ENSP00000294728,9606.ENSP00000295897,9606.ENSP00000296140,9606.ENSP00000296871,9606.ENSP00000297494,9606.ENSP00000306245,9606.ENSP00000306512,9606.ENSP00000338934,…	GLRA2,CCL17,CCL2,NFKB1,IRF1,ACKR4,IL1B,FGF2,TP53,CCR2,CCR5,VCAM1,ALB,CCR1,CSF2,NOS3,FOS,CXCL8,EZR,ITGAL,JUN,CD40,SRC,HLA-A,ITGB2,RELA,IL6,CD44,TNF,IL10,CCR3,ITGAX,CCL5,ITGAM
GO Process	GO:0010628	Positive regulation of gene expression	19	1146	0.88	1.28	2.34e-10	9606.ENSP00000245414,9606.ENSP00000263341,9606.ENSP00000264498,9606.ENSP00000269305,9606.ENSP00000292301,9606.ENSP00000296871,9606.ENSP00000297494,9606.ENSP00000306512,9606.ENSP00000338934,9606.ENSP00000353408,9606.ENSP00000361359,9606.ENSP00000362680,9606.ENSP00000379873,9606.ENSP00000384273,9606.ENSP00000385675,9606.ENSP00000398698,9606.ENSP00000412237,9606.ENSP00000454623,9606.ENSP00000474412	IRF1,IL1B,FGF2,TP53,CCR2,CSF2,NOS3,CXCL8,EZR,MSN,CD40,SRC,HLA-A,RELA,IL6,TNF,IL10,ITGAX,CCL5
GO Process	GO:0048584	Positive regulation of response to stimulus	24	2131	0.71	0.98	2.34e-10	9606.ENSP00000219244,9606.ENSP00000225831,9606.ENSP00000226574,9606.ENSP00000263341,9606.ENSP00000264498,9606.ENSP00000264832,9606.ENSP00000269305,9606.ENSP00000292301,9606.ENSP00000296140,9606.ENSP00000297494,9606.ENSP00000306512,9606.ENSP00000360266,9606.ENSP00000361359,9606.ENSP00000362680,9606.ENSP00000368727,9606.ENSP00000379873,9606.ENSP00000380948,9606.ENSP00000384273,9606.ENSP00000385675,…	CCL17,CCL2,NFKB1,IL1B,FGF2,ICAM1,TP53,CCR2,CCR1,NOS3,CXCL8,JUN,CD40,SRC,XDH,HLA-A,ITGB2,RELA,IL6,CD44,TNF,IL10,CCL5,ITGAM
GO Process	GO:2000630	Positive regulation of miRNA metabolic process	8	54	1.83	2.99	2.34e-10	9606.ENSP00000226574,9606.ENSP00000264498,9606.ENSP00000269305,9606.ENSP00000306245,9606.ENSP00000360266,9606.ENSP00000384273,9606.ENSP00000398698,9606.ENSP00000412237	NFKB1,FGF2,TP53,FOS,JUN,RELA,TNF,IL10
GO Process	GO:0045765	Regulation of angiogenesis	12	288	1.28	2.07	3.5e-10	9606.ENSP00000263341,9606.ENSP00000264498,9606.ENSP00000292301,9606.ENSP00000297494,9606.ENSP00000306512,9606.ENSP00000361359,9606.ENSP00000380948,9606.ENSP00000385675,9606.ENSP00000398698,9606.ENSP00000412237,9606.ENSP00000441600,9606.ENSP00000454623	IL1B,FGF2,CCR2,NOS3,CXCL8,CD40,ITGB2,IL6,TNF,IL10,CCR3,ITGAX
GO Process	GO:0043410	Positive regulation of MAPK cascade	14	481	1.12	1.75	3.59e-10	9606.ENSP00000219244,9606.ENSP00000225831,9606.ENSP00000263341,9606.ENSP00000264498,9606.ENSP00000264832,9606.ENSP00000296140,9606.ENSP00000360266,9606.ENSP00000361359,9606.ENSP00000362680,9606.ENSP00000368727,9606.ENSP00000385675,9606.ENSP00000398632,9606.ENSP00000398698,9606.ENSP00000474412	CCL17,CCL2,IL1B,FGF2,ICAM1,CCR1,JUN,CD40,SRC,XDH,IL6,CD44,TNF,CCL5
GO Process	GO:0009719	Response to endogenous stimulus	20	1363	0.83	1.17	3.81e-10	9606.ENSP00000218075,9606.ENSP00000225831,9606.ENSP00000226574,9606.ENSP00000264498,9606.ENSP00000264832,9606.ENSP00000269305,9606.ENSP00000294728,9606.ENSP00000297494,9606.ENSP00000306245,9606.ENSP00000306512,9606.ENSP00000338934,9606.ENSP00000360266,9606.ENSP00000362680,9606.ENSP00000380948,9606.ENSP00000384273,9606.ENSP00000385675,9606.ENSP00000398632,9606.ENSP00000398698,9606.ENSP00000412237,…	GLRA2,CCL2,NFKB1,FGF2,ICAM1,TP53,VCAM1,NOS3,FOS,CXCL8,EZR,JUN,SRC,ITGB2,RELA,IL6,CD44,TNF,IL10,CCL5
GO Process	GO:0002696	Positive regulation of leukocyte activation	13	384	1.19	1.88	3.94e-10	9606.ENSP00000225831,9606.ENSP00000263341,9606.ENSP00000292301,9606.ENSP00000294728,9606.ENSP00000361359,9606.ENSP00000362680,9606.ENSP00000379873,9606.ENSP00000380948,9606.ENSP00000385675,9606.ENSP00000398698,9606.ENSP00000412237,9606.ENSP00000474412,9606.ENSP00000496959	CCL2,IL1B,CCR2,VCAM1,CD40,SRC,HLA-A,ITGB2,IL6,TNF,IL10,CCL5,ITGAM
GO Process	GO:0070372	Regulation of ERK1 and ERK2 cascade	12	299	1.26	2.02	4.74e-10	9606.ENSP00000219244,9606.ENSP00000225831,9606.ENSP00000263341,9606.ENSP00000264498,9606.ENSP00000264832,9606.ENSP00000296140,9606.ENSP00000338934,9606.ENSP00000360266,9606.ENSP00000362680,9606.ENSP00000398632,9606.ENSP00000398698,9606.ENSP00000474412	CCL17,CCL2,IL1B,FGF2,ICAM1,CCR1,EZR,JUN,SRC,CD44,TNF,CCL5
GO Process	GO:0050793	Regulation of developmental process	25	2492	0.66	0.89	5.68e-10	9606.ENSP00000219244,9606.ENSP00000225831,9606.ENSP00000226574,9606.ENSP00000245414,9606.ENSP00000263341,9606.ENSP00000264498,9606.ENSP00000269305,9606.ENSP00000292301,9606.ENSP00000296140,9606.ENSP00000296871,9606.ENSP00000297494,9606.ENSP00000306245,9606.ENSP00000306512,9606.ENSP00000338934,9606.ENSP00000353408,9606.ENSP00000361359,9606.ENSP00000362680,9606.ENSP00000368727,9606.ENSP00000380948,…	CCL17,CCL2,NFKB1,IRF1,IL1B,FGF2,TP53,CCR2,CCR1,CSF2,NOS3,FOS,CXCL8,EZR,MSN,CD40,SRC,XDH,ITGB2,IL6,CD44,TNF,IL10,CCR3,ITGAX
GO Process	GO:0071396	Cellular response to lipid	14	502	1.11	1.7	5.68e-10	9606.ENSP00000225831,9606.ENSP00000226574,9606.ENSP00000263341,9606.ENSP00000292303,9606.ENSP00000296871,9606.ENSP00000297494,9606.ENSP00000306512,9606.ENSP00000353408,9606.ENSP00000362680,9606.ENSP00000384273,9606.ENSP00000385675,9606.ENSP00000398698,9606.ENSP00000412237,9606.ENSP00000474412	CCL2,NFKB1,IL1B,CCR5,CSF2,NOS3,CXCL8,MSN,SRC,RELA,IL6,TNF,IL10,CCL5
GO Process	GO:0022603	Regulation of anatomical structure morphogenesis	17	920	0.93	1.34	8.51e-10	9606.ENSP00000225831,9606.ENSP00000263341,9606.ENSP00000264498,9606.ENSP00000292301,9606.ENSP00000297494,9606.ENSP00000306512,9606.ENSP00000338934,9606.ENSP00000353408,9606.ENSP00000361359,9606.ENSP00000362680,9606.ENSP00000380948,9606.ENSP00000385675,9606.ENSP00000398632,9606.ENSP00000398698,9606.ENSP00000412237,9606.ENSP00000441600,9606.ENSP00000454623	CCL2,IL1B,FGF2,CCR2,NOS3,CXCL8,EZR,MSN,CD40,SRC,ITGB2,IL6,CD44,TNF,IL10,CCR3,ITGAX
GO Process	GO:0010941	Regulation of cell death	21	1651	0.77	1.05	1.04e-09	9606.ENSP00000225831,9606.ENSP00000226574,9606.ENSP00000263341,9606.ENSP00000264498,9606.ENSP00000264832,9606.ENSP00000269305,9606.ENSP00000295897,9606.ENSP00000296871,9606.ENSP00000297494,9606.ENSP00000306245,9606.ENSP00000360266,9606.ENSP00000361359,9606.ENSP00000362680,9606.ENSP00000380948,9606.ENSP00000384273,9606.ENSP00000385675,9606.ENSP00000398632,9606.ENSP00000398698,9606.ENSP00000412237,…	CCL2,NFKB1,IL1B,FGF2,ICAM1,TP53,ALB,CSF2,NOS3,FOS,JUN,CD40,SRC,ITGB2,RELA,IL6,CD44,TNF,IL10,CCL5,ITGAM
GO Process	GO:0030335	Positive regulation of cell migration	14	529	1.08	1.63	1.04e-09	9606.ENSP00000263341,9606.ENSP00000264498,9606.ENSP00000264832,9606.ENSP00000292301,9606.ENSP00000296140,9606.ENSP00000297494,9606.ENSP00000306512,9606.ENSP00000360266,9606.ENSP00000361359,9606.ENSP00000362680,9606.ENSP00000385675,9606.ENSP00000398698,9606.ENSP00000454623,9606.ENSP00000474412	IL1B,FGF2,ICAM1,CCR2,CCR1,NOS3,CXCL8,JUN,CD40,SRC,IL6,TNF,ITGAX,CCL5
GO Process	GO:0050865	Regulation of cell activation	15	658	1.02	1.5	1.17e-09	9606.ENSP00000225831,9606.ENSP00000245414,9606.ENSP00000263341,9606.ENSP00000292301,9606.ENSP00000294728,9606.ENSP00000297494,9606.ENSP00000361359,9606.ENSP00000362680,9606.ENSP00000379873,9606.ENSP00000380948,9606.ENSP00000385675,9606.ENSP00000398698,9606.ENSP00000412237,9606.ENSP00000474412,9606.ENSP00000496959	CCL2,IRF1,IL1B,CCR2,VCAM1,NOS3,CD40,SRC,HLA-A,ITGB2,IL6,TNF,IL10,CCL5,ITGAM
GO Process	GO:0071356	Cellular response to tumor necrosis factor	10	175	1.42	2.23	1.32e-09	9606.ENSP00000219244,9606.ENSP00000225831,9606.ENSP00000226574,9606.ENSP00000269305,9606.ENSP00000294728,9606.ENSP00000306512,9606.ENSP00000361359,9606.ENSP00000384273,9606.ENSP00000398698,9606.ENSP00000474412	CCL17,CCL2,NFKB1,TP53,VCAM1,CXCL8,CD40,RELA,TNF,CCL5
GO Process	GO:0098609	Cell-cell adhesion	14	542	1.07	1.6	1.35e-09	9606.ENSP00000263341,9606.ENSP00000264832,9606.ENSP00000294728,9606.ENSP00000338934,9606.ENSP00000342114,9606.ENSP00000349252,9606.ENSP00000353408,9606.ENSP00000362680,9606.ENSP00000380948,9606.ENSP00000398632,9606.ENSP00000398698,9606.ENSP00000454623,9606.ENSP00000474412,9606.ENSP00000496959	IL1B,ICAM1,VCAM1,EZR,ICAM4,ITGAL,MSN,SRC,ITGB2,CD44,TNF,ITGAX,CCL5,ITGAM
GO Process	GO:0043408	Regulation of MAPK cascade	15	668	1.01	1.48	1.38e-09	9606.ENSP00000219244,9606.ENSP00000225831,9606.ENSP00000263341,9606.ENSP00000264498,9606.ENSP00000264832,9606.ENSP00000296140,9606.ENSP00000338934,9606.ENSP00000360266,9606.ENSP00000361359,9606.ENSP00000362680,9606.ENSP00000368727,9606.ENSP00000385675,9606.ENSP00000398632,9606.ENSP00000398698,9606.ENSP00000474412	CCL17,CCL2,IL1B,FGF2,ICAM1,CCR1,EZR,JUN,CD40,SRC,XDH,IL6,CD44,TNF,CCL5
GO Process	GO:0048522	Positive regulation of cellular process	34	5584	0.45	0.6	1.68e-09	9606.ENSP00000219244,9606.ENSP00000225831,9606.ENSP00000226574,9606.ENSP00000245414,9606.ENSP00000263341,9606.ENSP00000264498,9606.ENSP00000264832,9606.ENSP00000269305,9606.ENSP00000292301,9606.ENSP00000294728,9606.ENSP00000296140,9606.ENSP00000296871,9606.ENSP00000297494,9606.ENSP00000306245,9606.ENSP00000306512,9606.ENSP00000322788,9606.ENSP00000338934,9606.ENSP00000353408,9606.ENSP00000360266,…	CCL17,CCL2,NFKB1,IRF1,IL1B,FGF2,ICAM1,TP53,CCR2,VCAM1,CCR1,CSF2,NOS3,FOS,CXCL8,MMP1,EZR,MSN,JUN,CD40,SRC,XDH,HLA-A,ITGB2,RELA,IL6,CD44,TNF,IL10,CCR3,ITGAX,CCL5,CIITA,ITGAM
GO Process	GO:0051240	Positive regulation of multicellular organismal process	20	1505	0.78	1.07	1.76e-09	9606.ENSP00000245414,9606.ENSP00000263341,9606.ENSP00000264498,9606.ENSP00000292301,9606.ENSP00000296140,9606.ENSP00000296871,9606.ENSP00000297494,9606.ENSP00000306245,9606.ENSP00000306512,9606.ENSP00000338934,9606.ENSP00000361359,9606.ENSP00000362680,9606.ENSP00000379873,9606.ENSP00000380948,9606.ENSP00000384273,9606.ENSP00000385675,9606.ENSP00000398698,9606.ENSP00000412237,9606.ENSP00000441600,…	IRF1,IL1B,FGF2,CCR2,CCR1,CSF2,NOS3,FOS,CXCL8,EZR,CD40,SRC,HLA-A,ITGB2,RELA,IL6,TNF,IL10,CCR3,ITGAX
GO Process	GO:0033993	Response to lipid	16	827	0.95	1.35	1.92e-09	9606.ENSP00000225831,9606.ENSP00000226574,9606.ENSP00000263341,9606.ENSP00000292303,9606.ENSP00000294728,9606.ENSP00000296871,9606.ENSP00000297494,9606.ENSP00000306245,9606.ENSP00000306512,9606.ENSP00000353408,9606.ENSP00000362680,9606.ENSP00000384273,9606.ENSP00000385675,9606.ENSP00000398698,9606.ENSP00000412237,9606.ENSP00000474412	CCL2,NFKB1,IL1B,CCR5,VCAM1,CSF2,NOS3,FOS,CXCL8,MSN,SRC,RELA,IL6,TNF,IL10,CCL5
GO Process	GO:0035556	Intracellular signal transduction	20	1518	0.78	1.06	2.01e-09	9606.ENSP00000225831,9606.ENSP00000226574,9606.ENSP00000249887,9606.ENSP00000263341,9606.ENSP00000264498,9606.ENSP00000269305,9606.ENSP00000292301,9606.ENSP00000292303,9606.ENSP00000294728,9606.ENSP00000296140,9606.ENSP00000297494,9606.ENSP00000306512,9606.ENSP00000338934,9606.ENSP00000360266,9606.ENSP00000361359,9606.ENSP00000362680,9606.ENSP00000384273,9606.ENSP00000398698,9606.ENSP00000441600,…	CCL2,NFKB1,ACKR4,IL1B,FGF2,TP53,CCR2,CCR5,VCAM1,CCR1,NOS3,CXCL8,EZR,JUN,CD40,SRC,RELA,TNF,CCR3,CCL5
GO Process	GO:0070555	Response to interleukin-1	9	125	1.52	2.35	2.12e-09	9606.ENSP00000219244,9606.ENSP00000225831,9606.ENSP00000226574,9606.ENSP00000263341,9606.ENSP00000306512,9606.ENSP00000361359,9606.ENSP00000362680,9606.ENSP00000384273,9606.ENSP00000474412	CCL17,CCL2,NFKB1,IL1B,CXCL8,CD40,SRC,RELA,CCL5
GO Process	GO:0098542	Defense response to other organism	17	989	0.9	1.26	2.14e-09	9606.ENSP00000219244,9606.ENSP00000225831,9606.ENSP00000245414,9606.ENSP00000263341,9606.ENSP00000269305,9606.ENSP00000306512,9606.ENSP00000361359,9606.ENSP00000362680,9606.ENSP00000379873,9606.ENSP00000384273,9606.ENSP00000385675,9606.ENSP00000398698,9606.ENSP00000412237,9606.ENSP00000454623,9606.ENSP00000474412,9606.ENSP00000485010,9606.ENSP00000496959	CCL17,CCL2,IRF1,IL1B,TP53,CXCL8,CD40,SRC,HLA-A,RELA,IL6,TNF,IL10,ITGAX,CCL5,CIITA,ITGAM
GO Process	GO:0045123	Cellular extravasation	7	43	1.87	2.76	2.45e-09	9606.ENSP00000225831,9606.ENSP00000264832,9606.ENSP00000292301,9606.ENSP00000294728,9606.ENSP00000349252,9606.ENSP00000380948,9606.ENSP00000398698	CCL2,ICAM1,CCR2,VCAM1,ITGAL,ITGB2,TNF
GO Process	GO:0060548	Negative regulation of cell death	17	1016	0.88	1.23	3.14e-09	9606.ENSP00000225831,9606.ENSP00000226574,9606.ENSP00000263341,9606.ENSP00000264498,9606.ENSP00000264832,9606.ENSP00000269305,9606.ENSP00000295897,9606.ENSP00000296871,9606.ENSP00000297494,9606.ENSP00000360266,9606.ENSP00000362680,9606.ENSP00000384273,9606.ENSP00000385675,9606.ENSP00000398632,9606.ENSP00000398698,9606.ENSP00000412237,9606.ENSP00000474412	CCL2,NFKB1,IL1B,FGF2,ICAM1,TP53,ALB,CSF2,NOS3,JUN,SRC,RELA,IL6,CD44,TNF,IL10,CCL5
GO Process	GO:0002694	Regulation of leukocyte activation	14	601	1.03	1.47	4.35e-09	9606.ENSP00000225831,9606.ENSP00000245414,9606.ENSP00000263341,9606.ENSP00000292301,9606.ENSP00000294728,9606.ENSP00000361359,9606.ENSP00000362680,9606.ENSP00000379873,9606.ENSP00000380948,9606.ENSP00000385675,9606.ENSP00000398698,9606.ENSP00000412237,9606.ENSP00000474412,9606.ENSP00000496959	CCL2,IRF1,IL1B,CCR2,VCAM1,CD40,SRC,HLA-A,ITGB2,IL6,TNF,IL10,CCL5,ITGAM
GO Process	GO:1902895	Positive regulation of miRNA transcription	7	48	1.82	2.64	4.71e-09	9606.ENSP00000264498,9606.ENSP00000269305,9606.ENSP00000306245,9606.ENSP00000360266,9606.ENSP00000384273,9606.ENSP00000398698,9606.ENSP00000412237	FGF2,TP53,FOS,JUN,RELA,TNF,IL10
GO Process	GO:0043066	Negative regulation of apoptotic process	16	891	0.92	1.27	5.03e-09	9606.ENSP00000225831,9606.ENSP00000226574,9606.ENSP00000263341,9606.ENSP00000264832,9606.ENSP00000269305,9606.ENSP00000295897,9606.ENSP00000296871,9606.ENSP00000297494,9606.ENSP00000360266,9606.ENSP00000362680,9606.ENSP00000384273,9606.ENSP00000385675,9606.ENSP00000398632,9606.ENSP00000398698,9606.ENSP00000412237,9606.ENSP00000474412	CCL2,NFKB1,IL1B,ICAM1,TP53,ALB,CSF2,NOS3,JUN,SRC,RELA,IL6,CD44,TNF,IL10,CCL5
GO Process	GO:0048585	Negative regulation of response to stimulus	20	1612	0.75	1	5.2e-09	9606.ENSP00000225831,9606.ENSP00000226574,9606.ENSP00000263341,9606.ENSP00000264498,9606.ENSP00000264832,9606.ENSP00000269305,9606.ENSP00000292301,9606.ENSP00000296871,9606.ENSP00000297494,9606.ENSP00000306512,9606.ENSP00000338934,9606.ENSP00000362680,9606.ENSP00000368727,9606.ENSP00000379873,9606.ENSP00000384273,9606.ENSP00000385675,9606.ENSP00000398632,9606.ENSP00000398698,9606.ENSP00000412237,…	CCL2,NFKB1,IL1B,FGF2,ICAM1,TP53,CCR2,CSF2,NOS3,CXCL8,EZR,SRC,XDH,HLA-A,RELA,IL6,CD44,TNF,IL10,CCL5
GO Process	GO:0070374	Positive regulation of ERK1 and ERK2 cascade	10	213	1.33	1.98	6.59e-09	9606.ENSP00000219244,9606.ENSP00000225831,9606.ENSP00000264498,9606.ENSP00000264832,9606.ENSP00000296140,9606.ENSP00000360266,9606.ENSP00000362680,9606.ENSP00000398632,9606.ENSP00000398698,9606.ENSP00000474412	CCL17,CCL2,FGF2,ICAM1,CCR1,JUN,SRC,CD44,TNF,CCL5
GO Process	GO:0009612	Response to mechanical stimulus	10	214	1.33	1.97	6.74e-09	9606.ENSP00000226574,9606.ENSP00000245414,9606.ENSP00000263341,9606.ENSP00000264498,9606.ENSP00000306245,9606.ENSP00000360266,9606.ENSP00000361359,9606.ENSP00000362680,9606.ENSP00000384273,9606.ENSP00000398698	NFKB1,IRF1,IL1B,FGF2,FOS,JUN,CD40,SRC,RELA,TNF
GO Process	GO:0030334	Regulation of cell migration	16	927	0.9	1.23	8.5e-09	9606.ENSP00000225831,9606.ENSP00000263341,9606.ENSP00000264498,9606.ENSP00000264832,9606.ENSP00000292301,9606.ENSP00000296140,9606.ENSP00000297494,9606.ENSP00000306512,9606.ENSP00000353408,9606.ENSP00000360266,9606.ENSP00000361359,9606.ENSP00000362680,9606.ENSP00000385675,9606.ENSP00000398698,9606.ENSP00000454623,9606.ENSP00000474412	CCL2,IL1B,FGF2,ICAM1,CCR2,CCR1,NOS3,CXCL8,MSN,JUN,CD40,SRC,IL6,TNF,ITGAX,CCL5
GO Process	GO:0030155	Regulation of cell adhesion	15	784	0.94	1.3	9.76e-09	9606.ENSP00000225831,9606.ENSP00000245414,9606.ENSP00000263341,9606.ENSP00000292301,9606.ENSP00000294728,9606.ENSP00000306512,9606.ENSP00000362680,9606.ENSP00000379873,9606.ENSP00000380948,9606.ENSP00000384273,9606.ENSP00000385675,9606.ENSP00000398632,9606.ENSP00000398698,9606.ENSP00000412237,9606.ENSP00000474412	CCL2,IRF1,IL1B,CCR2,VCAM1,CXCL8,SRC,HLA-A,ITGB2,RELA,IL6,CD44,TNF,IL10,CCL5
GO Process	GO:0071347	Cellular response to interleukin-1	8	98	1.57	2.28	1.07e-08	9606.ENSP00000219244,9606.ENSP00000225831,9606.ENSP00000226574,9606.ENSP00000263341,9606.ENSP00000306512,9606.ENSP00000361359,9606.ENSP00000384273,9606.ENSP00000474412	CCL17,CCL2,NFKB1,IL1B,CXCL8,CD40,RELA,CCL5
GO Process	GO:0008284	Positive regulation of cell population proliferation	16	945	0.89	1.2	1.09e-08	9606.ENSP00000263341,9606.ENSP00000264498,9606.ENSP00000292301,9606.ENSP00000294728,9606.ENSP00000296871,9606.ENSP00000360266,9606.ENSP00000361359,9606.ENSP00000362680,9606.ENSP00000379873,9606.ENSP00000384273,9606.ENSP00000385675,9606.ENSP00000398698,9606.ENSP00000412237,9606.ENSP00000441600,9606.ENSP00000454623,9606.ENSP00000474412	IL1B,FGF2,CCR2,VCAM1,CSF2,JUN,CD40,SRC,HLA-A,RELA,IL6,TNF,IL10,CCR3,ITGAX,CCL5
GO Process	GO:0010647	Positive regulation of cell communication	20	1693	0.73	0.96	1.15e-08	9606.ENSP00000219244,9606.ENSP00000225831,9606.ENSP00000226574,9606.ENSP00000263341,9606.ENSP00000264498,9606.ENSP00000264832,9606.ENSP00000269305,9606.ENSP00000292301,9606.ENSP00000296140,9606.ENSP00000297494,9606.ENSP00000360266,9606.ENSP00000361359,9606.ENSP00000362680,9606.ENSP00000368727,9606.ENSP00000384273,9606.ENSP00000385675,9606.ENSP00000398632,9606.ENSP00000398698,9606.ENSP00000412237,…	CCL17,CCL2,NFKB1,IL1B,FGF2,ICAM1,TP53,CCR2,CCR1,NOS3,JUN,CD40,SRC,XDH,RELA,IL6,CD44,TNF,IL10,CCL5
GO Process	GO:0023056	Positive regulation of signaling	20	1698	0.73	0.95	1.19e-08	9606.ENSP00000219244,9606.ENSP00000225831,9606.ENSP00000226574,9606.ENSP00000263341,9606.ENSP00000264498,9606.ENSP00000264832,9606.ENSP00000269305,9606.ENSP00000292301,9606.ENSP00000296140,9606.ENSP00000297494,9606.ENSP00000360266,9606.ENSP00000361359,9606.ENSP00000362680,9606.ENSP00000368727,9606.ENSP00000384273,9606.ENSP00000385675,9606.ENSP00000398632,9606.ENSP00000398698,9606.ENSP00000412237,…	CCL17,CCL2,NFKB1,IL1B,FGF2,ICAM1,TP53,CCR2,CCR1,NOS3,JUN,CD40,SRC,XDH,RELA,IL6,CD44,TNF,IL10,CCL5
GO Process	GO:0043067	Regulation of programmed cell death	19	1492	0.77	1.01	1.19e-08	9606.ENSP00000225831,9606.ENSP00000226574,9606.ENSP00000263341,9606.ENSP00000264498,9606.ENSP00000264832,9606.ENSP00000269305,9606.ENSP00000295897,9606.ENSP00000296871,9606.ENSP00000297494,9606.ENSP00000360266,9606.ENSP00000361359,9606.ENSP00000362680,9606.ENSP00000384273,9606.ENSP00000385675,9606.ENSP00000398632,9606.ENSP00000398698,9606.ENSP00000412237,9606.ENSP00000474412,9606.ENSP00000496959	CCL2,NFKB1,IL1B,FGF2,ICAM1,TP53,ALB,CSF2,NOS3,JUN,CD40,SRC,RELA,IL6,CD44,TNF,IL10,CCL5,ITGAM
GO Process	GO:0032101	Regulation of response to external stimulus	16	964	0.88	1.18	1.4e-08	9606.ENSP00000225831,9606.ENSP00000226574,9606.ENSP00000245414,9606.ENSP00000263341,9606.ENSP00000264498,9606.ENSP00000292301,9606.ENSP00000296140,9606.ENSP00000297494,9606.ENSP00000306512,9606.ENSP00000362680,9606.ENSP00000379873,9606.ENSP00000384273,9606.ENSP00000385675,9606.ENSP00000398698,9606.ENSP00000412237,9606.ENSP00000474412	CCL2,NFKB1,IRF1,IL1B,FGF2,CCR2,CCR1,NOS3,CXCL8,SRC,HLA-A,RELA,IL6,TNF,IL10,CCL5
GO Process	GO:0009893	Positive regulation of metabolic process	28	3847	0.52	0.67	1.5e-08	9606.ENSP00000225831,9606.ENSP00000226574,9606.ENSP00000245414,9606.ENSP00000263341,9606.ENSP00000264498,9606.ENSP00000269305,9606.ENSP00000292301,9606.ENSP00000296871,9606.ENSP00000297494,9606.ENSP00000306245,9606.ENSP00000306512,9606.ENSP00000338934,9606.ENSP00000353408,9606.ENSP00000360266,9606.ENSP00000361359,9606.ENSP00000362680,9606.ENSP00000368727,9606.ENSP00000379873,9606.ENSP00000380948,…	CCL2,NFKB1,IRF1,IL1B,FGF2,TP53,CCR2,CSF2,NOS3,FOS,CXCL8,EZR,MSN,JUN,CD40,SRC,XDH,HLA-A,ITGB2,RELA,IL6,CD44,TNF,IL10,ITGAX,CCL5,CIITA,ITGAM
GO Process	GO:0009967	Positive regulation of signal transduction	19	1525	0.76	0.99	1.66e-08	9606.ENSP00000219244,9606.ENSP00000225831,9606.ENSP00000226574,9606.ENSP00000263341,9606.ENSP00000264498,9606.ENSP00000264832,9606.ENSP00000269305,9606.ENSP00000296140,9606.ENSP00000297494,9606.ENSP00000360266,9606.ENSP00000361359,9606.ENSP00000362680,9606.ENSP00000368727,9606.ENSP00000384273,9606.ENSP00000385675,9606.ENSP00000398632,9606.ENSP00000398698,9606.ENSP00000412237,9606.ENSP00000474412	CCL17,CCL2,NFKB1,IL1B,FGF2,ICAM1,TP53,CCR1,NOS3,JUN,CD40,SRC,XDH,RELA,IL6,CD44,TNF,IL10,CCL5
GO Process	GO:0002703	Regulation of leukocyte mediated immunity	10	239	1.28	1.84	1.71e-08	9606.ENSP00000263341,9606.ENSP00000264832,9606.ENSP00000292301,9606.ENSP00000361359,9606.ENSP00000379873,9606.ENSP00000380948,9606.ENSP00000385675,9606.ENSP00000398698,9606.ENSP00000412237,9606.ENSP00000496959	IL1B,ICAM1,CCR2,CD40,HLA-A,ITGB2,IL6,TNF,IL10,ITGAM
GO Process	GO:0009966	Regulation of signal transduction	25	2978	0.58	0.75	1.78e-08	9606.ENSP00000219244,9606.ENSP00000225831,9606.ENSP00000226574,9606.ENSP00000245414,9606.ENSP00000263341,9606.ENSP00000264498,9606.ENSP00000264832,9606.ENSP00000269305,9606.ENSP00000292301,9606.ENSP00000296140,9606.ENSP00000296871,9606.ENSP00000297494,9606.ENSP00000306512,9606.ENSP00000338934,9606.ENSP00000360266,9606.ENSP00000361359,9606.ENSP00000362680,9606.ENSP00000368727,9606.ENSP00000384273,…	CCL17,CCL2,NFKB1,IRF1,IL1B,FGF2,ICAM1,TP53,CCR2,CCR1,CSF2,NOS3,CXCL8,EZR,JUN,CD40,SRC,XDH,RELA,IL6,CD44,TNF,IL10,CCL5,NCAM1
GO Process	GO:0045766	Positive regulation of angiogenesis	9	166	1.4	2	1.78e-08	9606.ENSP00000263341,9606.ENSP00000264498,9606.ENSP00000297494,9606.ENSP00000306512,9606.ENSP00000361359,9606.ENSP00000380948,9606.ENSP00000412237,9606.ENSP00000441600,9606.ENSP00000454623	IL1B,FGF2,NOS3,CXCL8,CD40,ITGB2,IL10,CCR3,ITGAX
GO Process	GO:1902533	Positive regulation of intracellular signal transduction	16	997	0.87	1.15	2.1e-08	9606.ENSP00000219244,9606.ENSP00000225831,9606.ENSP00000263341,9606.ENSP00000264498,9606.ENSP00000264832,9606.ENSP00000269305,9606.ENSP00000296140,9606.ENSP00000360266,9606.ENSP00000361359,9606.ENSP00000362680,9606.ENSP00000368727,9606.ENSP00000384273,9606.ENSP00000385675,9606.ENSP00000398632,9606.ENSP00000398698,9606.ENSP00000474412	CCL17,CCL2,IL1B,FGF2,ICAM1,TP53,CCR1,JUN,CD40,SRC,XDH,RELA,IL6,CD44,TNF,CCL5
GO Process	GO:0048583	Regulation of response to stimulus	28	3931	0.51	0.66	2.34e-08	9606.ENSP00000219244,9606.ENSP00000225831,9606.ENSP00000226574,9606.ENSP00000245414,9606.ENSP00000263341,9606.ENSP00000264498,9606.ENSP00000264832,9606.ENSP00000269305,9606.ENSP00000292301,9606.ENSP00000296140,9606.ENSP00000296871,9606.ENSP00000297494,9606.ENSP00000306512,9606.ENSP00000338934,9606.ENSP00000360266,9606.ENSP00000361359,9606.ENSP00000362680,9606.ENSP00000368727,9606.ENSP00000379873,…	CCL17,CCL2,NFKB1,IRF1,IL1B,FGF2,ICAM1,TP53,CCR2,CCR1,CSF2,NOS3,CXCL8,EZR,JUN,CD40,SRC,XDH,HLA-A,ITGB2,RELA,IL6,CD44,TNF,IL10,CCL5,NCAM1,ITGAM
GO Process	GO:0051239	Regulation of multicellular organismal process	24	2749	0.6	0.76	2.35e-08	9606.ENSP00000226574,9606.ENSP00000245414,9606.ENSP00000263341,9606.ENSP00000264498,9606.ENSP00000269305,9606.ENSP00000292301,9606.ENSP00000296140,9606.ENSP00000296871,9606.ENSP00000297494,9606.ENSP00000306245,9606.ENSP00000306512,9606.ENSP00000338934,9606.ENSP00000360266,9606.ENSP00000361359,9606.ENSP00000362680,9606.ENSP00000368727,9606.ENSP00000379873,9606.ENSP00000380948,9606.ENSP00000384273,…	NFKB1,IRF1,IL1B,FGF2,TP53,CCR2,CCR1,CSF2,NOS3,FOS,CXCL8,EZR,JUN,CD40,SRC,XDH,HLA-A,ITGB2,RELA,IL6,TNF,IL10,CCR3,ITGAX
GO Process	GO:0046649	Lymphocyte activation	12	457	1.08	1.48	3.04e-08	9606.ENSP00000245414,9606.ENSP00000264832,9606.ENSP00000269305,9606.ENSP00000294728,9606.ENSP00000349252,9606.ENSP00000353408,9606.ENSP00000361359,9606.ENSP00000379873,9606.ENSP00000380948,9606.ENSP00000385675,9606.ENSP00000398632,9606.ENSP00000412237	IRF1,ICAM1,TP53,VCAM1,ITGAL,MSN,CD40,HLA-A,ITGB2,IL6,CD44,IL10
GO Process	GO:0071363	Cellular response to growth factor stimulus	12	473	1.07	1.44	4.39e-08	9606.ENSP00000225831,9606.ENSP00000264498,9606.ENSP00000269305,9606.ENSP00000294728,9606.ENSP00000306245,9606.ENSP00000306512,9606.ENSP00000360266,9606.ENSP00000362680,9606.ENSP00000384273,9606.ENSP00000398632,9606.ENSP00000412237,9606.ENSP00000474412	CCL2,FGF2,TP53,VCAM1,FOS,CXCL8,JUN,SRC,RELA,CD44,IL10,CCL5
GO Process	GO:0048523	Negative regulation of cellular process	30	4736	0.46	0.59	4.49e-08	9606.ENSP00000219244,9606.ENSP00000225831,9606.ENSP00000226574,9606.ENSP00000245414,9606.ENSP00000263341,9606.ENSP00000264498,9606.ENSP00000264832,9606.ENSP00000265627,9606.ENSP00000269305,9606.ENSP00000292301,9606.ENSP00000292303,9606.ENSP00000295897,9606.ENSP00000296871,9606.ENSP00000297494,9606.ENSP00000306512,9606.ENSP00000338934,9606.ENSP00000352798,9606.ENSP00000360266,9606.ENSP00000362680,…	CCL17,CCL2,NFKB1,IRF1,IL1B,FGF2,ICAM1,PON3,TP53,CCR2,CCR5,ALB,CSF2,NOS3,CXCL8,EZR,COL18A1,JUN,SRC,XDH,HLA-A,ITGB2,RELA,IL6,CD44,TNF,IL10,CCL5,CIITA,ITGAM
GO Process	GO:1901698	Response to nitrogen compound	16	1058	0.84	1.09	4.62e-08	9606.ENSP00000218075,9606.ENSP00000226574,9606.ENSP00000263341,9606.ENSP00000264832,9606.ENSP00000269305,9606.ENSP00000294728,9606.ENSP00000306245,9606.ENSP00000338934,9606.ENSP00000360266,9606.ENSP00000362680,9606.ENSP00000380948,9606.ENSP00000384273,9606.ENSP00000385675,9606.ENSP00000398698,9606.ENSP00000412237,9606.ENSP00000485010	GLRA2,NFKB1,IL1B,ICAM1,TP53,VCAM1,FOS,EZR,JUN,SRC,ITGB2,RELA,IL6,TNF,IL10,CIITA
GO Process	GO:0070663	Regulation of leukocyte proliferation	10	271	1.23	1.69	4.86e-08	9606.ENSP00000245414,9606.ENSP00000263341,9606.ENSP00000292301,9606.ENSP00000294728,9606.ENSP00000296871,9606.ENSP00000361359,9606.ENSP00000379873,9606.ENSP00000385675,9606.ENSP00000412237,9606.ENSP00000474412	IRF1,IL1B,CCR2,VCAM1,CSF2,CD40,HLA-A,IL6,IL10,CCL5
GO Process	GO:0034341	Response to interferon-gamma	8	127	1.46	1.98	6.01e-08	9606.ENSP00000219244,9606.ENSP00000225831,9606.ENSP00000245414,9606.ENSP00000269305,9606.ENSP00000361359,9606.ENSP00000398698,9606.ENSP00000474412,9606.ENSP00000485010	CCL17,CCL2,IRF1,TP53,CD40,TNF,CCL5,CIITA
GO Process	GO:0042981	Regulation of apoptotic process	18	1462	0.75	0.95	6.52e-08	9606.ENSP00000225831,9606.ENSP00000226574,9606.ENSP00000263341,9606.ENSP00000264832,9606.ENSP00000269305,9606.ENSP00000295897,9606.ENSP00000296871,9606.ENSP00000297494,9606.ENSP00000360266,9606.ENSP00000361359,9606.ENSP00000362680,9606.ENSP00000384273,9606.ENSP00000385675,9606.ENSP00000398632,9606.ENSP00000398698,9606.ENSP00000412237,9606.ENSP00000474412,9606.ENSP00000496959	CCL2,NFKB1,IL1B,ICAM1,TP53,ALB,CSF2,NOS3,JUN,CD40,SRC,RELA,IL6,CD44,TNF,IL10,CCL5,ITGAM
GO Process	GO:0050794	Regulation of cellular process	42	11025	0.24	0.39	6.71e-08	9606.ENSP00000218075,9606.ENSP00000219244,9606.ENSP00000225831,9606.ENSP00000226574,9606.ENSP00000245414,9606.ENSP00000249887,9606.ENSP00000263341,9606.ENSP00000264498,9606.ENSP00000264832,9606.ENSP00000265627,9606.ENSP00000269305,9606.ENSP00000292301,9606.ENSP00000292303,9606.ENSP00000294728,9606.ENSP00000295897,9606.ENSP00000296140,9606.ENSP00000296871,9606.ENSP00000297494,9606.ENSP00000306245,…	GLRA2,CCL17,CCL2,NFKB1,IRF1,ACKR4,IL1B,FGF2,ICAM1,PON3,TP53,CCR2,CCR5,VCAM1,ALB,CCR1,CSF2,NOS3,FOS,CXCL8,MMP1,EZR,ITGAL,COL18A1,MSN,JUN,CD40,SRC,XDH,HLA-A,ITGB2,RELA,IL6,CD44,TNF,IL10,CCR3,ITGAX,CCL5,NCAM1,CIITA,ITGAM
GO Process	GO:0050778	Positive regulation of immune response	12	502	1.04	1.38	8.02e-08	9606.ENSP00000263341,9606.ENSP00000292301,9606.ENSP00000361359,9606.ENSP00000362680,9606.ENSP00000379873,9606.ENSP00000380948,9606.ENSP00000384273,9606.ENSP00000385675,9606.ENSP00000398698,9606.ENSP00000412237,9606.ENSP00000474412,9606.ENSP00000496959	IL1B,CCR2,CD40,SRC,HLA-A,ITGB2,RELA,IL6,TNF,IL10,CCL5,ITGAM
GO Process	GO:0071495	Cellular response to endogenous stimulus	16	1103	0.82	1.05	8.02e-08	9606.ENSP00000218075,9606.ENSP00000225831,9606.ENSP00000226574,9606.ENSP00000264498,9606.ENSP00000264832,9606.ENSP00000269305,9606.ENSP00000294728,9606.ENSP00000306245,9606.ENSP00000306512,9606.ENSP00000338934,9606.ENSP00000360266,9606.ENSP00000362680,9606.ENSP00000384273,9606.ENSP00000398632,9606.ENSP00000398698,9606.ENSP00000474412	GLRA2,CCL2,NFKB1,FGF2,ICAM1,TP53,VCAM1,FOS,CXCL8,EZR,JUN,SRC,RELA,CD44,TNF,CCL5
GO Process	GO:0010604	Positive regulation of macromolecule metabolic process	26	3533	0.53	0.66	8.83e-08	9606.ENSP00000225831,9606.ENSP00000226574,9606.ENSP00000245414,9606.ENSP00000263341,9606.ENSP00000264498,9606.ENSP00000269305,9606.ENSP00000292301,9606.ENSP00000296871,9606.ENSP00000297494,9606.ENSP00000306245,9606.ENSP00000306512,9606.ENSP00000338934,9606.ENSP00000353408,9606.ENSP00000360266,9606.ENSP00000361359,9606.ENSP00000362680,9606.ENSP00000368727,9606.ENSP00000379873,9606.ENSP00000384273,…	CCL2,NFKB1,IRF1,IL1B,FGF2,TP53,CCR2,CSF2,NOS3,FOS,CXCL8,EZR,MSN,JUN,CD40,SRC,XDH,HLA-A,RELA,IL6,CD44,TNF,IL10,ITGAX,CCL5,CIITA
GO Process	GO:0072676	Lymphocyte migration	7	80	1.6	2.1	8.83e-08	9606.ENSP00000219244,9606.ENSP00000225831,9606.ENSP00000264832,9606.ENSP00000292301,9606.ENSP00000349252,9606.ENSP00000353408,9606.ENSP00000474412	CCL17,CCL2,ICAM1,CCR2,ITGAL,MSN,CCL5
GO Process	GO:0097529	Myeloid leukocyte migration	8	138	1.42	1.89	1.05e-07	9606.ENSP00000219244,9606.ENSP00000225831,9606.ENSP00000263341,9606.ENSP00000292301,9606.ENSP00000306512,9606.ENSP00000380948,9606.ENSP00000385675,9606.ENSP00000474412	CCL17,CCL2,IL1B,CCR2,CXCL8,ITGB2,IL6,CCL5
GO Process	GO:0010243	Response to organonitrogen compound	15	963	0.85	1.08	1.19e-07	9606.ENSP00000218075,9606.ENSP00000226574,9606.ENSP00000263341,9606.ENSP00000264832,9606.ENSP00000269305,9606.ENSP00000294728,9606.ENSP00000306245,9606.ENSP00000338934,9606.ENSP00000360266,9606.ENSP00000362680,9606.ENSP00000380948,9606.ENSP00000384273,9606.ENSP00000385675,9606.ENSP00000398698,9606.ENSP00000412237	GLRA2,NFKB1,IL1B,ICAM1,TP53,VCAM1,FOS,EZR,JUN,SRC,ITGB2,RELA,IL6,TNF,IL10
GO Process	GO:0048519	Negative regulation of biological process	31	5313	0.43	0.55	1.19e-07	9606.ENSP00000219244,9606.ENSP00000225831,9606.ENSP00000226574,9606.ENSP00000245414,9606.ENSP00000263341,9606.ENSP00000264498,9606.ENSP00000264832,9606.ENSP00000265627,9606.ENSP00000269305,9606.ENSP00000292301,9606.ENSP00000292303,9606.ENSP00000295897,9606.ENSP00000296140,9606.ENSP00000296871,9606.ENSP00000297494,9606.ENSP00000306512,9606.ENSP00000338934,9606.ENSP00000352798,9606.ENSP00000360266,…	CCL17,CCL2,NFKB1,IRF1,IL1B,FGF2,ICAM1,PON3,TP53,CCR2,CCR5,ALB,CCR1,CSF2,NOS3,CXCL8,EZR,COL18A1,JUN,SRC,XDH,HLA-A,ITGB2,RELA,IL6,CD44,TNF,IL10,CCL5,CIITA,ITGAM
GO Process	GO:0048660	Regulation of smooth muscle cell proliferation	8	142	1.41	1.86	1.27e-07	9606.ENSP00000264498,9606.ENSP00000297494,9606.ENSP00000360266,9606.ENSP00000362680,9606.ENSP00000385675,9606.ENSP00000398698,9606.ENSP00000412237,9606.ENSP00000474412	FGF2,NOS3,JUN,SRC,IL6,TNF,IL10,CCL5
GO Process	GO:0048661	Positive regulation of smooth muscle cell proliferation	7	85	1.58	2.04	1.27e-07	9606.ENSP00000264498,9606.ENSP00000360266,9606.ENSP00000362680,9606.ENSP00000385675,9606.ENSP00000398698,9606.ENSP00000412237,9606.ENSP00000474412	FGF2,JUN,SRC,IL6,TNF,IL10,CCL5
GO Process	GO:0051094	Positive regulation of developmental process	17	1332	0.77	0.96	1.27e-07	9606.ENSP00000226574,9606.ENSP00000263341,9606.ENSP00000264498,9606.ENSP00000296140,9606.ENSP00000296871,9606.ENSP00000297494,9606.ENSP00000306245,9606.ENSP00000306512,9606.ENSP00000338934,9606.ENSP00000361359,9606.ENSP00000362680,9606.ENSP00000380948,9606.ENSP00000385675,9606.ENSP00000398698,9606.ENSP00000412237,9606.ENSP00000441600,9606.ENSP00000454623	NFKB1,IL1B,FGF2,CCR1,CSF2,NOS3,FOS,CXCL8,EZR,CD40,SRC,ITGB2,IL6,TNF,IL10,CCR3,ITGAX
GO Process	GO:0080134	Regulation of response to stress	17	1373	0.75	0.93	1.97e-07	9606.ENSP00000226574,9606.ENSP00000245414,9606.ENSP00000263341,9606.ENSP00000264498,9606.ENSP00000269305,9606.ENSP00000292301,9606.ENSP00000297494,9606.ENSP00000338934,9606.ENSP00000362680,9606.ENSP00000368727,9606.ENSP00000379873,9606.ENSP00000384273,9606.ENSP00000385675,9606.ENSP00000398632,9606.ENSP00000398698,9606.ENSP00000412237,9606.ENSP00000474412	NFKB1,IRF1,IL1B,FGF2,TP53,CCR2,NOS3,EZR,SRC,XDH,HLA-A,RELA,IL6,CD44,TNF,IL10,CCL5
GO Process	GO:0050776	Regulation of immune response	14	844	0.88	1.1	2.14e-07	9606.ENSP00000245414,9606.ENSP00000263341,9606.ENSP00000292301,9606.ENSP00000338934,9606.ENSP00000361359,9606.ENSP00000362680,9606.ENSP00000379873,9606.ENSP00000380948,9606.ENSP00000384273,9606.ENSP00000385675,9606.ENSP00000398698,9606.ENSP00000412237,9606.ENSP00000474412,9606.ENSP00000496959	IRF1,IL1B,CCR2,EZR,CD40,SRC,HLA-A,ITGB2,RELA,IL6,TNF,IL10,CCL5,ITGAM
GO Process	GO:0002685	Regulation of leukocyte migration	9	231	1.25	1.62	2.23e-07	9606.ENSP00000225831,9606.ENSP00000264832,9606.ENSP00000292301,9606.ENSP00000296140,9606.ENSP00000306512,9606.ENSP00000353408,9606.ENSP00000385675,9606.ENSP00000398698,9606.ENSP00000474412	CCL2,ICAM1,CCR2,CCR1,CXCL8,MSN,IL6,TNF,CCL5
GO Process	GO:2000026	Regulation of multicellular organismal development	17	1389	0.75	0.92	2.27e-07	9606.ENSP00000245414,9606.ENSP00000263341,9606.ENSP00000264498,9606.ENSP00000269305,9606.ENSP00000292301,9606.ENSP00000296140,9606.ENSP00000297494,9606.ENSP00000306245,9606.ENSP00000306512,9606.ENSP00000361359,9606.ENSP00000368727,9606.ENSP00000380948,9606.ENSP00000385675,9606.ENSP00000398698,9606.ENSP00000412237,9606.ENSP00000441600,9606.ENSP00000454623	IRF1,IL1B,FGF2,TP53,CCR2,CCR1,NOS3,FOS,CXCL8,CD40,XDH,ITGB2,IL6,TNF,IL10,CCR3,ITGAX
GO Process	GO:0022614	Membrane to membrane docking	4	5	2.56	2.39	2.73e-07	9606.ENSP00000264832,9606.ENSP00000294728,9606.ENSP00000338934,9606.ENSP00000353408	ICAM1,VCAM1,EZR,MSN
GO Process	GO:2001237	Negative regulation of extrinsic apoptotic signaling pathway	7	97	1.52	1.9	2.81e-07	9606.ENSP00000263341,9606.ENSP00000264832,9606.ENSP00000296871,9606.ENSP00000297494,9606.ENSP00000362680,9606.ENSP00000384273,9606.ENSP00000398698	IL1B,ICAM1,CSF2,NOS3,SRC,RELA,TNF
GO Process	GO:0019932	Second-messenger-mediated signaling	9	239	1.24	1.58	2.89e-07	9606.ENSP00000249887,9606.ENSP00000292301,9606.ENSP00000292303,9606.ENSP00000294728,9606.ENSP00000296140,9606.ENSP00000297494,9606.ENSP00000306512,9606.ENSP00000398698,9606.ENSP00000441600	ACKR4,CCR2,CCR5,VCAM1,CCR1,NOS3,CXCL8,TNF,CCR3
GO Process	GO:0008285	Negative regulation of cell population proliferation	13	713	0.92	1.15	2.93e-07	9606.ENSP00000225831,9606.ENSP00000245414,9606.ENSP00000263341,9606.ENSP00000264498,9606.ENSP00000269305,9606.ENSP00000297494,9606.ENSP00000306512,9606.ENSP00000352798,9606.ENSP00000360266,9606.ENSP00000368727,9606.ENSP00000385675,9606.ENSP00000398698,9606.ENSP00000412237	CCL2,IRF1,IL1B,FGF2,TP53,NOS3,CXCL8,COL18A1,JUN,XDH,IL6,TNF,IL10
GO Process	GO:0051251	Positive regulation of lymphocyte activation	10	336	1.13	1.45	3e-07	9606.ENSP00000225831,9606.ENSP00000263341,9606.ENSP00000292301,9606.ENSP00000294728,9606.ENSP00000361359,9606.ENSP00000362680,9606.ENSP00000379873,9606.ENSP00000385675,9606.ENSP00000412237,9606.ENSP00000474412	CCL2,IL1B,CCR2,VCAM1,CD40,SRC,HLA-A,IL6,IL10,CCL5
GO Process	GO:0050670	Regulation of lymphocyte proliferation	9	242	1.23	1.57	3.15e-07	9606.ENSP00000245414,9606.ENSP00000263341,9606.ENSP00000292301,9606.ENSP00000294728,9606.ENSP00000361359,9606.ENSP00000379873,9606.ENSP00000385675,9606.ENSP00000412237,9606.ENSP00000474412	IRF1,IL1B,CCR2,VCAM1,CD40,HLA-A,IL6,IL10,CCL5
GO Process	GO:0043491	Protein kinase B signaling	6	53	1.71	2.05	3.3e-07	9606.ENSP00000225831,9606.ENSP00000263341,9606.ENSP00000264498,9606.ENSP00000361359,9606.ENSP00000398698,9606.ENSP00000474412	CCL2,IL1B,FGF2,CD40,TNF,CCL5
GO Process	GO:0070665	Positive regulation of leukocyte proliferation	8	167	1.34	1.69	3.83e-07	9606.ENSP00000263341,9606.ENSP00000292301,9606.ENSP00000294728,9606.ENSP00000296871,9606.ENSP00000361359,9606.ENSP00000379873,9606.ENSP00000385675,9606.ENSP00000474412	IL1B,CCR2,VCAM1,CSF2,CD40,HLA-A,IL6,CCL5
GO Process	GO:0010942	Positive regulation of cell death	12	590	0.97	1.21	3.94e-07	9606.ENSP00000225831,9606.ENSP00000269305,9606.ENSP00000306245,9606.ENSP00000360266,9606.ENSP00000361359,9606.ENSP00000362680,9606.ENSP00000380948,9606.ENSP00000385675,9606.ENSP00000398698,9606.ENSP00000412237,9606.ENSP00000474412,9606.ENSP00000496959	CCL2,TP53,FOS,JUN,CD40,SRC,ITGB2,IL6,TNF,IL10,CCL5,ITGAM
GO Process	GO:0009968	Negative regulation of signal transduction	16	1252	0.77	0.93	4.05e-07	9606.ENSP00000263341,9606.ENSP00000264498,9606.ENSP00000264832,9606.ENSP00000269305,9606.ENSP00000296871,9606.ENSP00000297494,9606.ENSP00000306512,9606.ENSP00000338934,9606.ENSP00000362680,9606.ENSP00000368727,9606.ENSP00000384273,9606.ENSP00000385675,9606.ENSP00000398632,9606.ENSP00000398698,9606.ENSP00000412237,9606.ENSP00000474412	IL1B,FGF2,ICAM1,TP53,CSF2,NOS3,CXCL8,EZR,SRC,XDH,RELA,IL6,CD44,TNF,IL10,CCL5
GO Process	GO:0019722	Calcium-mediated signaling	8	169	1.34	1.68	4.11e-07	9606.ENSP00000249887,9606.ENSP00000292301,9606.ENSP00000292303,9606.ENSP00000294728,9606.ENSP00000296140,9606.ENSP00000306512,9606.ENSP00000398698,9606.ENSP00000441600	ACKR4,CCR2,CCR5,VCAM1,CCR1,CXCL8,TNF,CCR3
GO Process	GO:0001817	Regulation of cytokine production	13	739	0.91	1.12	4.2e-07	9606.ENSP00000226574,9606.ENSP00000245414,9606.ENSP00000263341,9606.ENSP00000292301,9606.ENSP00000296871,9606.ENSP00000338934,9606.ENSP00000361359,9606.ENSP00000362680,9606.ENSP00000379873,9606.ENSP00000384273,9606.ENSP00000385675,9606.ENSP00000398698,9606.ENSP00000412237	NFKB1,IRF1,IL1B,CCR2,CSF2,EZR,CD40,SRC,HLA-A,RELA,IL6,TNF,IL10
GO Process	GO:0071346	Cellular response to interferon-gamma	7	105	1.48	1.83	4.37e-07	9606.ENSP00000219244,9606.ENSP00000225831,9606.ENSP00000245414,9606.ENSP00000269305,9606.ENSP00000398698,9606.ENSP00000474412,9606.ENSP00000485010	CCL17,CCL2,IRF1,TP53,TNF,CCL5,CIITA
GO Process	GO:0050730	Regulation of peptidyl-tyrosine phosphorylation	9	259	1.2	1.5	5.22e-07	9606.ENSP00000269305,9606.ENSP00000296871,9606.ENSP00000361359,9606.ENSP00000362680,9606.ENSP00000380948,9606.ENSP00000385675,9606.ENSP00000398632,9606.ENSP00000398698,9606.ENSP00000474412	TP53,CSF2,CD40,SRC,ITGB2,IL6,CD44,TNF,CCL5
GO Process	GO:0001819	Positive regulation of cytokine production	11	482	1.02	1.26	5.92e-07	9606.ENSP00000245414,9606.ENSP00000263341,9606.ENSP00000292301,9606.ENSP00000296871,9606.ENSP00000361359,9606.ENSP00000362680,9606.ENSP00000379873,9606.ENSP00000384273,9606.ENSP00000385675,9606.ENSP00000398698,9606.ENSP00000412237	IRF1,IL1B,CCR2,CSF2,CD40,SRC,HLA-A,RELA,IL6,TNF,IL10
GO Process	GO:0002699	Positive regulation of immune effector process	9	264	1.19	1.48	6.05e-07	9606.ENSP00000263341,9606.ENSP00000292301,9606.ENSP00000361359,9606.ENSP00000379873,9606.ENSP00000380948,9606.ENSP00000385675,9606.ENSP00000398698,9606.ENSP00000412237,9606.ENSP00000496959	IL1B,CCR2,CD40,HLA-A,ITGB2,IL6,TNF,IL10,ITGAM
GO Process	GO:0009628	Response to abiotic stimulus	15	1107	0.79	0.95	6.34e-07	9606.ENSP00000226574,9606.ENSP00000245414,9606.ENSP00000263341,9606.ENSP00000264498,9606.ENSP00000269305,9606.ENSP00000294728,9606.ENSP00000297494,9606.ENSP00000306245,9606.ENSP00000322788,9606.ENSP00000360266,9606.ENSP00000361359,9606.ENSP00000362680,9606.ENSP00000384273,9606.ENSP00000398698,9606.ENSP00000485010	NFKB1,IRF1,IL1B,FGF2,TP53,VCAM1,NOS3,FOS,MMP1,JUN,CD40,SRC,RELA,TNF,CIITA
GO Process	GO:0050863	Regulation of T cell activation	10	376	1.09	1.33	7.74e-07	9606.ENSP00000225831,9606.ENSP00000245414,9606.ENSP00000263341,9606.ENSP00000292301,9606.ENSP00000294728,9606.ENSP00000362680,9606.ENSP00000379873,9606.ENSP00000385675,9606.ENSP00000412237,9606.ENSP00000474412	CCL2,IRF1,IL1B,CCR2,VCAM1,SRC,HLA-A,IL6,IL10,CCL5
GO Process	GO:0042129	Regulation of T cell proliferation	8	187	1.29	1.57	8.3e-07	9606.ENSP00000245414,9606.ENSP00000263341,9606.ENSP00000292301,9606.ENSP00000294728,9606.ENSP00000379873,9606.ENSP00000385675,9606.ENSP00000412237,9606.ENSP00000474412	IRF1,IL1B,CCR2,VCAM1,HLA-A,IL6,IL10,CCL5
GO Process	GO:1901699	Cellular response to nitrogen compound	12	637	0.94	1.13	8.46e-07	9606.ENSP00000218075,9606.ENSP00000226574,9606.ENSP00000264832,9606.ENSP00000269305,9606.ENSP00000294728,9606.ENSP00000306245,9606.ENSP00000338934,9606.ENSP00000360266,9606.ENSP00000362680,9606.ENSP00000384273,9606.ENSP00000398698,9606.ENSP00000485010	GLRA2,NFKB1,ICAM1,TP53,VCAM1,FOS,EZR,JUN,SRC,RELA,TNF,CIITA
GO Process	GO:0051249	Regulation of lymphocyte activation	11	508	1	1.2	9.64e-07	9606.ENSP00000225831,9606.ENSP00000245414,9606.ENSP00000263341,9606.ENSP00000292301,9606.ENSP00000294728,9606.ENSP00000361359,9606.ENSP00000362680,9606.ENSP00000379873,9606.ENSP00000385675,9606.ENSP00000412237,9606.ENSP00000474412	CCL2,IRF1,IL1B,CCR2,VCAM1,CD40,SRC,HLA-A,IL6,IL10,CCL5
GO Process	GO:0050731	Positive regulation of peptidyl-tyrosine phosphorylation	8	194	1.28	1.54	1.06e-06	9606.ENSP00000269305,9606.ENSP00000296871,9606.ENSP00000361359,9606.ENSP00000362680,9606.ENSP00000385675,9606.ENSP00000398632,9606.ENSP00000398698,9606.ENSP00000474412	TP53,CSF2,CD40,SRC,IL6,CD44,TNF,CCL5
GO Process	GO:0002819	Regulation of adaptive immune response	8	195	1.27	1.53	1.1e-06	9606.ENSP00000245414,9606.ENSP00000263341,9606.ENSP00000292301,9606.ENSP00000361359,9606.ENSP00000379873,9606.ENSP00000385675,9606.ENSP00000398698,9606.ENSP00000412237	IRF1,IL1B,CCR2,CD40,HLA-A,IL6,TNF,IL10
GO Process	GO:0002521	Leukocyte differentiation	10	396	1.06	1.28	1.18e-06	9606.ENSP00000245414,9606.ENSP00000269305,9606.ENSP00000294728,9606.ENSP00000296871,9606.ENSP00000306245,9606.ENSP00000360266,9606.ENSP00000362680,9606.ENSP00000385675,9606.ENSP00000398698,9606.ENSP00000412237	IRF1,TP53,VCAM1,CSF2,FOS,JUN,SRC,IL6,TNF,IL10
GO Process	GO:0044093	Positive regulation of molecular function	17	1587	0.69	0.81	1.36e-06	9606.ENSP00000219244,9606.ENSP00000225831,9606.ENSP00000263341,9606.ENSP00000264498,9606.ENSP00000292301,9606.ENSP00000297494,9606.ENSP00000361359,9606.ENSP00000362680,9606.ENSP00000368727,9606.ENSP00000380948,9606.ENSP00000384273,9606.ENSP00000385675,9606.ENSP00000398632,9606.ENSP00000398698,9606.ENSP00000412237,9606.ENSP00000474412,9606.ENSP00000496959	CCL17,CCL2,IL1B,FGF2,CCR2,NOS3,CD40,SRC,XDH,ITGB2,RELA,IL6,CD44,TNF,IL10,CCL5,ITGAM
GO Process	GO:0009891	Positive regulation of biosynthetic process	19	2080	0.62	0.72	1.76e-06	9606.ENSP00000225831,9606.ENSP00000226574,9606.ENSP00000245414,9606.ENSP00000263341,9606.ENSP00000264498,9606.ENSP00000269305,9606.ENSP00000297494,9606.ENSP00000306245,9606.ENSP00000306512,9606.ENSP00000360266,9606.ENSP00000361359,9606.ENSP00000362680,9606.ENSP00000380948,9606.ENSP00000384273,9606.ENSP00000385675,9606.ENSP00000398698,9606.ENSP00000412237,9606.ENSP00000474412,9606.ENSP00000485010	CCL2,NFKB1,IRF1,IL1B,FGF2,TP53,NOS3,FOS,CXCL8,JUN,CD40,SRC,ITGB2,RELA,IL6,TNF,IL10,CCL5,CIITA
GO Process	GO:0048732	Gland development	10	419	1.04	1.22	1.96e-06	9606.ENSP00000226574,9606.ENSP00000264498,9606.ENSP00000353408,9606.ENSP00000360266,9606.ENSP00000362680,9606.ENSP00000368727,9606.ENSP00000384273,9606.ENSP00000385675,9606.ENSP00000398698,9606.ENSP00000412237	NFKB1,FGF2,MSN,JUN,SRC,XDH,RELA,IL6,TNF,IL10
GO Process	GO:0007160	Cell-matrix adhesion	7	136	1.37	1.57	2.13e-06	9606.ENSP00000294728,9606.ENSP00000349252,9606.ENSP00000362680,9606.ENSP00000380948,9606.ENSP00000398632,9606.ENSP00000454623,9606.ENSP00000496959	VCAM1,ITGAL,SRC,ITGB2,CD44,ITGAX,ITGAM
GO Process	GO:0072678	T cell migration	5	35	1.82	1.88	2.17e-06	9606.ENSP00000225831,9606.ENSP00000264832,9606.ENSP00000292301,9606.ENSP00000349252,9606.ENSP00000353408	CCL2,ICAM1,CCR2,ITGAL,MSN
GO Process	GO:0014070	Response to organic cyclic compound	13	861	0.84	0.97	2.2e-06	9606.ENSP00000225831,9606.ENSP00000226574,9606.ENSP00000263341,9606.ENSP00000292303,9606.ENSP00000306245,9606.ENSP00000338934,9606.ENSP00000353408,9606.ENSP00000362680,9606.ENSP00000385675,9606.ENSP00000398698,9606.ENSP00000412237,9606.ENSP00000474412,9606.ENSP00000485010	CCL2,NFKB1,IL1B,CCR5,FOS,EZR,MSN,SRC,IL6,TNF,IL10,CCL5,CIITA
GO Process	GO:0001936	Regulation of endothelial cell proliferation	7	138	1.37	1.56	2.31e-06	9606.ENSP00000225831,9606.ENSP00000264498,9606.ENSP00000360266,9606.ENSP00000368727,9606.ENSP00000398698,9606.ENSP00000412237,9606.ENSP00000441600	CCL2,FGF2,JUN,XDH,TNF,IL10,CCR3
GO Process	GO:0002705	Positive regulation of leukocyte mediated immunity	7	138	1.37	1.56	2.31e-06	9606.ENSP00000263341,9606.ENSP00000361359,9606.ENSP00000379873,9606.ENSP00000380948,9606.ENSP00000385675,9606.ENSP00000398698,9606.ENSP00000496959	IL1B,CD40,HLA-A,ITGB2,IL6,TNF,ITGAM
GO Process	GO:0071803	Positive regulation of podosome assembly	4	11	2.22	2	2.32e-06	9606.ENSP00000296871,9606.ENSP00000353408,9606.ENSP00000362680,9606.ENSP00000398698	CSF2,MSN,SRC,TNF
GO Process	GO:1904707	Positive regulation of vascular associated smooth muscle cell proliferation	5	36	1.8	1.86	2.4e-06	9606.ENSP00000264498,9606.ENSP00000360266,9606.ENSP00000362680,9606.ENSP00000398698,9606.ENSP00000412237	FGF2,JUN,SRC,TNF,IL10
GO Process	GO:0071496	Cellular response to external stimulus	9	317	1.11	1.29	2.47e-06	9606.ENSP00000226574,9606.ENSP00000245414,9606.ENSP00000263341,9606.ENSP00000264498,9606.ENSP00000269305,9606.ENSP00000294728,9606.ENSP00000295897,9606.ENSP00000306245,9606.ENSP00000361359	NFKB1,IRF1,IL1B,FGF2,TP53,VCAM1,ALB,FOS,CD40
GO Process	GO:0030593	Neutrophil chemotaxis	6	80	1.54	1.69	2.67e-06	9606.ENSP00000219244,9606.ENSP00000225831,9606.ENSP00000263341,9606.ENSP00000306512,9606.ENSP00000380948,9606.ENSP00000474412	CCL17,CCL2,IL1B,CXCL8,ITGB2,CCL5
GO Process	GO:0061900	Glial cell activation	5	37	1.79	1.84	2.68e-06	9606.ENSP00000263341,9606.ENSP00000360266,9606.ENSP00000380948,9606.ENSP00000398698,9606.ENSP00000496959	IL1B,JUN,ITGB2,TNF,ITGAM
GO Process	GO:1901214	Regulation of neuron death	9	324	1.1	1.27	2.91e-06	9606.ENSP00000225831,9606.ENSP00000269305,9606.ENSP00000306245,9606.ENSP00000360266,9606.ENSP00000380948,9606.ENSP00000398698,9606.ENSP00000412237,9606.ENSP00000474412,9606.ENSP00000496959	CCL2,TP53,FOS,JUN,ITGB2,TNF,IL10,CCL5,ITGAM
GO Process	GO:0071417	Cellular response to organonitrogen compound	11	574	0.94	1.09	2.93e-06	9606.ENSP00000218075,9606.ENSP00000226574,9606.ENSP00000264832,9606.ENSP00000269305,9606.ENSP00000294728,9606.ENSP00000306245,9606.ENSP00000338934,9606.ENSP00000360266,9606.ENSP00000362680,9606.ENSP00000384273,9606.ENSP00000398698	GLRA2,NFKB1,ICAM1,TP53,VCAM1,FOS,EZR,JUN,SRC,RELA,TNF
GO Process	GO:0031663	Lipopolysaccharide-mediated signaling pathway	5	39	1.77	1.8	3.33e-06	9606.ENSP00000225831,9606.ENSP00000263341,9606.ENSP00000297494,9606.ENSP00000398698,9606.ENSP00000474412	CCL2,IL1B,NOS3,TNF,CCL5
GO Process	GO:0050671	Positive regulation of lymphocyte proliferation	7	147	1.34	1.5	3.33e-06	9606.ENSP00000263341,9606.ENSP00000292301,9606.ENSP00000294728,9606.ENSP00000361359,9606.ENSP00000379873,9606.ENSP00000385675,9606.ENSP00000474412	IL1B,CCR2,VCAM1,CD40,HLA-A,IL6,CCL5
GO Process	GO:2001234	Negative regulation of apoptotic signaling pathway	8	230	1.2	1.37	3.37e-06	9606.ENSP00000263341,9606.ENSP00000264832,9606.ENSP00000296871,9606.ENSP00000297494,9606.ENSP00000362680,9606.ENSP00000384273,9606.ENSP00000398632,9606.ENSP00000398698	IL1B,ICAM1,CSF2,NOS3,SRC,RELA,CD44,TNF
GO Process	GO:0002274	Myeloid leukocyte activation	7	150	1.33	1.49	3.74e-06	9606.ENSP00000296871,9606.ENSP00000306512,9606.ENSP00000360266,9606.ENSP00000380948,9606.ENSP00000398698,9606.ENSP00000474412,9606.ENSP00000496959	CSF2,CXCL8,JUN,ITGB2,TNF,CCL5,ITGAM
GO Process	GO:0002687	Positive regulation of leukocyte migration	7	151	1.33	1.48	3.84e-06	9606.ENSP00000264832,9606.ENSP00000292301,9606.ENSP00000296140,9606.ENSP00000306512,9606.ENSP00000385675,9606.ENSP00000398698,9606.ENSP00000474412	ICAM1,CCR2,CCR1,CXCL8,IL6,TNF,CCL5
GO Process	GO:1902531	Regulation of intracellular signal transduction	17	1726	0.65	0.74	4.12e-06	9606.ENSP00000219244,9606.ENSP00000225831,9606.ENSP00000263341,9606.ENSP00000264498,9606.ENSP00000264832,9606.ENSP00000269305,9606.ENSP00000296140,9606.ENSP00000338934,9606.ENSP00000360266,9606.ENSP00000361359,9606.ENSP00000362680,9606.ENSP00000368727,9606.ENSP00000384273,9606.ENSP00000385675,9606.ENSP00000398632,9606.ENSP00000398698,9606.ENSP00000474412	CCL17,CCL2,IL1B,FGF2,ICAM1,TP53,CCR1,EZR,JUN,CD40,SRC,XDH,RELA,IL6,CD44,TNF,CCL5
GO Process	GO:0045087	Innate immune response	12	754	0.86	0.98	4.38e-06	9606.ENSP00000219244,9606.ENSP00000225831,9606.ENSP00000245414,9606.ENSP00000269305,9606.ENSP00000361359,9606.ENSP00000362680,9606.ENSP00000379873,9606.ENSP00000384273,9606.ENSP00000398698,9606.ENSP00000474412,9606.ENSP00000485010,9606.ENSP00000496959	CCL17,CCL2,IRF1,TP53,CD40,SRC,HLA-A,RELA,TNF,CCL5,CIITA,ITGAM
GO Process	GO:0033627	Cell adhesion mediated by integrin	5	42	1.74	1.75	4.44e-06	9606.ENSP00000264832,9606.ENSP00000349252,9606.ENSP00000380948,9606.ENSP00000454623,9606.ENSP00000496959	ICAM1,ITGAL,ITGB2,ITGAX,ITGAM
GO Process	GO:0009615	Response to virus	9	356	1.06	1.19	5.82e-06	9606.ENSP00000226574,9606.ENSP00000245414,9606.ENSP00000361359,9606.ENSP00000362680,9606.ENSP00000384273,9606.ENSP00000385675,9606.ENSP00000398698,9606.ENSP00000454623,9606.ENSP00000474412	NFKB1,IRF1,CD40,SRC,RELA,IL6,TNF,ITGAX,CCL5
GO Process	GO:0034116	Positive regulation of heterotypic cell-cell adhesion	4	15	2.09	1.84	5.82e-06	9606.ENSP00000263341,9606.ENSP00000398632,9606.ENSP00000398698,9606.ENSP00000412237	IL1B,CD44,TNF,IL10
GO Process	GO:0050870	Positive regulation of T cell activation	8	251	1.16	1.29	5.99e-06	9606.ENSP00000225831,9606.ENSP00000263341,9606.ENSP00000292301,9606.ENSP00000294728,9606.ENSP00000362680,9606.ENSP00000379873,9606.ENSP00000385675,9606.ENSP00000474412	CCL2,IL1B,CCR2,VCAM1,SRC,HLA-A,IL6,CCL5
GO Process	GO:0031325	Positive regulation of cellular metabolic process	22	3114	0.51	0.59	6.59e-06	9606.ENSP00000226574,9606.ENSP00000245414,9606.ENSP00000263341,9606.ENSP00000264498,9606.ENSP00000269305,9606.ENSP00000296871,9606.ENSP00000297494,9606.ENSP00000306245,9606.ENSP00000306512,9606.ENSP00000360266,9606.ENSP00000361359,9606.ENSP00000362680,9606.ENSP00000368727,9606.ENSP00000380948,9606.ENSP00000384273,9606.ENSP00000385675,9606.ENSP00000398632,9606.ENSP00000398698,9606.ENSP00000412237,…	NFKB1,IRF1,IL1B,FGF2,TP53,CSF2,NOS3,FOS,CXCL8,JUN,CD40,SRC,XDH,ITGB2,RELA,IL6,CD44,TNF,IL10,CCL5,CIITA,ITGAM
GO Process	GO:2001233	Regulation of apoptotic signaling pathway	9	365	1.05	1.16	7.04e-06	9606.ENSP00000263341,9606.ENSP00000264832,9606.ENSP00000269305,9606.ENSP00000296871,9606.ENSP00000297494,9606.ENSP00000362680,9606.ENSP00000384273,9606.ENSP00000398632,9606.ENSP00000398698	IL1B,ICAM1,TP53,CSF2,NOS3,SRC,RELA,CD44,TNF
GO Process	GO:0031328	Positive regulation of cellular biosynthetic process	18	2041	0.61	0.68	7.14e-06	9606.ENSP00000226574,9606.ENSP00000245414,9606.ENSP00000263341,9606.ENSP00000264498,9606.ENSP00000269305,9606.ENSP00000297494,9606.ENSP00000306245,9606.ENSP00000306512,9606.ENSP00000360266,9606.ENSP00000361359,9606.ENSP00000362680,9606.ENSP00000380948,9606.ENSP00000384273,9606.ENSP00000385675,9606.ENSP00000398698,9606.ENSP00000412237,9606.ENSP00000474412,9606.ENSP00000485010	NFKB1,IRF1,IL1B,FGF2,TP53,NOS3,FOS,CXCL8,JUN,CD40,SRC,ITGB2,RELA,IL6,TNF,IL10,CCL5,CIITA
GO Process	GO:0031347	Regulation of defense response	11	638	0.9	0.99	7.52e-06	9606.ENSP00000226574,9606.ENSP00000245414,9606.ENSP00000263341,9606.ENSP00000292301,9606.ENSP00000362680,9606.ENSP00000379873,9606.ENSP00000384273,9606.ENSP00000385675,9606.ENSP00000398698,9606.ENSP00000412237,9606.ENSP00000474412	NFKB1,IRF1,IL1B,CCR2,SRC,HLA-A,RELA,IL6,TNF,IL10,CCL5
GO Process	GO:0050727	Regulation of inflammatory response	9	371	1.05	1.15	7.95e-06	9606.ENSP00000226574,9606.ENSP00000263341,9606.ENSP00000292301,9606.ENSP00000362680,9606.ENSP00000384273,9606.ENSP00000385675,9606.ENSP00000398698,9606.ENSP00000412237,9606.ENSP00000474412	NFKB1,IL1B,CCR2,SRC,RELA,IL6,TNF,IL10,CCL5
GO Process	GO:0051173	Positive regulation of nitrogen compound metabolic process	22	3166	0.5	0.58	8.64e-06	9606.ENSP00000226574,9606.ENSP00000245414,9606.ENSP00000263341,9606.ENSP00000264498,9606.ENSP00000269305,9606.ENSP00000296871,9606.ENSP00000297494,9606.ENSP00000306245,9606.ENSP00000338934,9606.ENSP00000353408,9606.ENSP00000360266,9606.ENSP00000361359,9606.ENSP00000362680,9606.ENSP00000368727,9606.ENSP00000380948,9606.ENSP00000384273,9606.ENSP00000385675,9606.ENSP00000398632,9606.ENSP00000398698,…	NFKB1,IRF1,IL1B,FGF2,TP53,CSF2,NOS3,FOS,EZR,MSN,JUN,CD40,SRC,XDH,ITGB2,RELA,IL6,CD44,TNF,IL10,CCL5,CIITA
GO Process	GO:0043065	Positive regulation of apoptotic process	10	507	0.96	1.05	9.21e-06	9606.ENSP00000225831,9606.ENSP00000269305,9606.ENSP00000360266,9606.ENSP00000361359,9606.ENSP00000362680,9606.ENSP00000385675,9606.ENSP00000398698,9606.ENSP00000412237,9606.ENSP00000474412,9606.ENSP00000496959	CCL2,TP53,JUN,CD40,SRC,IL6,TNF,IL10,CCL5,ITGAM
GO Process	GO:0071407	Cellular response to organic cyclic compound	10	508	0.96	1.04	9.33e-06	9606.ENSP00000225831,9606.ENSP00000226574,9606.ENSP00000263341,9606.ENSP00000338934,9606.ENSP00000353408,9606.ENSP00000362680,9606.ENSP00000398698,9606.ENSP00000412237,9606.ENSP00000474412,9606.ENSP00000485010	CCL2,NFKB1,IL1B,EZR,MSN,SRC,TNF,IL10,CCL5,CIITA
GO Process	GO:0002706	Regulation of lymphocyte mediated immunity	7	176	1.26	1.34	9.47e-06	9606.ENSP00000263341,9606.ENSP00000292301,9606.ENSP00000361359,9606.ENSP00000379873,9606.ENSP00000385675,9606.ENSP00000398698,9606.ENSP00000412237	IL1B,CCR2,CD40,HLA-A,IL6,TNF,IL10
GO Process	GO:0009887	Animal organ morphogenesis	13	997	0.78	0.85	9.82e-06	9606.ENSP00000225831,9606.ENSP00000226574,9606.ENSP00000264498,9606.ENSP00000269305,9606.ENSP00000297494,9606.ENSP00000352798,9606.ENSP00000353408,9606.ENSP00000360266,9606.ENSP00000362680,9606.ENSP00000384273,9606.ENSP00000385675,9606.ENSP00000398698,9606.ENSP00000454623	CCL2,NFKB1,FGF2,TP53,NOS3,COL18A1,MSN,JUN,SRC,RELA,IL6,TNF,ITGAX
GO Process	GO:2000351	Regulation of endothelial cell apoptotic process	5	51	1.65	1.61	9.99e-06	9606.ENSP00000225831,9606.ENSP00000264832,9606.ENSP00000361359,9606.ENSP00000398698,9606.ENSP00000412237	CCL2,ICAM1,CD40,TNF,IL10
GO Process	GO:0002407	Dendritic cell chemotaxis	4	18	2.01	1.74	1.02e-05	9606.ENSP00000292301,9606.ENSP00000292303,9606.ENSP00000296140,9606.ENSP00000474412	CCR2,CCR5,CCR1,CCL5
GO Process	GO:0002822	Regulation of adaptive immune response based on somatic recombination of immune receptors built from immunoglobulin superfamily domains	7	179	1.25	1.33	1.04e-05	9606.ENSP00000263341,9606.ENSP00000292301,9606.ENSP00000361359,9606.ENSP00000379873,9606.ENSP00000385675,9606.ENSP00000398698,9606.ENSP00000412237	IL1B,CCR2,CD40,HLA-A,IL6,TNF,IL10
GO Process	GO:1904035	Regulation of epithelial cell apoptotic process	6	106	1.41	1.45	1.09e-05	9606.ENSP00000225831,9606.ENSP00000264832,9606.ENSP00000361359,9606.ENSP00000385675,9606.ENSP00000398698,9606.ENSP00000412237	CCL2,ICAM1,CD40,IL6,TNF,IL10
GO Process	GO:0042102	Positive regulation of T cell proliferation	6	108	1.41	1.44	1.2e-05	9606.ENSP00000263341,9606.ENSP00000292301,9606.ENSP00000294728,9606.ENSP00000379873,9606.ENSP00000385675,9606.ENSP00000474412	IL1B,CCR2,VCAM1,HLA-A,IL6,CCL5
GO Process	GO:0048513	Animal organ development	22	3246	0.49	0.56	1.29e-05	9606.ENSP00000225831,9606.ENSP00000226574,9606.ENSP00000245414,9606.ENSP00000264498,9606.ENSP00000269305,9606.ENSP00000294728,9606.ENSP00000296871,9606.ENSP00000297494,9606.ENSP00000306245,9606.ENSP00000306512,9606.ENSP00000352798,9606.ENSP00000353408,9606.ENSP00000360266,9606.ENSP00000362680,9606.ENSP00000368727,9606.ENSP00000384273,9606.ENSP00000385675,9606.ENSP00000398632,9606.ENSP00000398698,…	CCL2,NFKB1,IRF1,FGF2,TP53,VCAM1,CSF2,NOS3,FOS,CXCL8,COL18A1,MSN,JUN,SRC,XDH,RELA,IL6,CD44,TNF,IL10,ITGAX,ITGAM
GO Process	GO:0002824	Positive regulation of adaptive immune response based on somatic recombination of immune receptors built from immunoglobulin superfamily domains	6	110	1.4	1.42	1.31e-05	9606.ENSP00000263341,9606.ENSP00000292301,9606.ENSP00000361359,9606.ENSP00000379873,9606.ENSP00000385675,9606.ENSP00000398698	IL1B,CCR2,CD40,HLA-A,IL6,TNF
GO Process	GO:0002700	Regulation of production of molecular mediator of immune response	7	189	1.23	1.28	1.44e-05	9606.ENSP00000263341,9606.ENSP00000292301,9606.ENSP00000361359,9606.ENSP00000379873,9606.ENSP00000385675,9606.ENSP00000398698,9606.ENSP00000412237	IL1B,CCR2,CD40,HLA-A,IL6,TNF,IL10
GO Process	GO:0009892	Negative regulation of metabolic process	21	2982	0.51	0.57	1.54e-05	9606.ENSP00000226574,9606.ENSP00000245414,9606.ENSP00000263341,9606.ENSP00000264498,9606.ENSP00000265627,9606.ENSP00000269305,9606.ENSP00000296140,9606.ENSP00000296871,9606.ENSP00000306512,9606.ENSP00000338934,9606.ENSP00000360266,9606.ENSP00000362680,9606.ENSP00000368727,9606.ENSP00000380948,9606.ENSP00000384273,9606.ENSP00000385675,9606.ENSP00000398632,9606.ENSP00000398698,9606.ENSP00000412237,…	NFKB1,IRF1,IL1B,FGF2,PON3,TP53,CCR1,CSF2,CXCL8,EZR,JUN,SRC,XDH,ITGB2,RELA,IL6,CD44,TNF,IL10,CIITA,ITGAM
GO Process	GO:0034614	Cellular response to reactive oxygen species	6	118	1.37	1.37	1.91e-05	9606.ENSP00000297494,9606.ENSP00000306245,9606.ENSP00000360266,9606.ENSP00000362680,9606.ENSP00000384273,9606.ENSP00000385675	NOS3,FOS,JUN,SRC,RELA,IL6
GO Process	GO:0042110	T cell activation	8	298	1.09	1.14	1.91e-05	9606.ENSP00000245414,9606.ENSP00000264832,9606.ENSP00000269305,9606.ENSP00000349252,9606.ENSP00000353408,9606.ENSP00000379873,9606.ENSP00000385675,9606.ENSP00000398632	IRF1,ICAM1,TP53,ITGAL,MSN,HLA-A,IL6,CD44
GO Process	GO:0002718	Regulation of cytokine production involved in immune response	6	120	1.36	1.35	2.08e-05	9606.ENSP00000263341,9606.ENSP00000292301,9606.ENSP00000379873,9606.ENSP00000385675,9606.ENSP00000398698,9606.ENSP00000412237	IL1B,CCR2,HLA-A,IL6,TNF,IL10
GO Process	GO:1901653	Cellular response to peptide	8	302	1.08	1.13	2.09e-05	9606.ENSP00000226574,9606.ENSP00000264832,9606.ENSP00000269305,9606.ENSP00000294728,9606.ENSP00000306245,9606.ENSP00000362680,9606.ENSP00000384273,9606.ENSP00000398698	NFKB1,ICAM1,TP53,VCAM1,FOS,SRC,RELA,TNF
GO Process	GO:1904996	Positive regulation of leukocyte adhesion to vascular endothelial cell	4	23	1.9	1.6	2.25e-05	9606.ENSP00000380948,9606.ENSP00000384273,9606.ENSP00000385675,9606.ENSP00000398698	ITGB2,RELA,IL6,TNF
GO Process	GO:0042116	Macrophage activation	5	62	1.57	1.47	2.29e-05	9606.ENSP00000296871,9606.ENSP00000360266,9606.ENSP00000380948,9606.ENSP00000398698,9606.ENSP00000496959	CSF2,JUN,ITGB2,TNF,ITGAM
GO Process	GO:0009653	Anatomical structure morphogenesis	18	2229	0.57	0.62	2.37e-05	9606.ENSP00000225831,9606.ENSP00000226574,9606.ENSP00000264498,9606.ENSP00000269305,9606.ENSP00000297494,9606.ENSP00000306512,9606.ENSP00000352798,9606.ENSP00000353408,9606.ENSP00000360266,9606.ENSP00000362680,9606.ENSP00000380948,9606.ENSP00000384273,9606.ENSP00000385675,9606.ENSP00000398632,9606.ENSP00000398698,9606.ENSP00000412237,9606.ENSP00000454623,9606.ENSP00000480132	CCL2,NFKB1,FGF2,TP53,NOS3,CXCL8,COL18A1,MSN,JUN,SRC,ITGB2,RELA,IL6,CD44,TNF,IL10,ITGAX,NCAM1
GO Process	GO:0071675	Regulation of mononuclear cell migration	6	125	1.34	1.32	2.55e-05	9606.ENSP00000225831,9606.ENSP00000292301,9606.ENSP00000296140,9606.ENSP00000353408,9606.ENSP00000398698,9606.ENSP00000474412	CCL2,CCR2,CCR1,MSN,TNF,CCL5
GO Process	GO:0032655	Regulation of interleukin-12 production	5	64	1.55	1.45	2.61e-05	9606.ENSP00000226574,9606.ENSP00000245414,9606.ENSP00000361359,9606.ENSP00000384273,9606.ENSP00000412237	NFKB1,IRF1,CD40,RELA,IL10
GO Process	GO:1901652	Response to peptide	9	437	0.97	1.01	2.68e-05	9606.ENSP00000226574,9606.ENSP00000264832,9606.ENSP00000269305,9606.ENSP00000294728,9606.ENSP00000306245,9606.ENSP00000362680,9606.ENSP00000384273,9606.ENSP00000398698,9606.ENSP00000412237	NFKB1,ICAM1,TP53,VCAM1,FOS,SRC,RELA,TNF,IL10
GO Process	GO:0042531	Positive regulation of tyrosine phosphorylation of STAT protein	5	65	1.55	1.43	2.78e-05	9606.ENSP00000296871,9606.ENSP00000361359,9606.ENSP00000385675,9606.ENSP00000398698,9606.ENSP00000474412	CSF2,CD40,IL6,TNF,CCL5
GO Process	GO:0002688	Regulation of leukocyte chemotaxis	6	128	1.33	1.3	2.86e-05	9606.ENSP00000225831,9606.ENSP00000292301,9606.ENSP00000296140,9606.ENSP00000306512,9606.ENSP00000385675,9606.ENSP00000474412	CCL2,CCR2,CCR1,CXCL8,IL6,CCL5
GO Process	GO:0048856	Anatomical structure development	27	5117	0.38	0.46	2.86e-05	9606.ENSP00000225831,9606.ENSP00000226574,9606.ENSP00000245414,9606.ENSP00000263341,9606.ENSP00000264498,9606.ENSP00000264832,9606.ENSP00000269305,9606.ENSP00000294728,9606.ENSP00000296871,9606.ENSP00000297494,9606.ENSP00000306245,9606.ENSP00000306512,9606.ENSP00000338934,9606.ENSP00000352798,9606.ENSP00000353408,9606.ENSP00000360266,9606.ENSP00000362680,9606.ENSP00000368727,9606.ENSP00000380948,…	CCL2,NFKB1,IRF1,IL1B,FGF2,ICAM1,TP53,VCAM1,CSF2,NOS3,FOS,CXCL8,EZR,COL18A1,MSN,JUN,SRC,XDH,ITGB2,RELA,IL6,CD44,TNF,IL10,ITGAX,NCAM1,ITGAM
GO Process	GO:0001932	Regulation of protein phosphorylation	13	1108	0.73	0.77	2.88e-05	9606.ENSP00000263341,9606.ENSP00000264498,9606.ENSP00000269305,9606.ENSP00000296871,9606.ENSP00000360266,9606.ENSP00000361359,9606.ENSP00000362680,9606.ENSP00000368727,9606.ENSP00000380948,9606.ENSP00000385675,9606.ENSP00000398632,9606.ENSP00000398698,9606.ENSP00000474412	IL1B,FGF2,TP53,CSF2,JUN,CD40,SRC,XDH,ITGB2,IL6,CD44,TNF,CCL5
GO Process	GO:0035994	Response to muscle stretch	4	26	1.85	1.53	3.32e-05	9606.ENSP00000226574,9606.ENSP00000306245,9606.ENSP00000360266,9606.ENSP00000384273	NFKB1,FOS,JUN,RELA
GO Process	GO:0071214	Cellular response to abiotic stimulus	8	325	1.05	1.07	3.37e-05	9606.ENSP00000226574,9606.ENSP00000245414,9606.ENSP00000263341,9606.ENSP00000264498,9606.ENSP00000269305,9606.ENSP00000322788,9606.ENSP00000361359,9606.ENSP00000485010	NFKB1,IRF1,IL1B,FGF2,TP53,MMP1,CD40,CIITA
GO Process	GO:0000165	MAPK cascade	7	219	1.17	1.16	3.41e-05	9606.ENSP00000225831,9606.ENSP00000226574,9606.ENSP00000263341,9606.ENSP00000264498,9606.ENSP00000292303,9606.ENSP00000398698,9606.ENSP00000474412	CCL2,NFKB1,IL1B,FGF2,CCR5,TNF,CCL5
GO Process	GO:0032103	Positive regulation of response to external stimulus	9	453	0.96	0.98	3.45e-05	9606.ENSP00000263341,9606.ENSP00000264498,9606.ENSP00000292301,9606.ENSP00000296140,9606.ENSP00000306512,9606.ENSP00000362680,9606.ENSP00000385675,9606.ENSP00000398698,9606.ENSP00000474412	IL1B,FGF2,CCR2,CCR1,CXCL8,SRC,IL6,TNF,CCL5
GO Process	GO:0034599	Cellular response to oxidative stress	7	224	1.16	1.14	3.92e-05	9606.ENSP00000269305,9606.ENSP00000297494,9606.ENSP00000306245,9606.ENSP00000360266,9606.ENSP00000362680,9606.ENSP00000384273,9606.ENSP00000385675	TP53,NOS3,FOS,JUN,SRC,RELA,IL6
GO Process	GO:0050920	Regulation of chemotaxis	7	227	1.15	1.13	4.26e-05	9606.ENSP00000225831,9606.ENSP00000264498,9606.ENSP00000292301,9606.ENSP00000296140,9606.ENSP00000306512,9606.ENSP00000385675,9606.ENSP00000474412	CCL2,FGF2,CCR2,CCR1,CXCL8,IL6,CCL5
GO Process	GO:0071354	Cellular response to interleukin-6	4	29	1.8	1.47	4.8e-05	9606.ENSP00000226574,9606.ENSP00000362680,9606.ENSP00000384273,9606.ENSP00000385675	NFKB1,SRC,RELA,IL6
GO Process	GO:0060558	Regulation of calcidiol 1-monooxygenase activity	3	6	2.36	1.56	5.03e-05	9606.ENSP00000226574,9606.ENSP00000263341,9606.ENSP00000398698	NFKB1,IL1B,TNF
GO Process	GO:2000377	Regulation of reactive oxygen species metabolic process	6	143	1.28	1.21	5.05e-05	9606.ENSP00000265627,9606.ENSP00000269305,9606.ENSP00000368727,9606.ENSP00000380948,9606.ENSP00000398698,9606.ENSP00000496959	PON3,TP53,XDH,ITGB2,TNF,ITGAM
GO Process	GO:0010468	Regulation of gene expression	26	4899	0.39	0.45	5.11e-05	9606.ENSP00000226574,9606.ENSP00000245414,9606.ENSP00000263341,9606.ENSP00000264498,9606.ENSP00000269305,9606.ENSP00000292301,9606.ENSP00000296140,9606.ENSP00000296871,9606.ENSP00000297494,9606.ENSP00000306245,9606.ENSP00000306512,9606.ENSP00000338934,9606.ENSP00000353408,9606.ENSP00000360266,9606.ENSP00000361359,9606.ENSP00000362680,9606.ENSP00000368727,9606.ENSP00000379873,9606.ENSP00000380948,…	NFKB1,IRF1,IL1B,FGF2,TP53,CCR2,CCR1,CSF2,NOS3,FOS,CXCL8,EZR,MSN,JUN,CD40,SRC,XDH,HLA-A,ITGB2,RELA,IL6,TNF,IL10,ITGAX,CCL5,CIITA
GO Process	GO:0032502	Developmental process	28	5657	0.36	0.43	5.11e-05	9606.ENSP00000225831,9606.ENSP00000226574,9606.ENSP00000245414,9606.ENSP00000263341,9606.ENSP00000264498,9606.ENSP00000264832,9606.ENSP00000269305,9606.ENSP00000294728,9606.ENSP00000296871,9606.ENSP00000297494,9606.ENSP00000306245,9606.ENSP00000306512,9606.ENSP00000338934,9606.ENSP00000352798,9606.ENSP00000353408,9606.ENSP00000360266,9606.ENSP00000362680,9606.ENSP00000368727,9606.ENSP00000380948,…	CCL2,NFKB1,IRF1,IL1B,FGF2,ICAM1,TP53,VCAM1,CSF2,NOS3,FOS,CXCL8,EZR,COL18A1,MSN,JUN,SRC,XDH,ITGB2,RELA,IL6,CD44,TNF,IL10,ITGAX,NCAM1,CIITA,ITGAM
GO Process	GO:0071260	Cellular response to mechanical stimulus	5	75	1.48	1.33	5.11e-05	9606.ENSP00000226574,9606.ENSP00000245414,9606.ENSP00000263341,9606.ENSP00000264498,9606.ENSP00000361359	NFKB1,IRF1,IL1B,FGF2,CD40
GO Process	GO:0007186	G protein-coupled receptor signaling pathway	13	1174	0.71	0.72	5.19e-05	9606.ENSP00000218075,9606.ENSP00000219244,9606.ENSP00000225831,9606.ENSP00000249887,9606.ENSP00000292301,9606.ENSP00000292303,9606.ENSP00000296140,9606.ENSP00000306512,9606.ENSP00000338934,9606.ENSP00000362680,9606.ENSP00000384273,9606.ENSP00000441600,9606.ENSP00000474412	GLRA2,CCL17,CCL2,ACKR4,CCR2,CCR5,CCR1,CXCL8,EZR,SRC,RELA,CCR3,CCL5
GO Process	GO:0050921	Positive regulation of chemotaxis	6	147	1.27	1.19	5.74e-05	9606.ENSP00000264498,9606.ENSP00000292301,9606.ENSP00000296140,9606.ENSP00000306512,9606.ENSP00000385675,9606.ENSP00000474412	FGF2,CCR2,CCR1,CXCL8,IL6,CCL5
GO Process	GO:0001774	Microglial cell activation	4	31	1.77	1.43	5.89e-05	9606.ENSP00000360266,9606.ENSP00000380948,9606.ENSP00000398698,9606.ENSP00000496959	JUN,ITGB2,TNF,ITGAM
GO Process	GO:0019220	Regulation of phosphate metabolic process	14	1405	0.66	0.68	5.98e-05	9606.ENSP00000263341,9606.ENSP00000264498,9606.ENSP00000269305,9606.ENSP00000296871,9606.ENSP00000297494,9606.ENSP00000360266,9606.ENSP00000361359,9606.ENSP00000362680,9606.ENSP00000368727,9606.ENSP00000380948,9606.ENSP00000385675,9606.ENSP00000398632,9606.ENSP00000398698,9606.ENSP00000474412	IL1B,FGF2,TP53,CSF2,NOS3,JUN,CD40,SRC,XDH,ITGB2,IL6,CD44,TNF,CCL5
GO Process	GO:0043085	Positive regulation of catalytic activity	13	1191	0.7	0.71	5.98e-05	9606.ENSP00000219244,9606.ENSP00000225831,9606.ENSP00000263341,9606.ENSP00000264498,9606.ENSP00000297494,9606.ENSP00000361359,9606.ENSP00000362680,9606.ENSP00000368727,9606.ENSP00000380948,9606.ENSP00000398632,9606.ENSP00000398698,9606.ENSP00000474412,9606.ENSP00000496959	CCL17,CCL2,IL1B,FGF2,NOS3,CD40,SRC,XDH,ITGB2,CD44,TNF,CCL5,ITGAM
GO Process	GO:0010573	Vascular endothelial growth factor production	3	7	2.29	1.51	6.79e-05	9606.ENSP00000263341,9606.ENSP00000385675,9606.ENSP00000398698	IL1B,IL6,TNF
GO Process	GO:0071316	Cellular response to nicotine	3	7	2.29	1.51	6.79e-05	9606.ENSP00000226574,9606.ENSP00000384273,9606.ENSP00000398698	NFKB1,RELA,TNF
GO Process	GO:1902565	Positive regulation of neutrophil activation	3	7	2.29	1.51	6.79e-05	9606.ENSP00000380948,9606.ENSP00000398698,9606.ENSP00000496959	ITGB2,TNF,ITGAM
GO Process	GO:0044344	Cellular response to fibroblast growth factor stimulus	5	84	1.44	1.26	8.15e-05	9606.ENSP00000225831,9606.ENSP00000264498,9606.ENSP00000306512,9606.ENSP00000398632,9606.ENSP00000474412	CCL2,FGF2,CXCL8,CD44,CCL5
GO Process	GO:0065008	Regulation of biological quality	22	3654	0.44	0.49	8.56e-05	9606.ENSP00000218075,9606.ENSP00000225831,9606.ENSP00000226574,9606.ENSP00000249887,9606.ENSP00000263341,9606.ENSP00000264832,9606.ENSP00000269305,9606.ENSP00000292301,9606.ENSP00000292303,9606.ENSP00000295897,9606.ENSP00000296140,9606.ENSP00000297494,9606.ENSP00000338934,9606.ENSP00000353408,9606.ENSP00000361359,9606.ENSP00000362680,9606.ENSP00000368727,9606.ENSP00000385675,9606.ENSP00000398698,…	GLRA2,CCL2,NFKB1,ACKR4,IL1B,ICAM1,TP53,CCR2,CCR5,ALB,CCR1,NOS3,EZR,MSN,CD40,SRC,XDH,IL6,TNF,IL10,CCR3,CCL5
GO Process	GO:0060251	Regulation of glial cell proliferation	4	35	1.72	1.36	8.78e-05	9606.ENSP00000263341,9606.ENSP00000269305,9606.ENSP00000385675,9606.ENSP00000398698	IL1B,TP53,IL6,TNF
GO Process	GO:0010557	Positive regulation of macromolecule biosynthetic process	16	1935	0.58	0.6	8.86e-05	9606.ENSP00000225831,9606.ENSP00000226574,9606.ENSP00000245414,9606.ENSP00000263341,9606.ENSP00000264498,9606.ENSP00000269305,9606.ENSP00000306245,9606.ENSP00000360266,9606.ENSP00000361359,9606.ENSP00000362680,9606.ENSP00000384273,9606.ENSP00000385675,9606.ENSP00000398698,9606.ENSP00000412237,9606.ENSP00000474412,9606.ENSP00000485010	CCL2,NFKB1,IRF1,IL1B,FGF2,TP53,FOS,JUN,CD40,SRC,RELA,IL6,TNF,IL10,CCL5,CIITA
GO Process	GO:0051241	Negative regulation of multicellular organismal process	12	1035	0.73	0.72	8.88e-05	9606.ENSP00000226574,9606.ENSP00000245414,9606.ENSP00000263341,9606.ENSP00000264498,9606.ENSP00000269305,9606.ENSP00000292301,9606.ENSP00000296140,9606.ENSP00000297494,9606.ENSP00000338934,9606.ENSP00000385675,9606.ENSP00000398698,9606.ENSP00000412237	NFKB1,IRF1,IL1B,FGF2,TP53,CCR2,CCR1,NOS3,EZR,IL6,TNF,IL10
GO Process	GO:0032677	Regulation of interleukin-8 production	5	86	1.43	1.24	8.94e-05	9606.ENSP00000263341,9606.ENSP00000384273,9606.ENSP00000385675,9606.ENSP00000398698,9606.ENSP00000412237	IL1B,RELA,IL6,TNF,IL10
GO Process	GO:0072683	T cell extravasation	3	8	2.24	1.46	8.95e-05	9606.ENSP00000225831,9606.ENSP00000264832,9606.ENSP00000349252	CCL2,ICAM1,ITGAL
GO Process	GO:0045944	Positive regulation of transcription by RNA polymerase II	13	1250	0.68	0.68	9.64e-05	9606.ENSP00000226574,9606.ENSP00000245414,9606.ENSP00000263341,9606.ENSP00000264498,9606.ENSP00000269305,9606.ENSP00000306245,9606.ENSP00000360266,9606.ENSP00000361359,9606.ENSP00000384273,9606.ENSP00000385675,9606.ENSP00000398698,9606.ENSP00000412237,9606.ENSP00000485010	NFKB1,IRF1,IL1B,FGF2,TP53,FOS,JUN,CD40,RELA,IL6,TNF,IL10,CIITA
GO Process	GO:0002724	Regulation of T cell cytokine production	4	38	1.68	1.32	0.00011	9606.ENSP00000263341,9606.ENSP00000292301,9606.ENSP00000379873,9606.ENSP00000385675	IL1B,CCR2,HLA-A,IL6
GO Process	GO:0009888	Tissue development	15	1723	0.6	0.61	0.00011	9606.ENSP00000264498,9606.ENSP00000264832,9606.ENSP00000269305,9606.ENSP00000297494,9606.ENSP00000306245,9606.ENSP00000338934,9606.ENSP00000352798,9606.ENSP00000353408,9606.ENSP00000360266,9606.ENSP00000362680,9606.ENSP00000380948,9606.ENSP00000384273,9606.ENSP00000398632,9606.ENSP00000412237,9606.ENSP00000496959	FGF2,ICAM1,TP53,NOS3,FOS,EZR,COL18A1,MSN,JUN,SRC,ITGB2,RELA,CD44,IL10,ITGAM
GO Process	GO:0010035	Response to inorganic substance	9	532	0.89	0.85	0.00011	9606.ENSP00000218075,9606.ENSP00000294728,9606.ENSP00000296871,9606.ENSP00000297494,9606.ENSP00000306245,9606.ENSP00000360266,9606.ENSP00000362680,9606.ENSP00000384273,9606.ENSP00000385675	GLRA2,VCAM1,CSF2,NOS3,FOS,JUN,SRC,RELA,IL6
GO Process	GO:0032102	Negative regulation of response to external stimulus	8	387	0.98	0.92	0.00011	9606.ENSP00000225831,9606.ENSP00000226574,9606.ENSP00000264498,9606.ENSP00000297494,9606.ENSP00000362680,9606.ENSP00000379873,9606.ENSP00000398698,9606.ENSP00000412237	CCL2,NFKB1,FGF2,NOS3,SRC,HLA-A,TNF,IL10
GO Process	GO:0051091	Positive regulation of DNA-binding transcription factor activity	7	267	1.08	1	0.00011	9606.ENSP00000263341,9606.ENSP00000361359,9606.ENSP00000380948,9606.ENSP00000384273,9606.ENSP00000385675,9606.ENSP00000398698,9606.ENSP00000412237	IL1B,CD40,ITGB2,RELA,IL6,TNF,IL10
GO Process	GO:0065009	Regulation of molecular function	20	3085	0.47	0.51	0.00011	9606.ENSP00000219244,9606.ENSP00000225831,9606.ENSP00000226574,9606.ENSP00000263341,9606.ENSP00000264498,9606.ENSP00000269305,9606.ENSP00000292301,9606.ENSP00000297494,9606.ENSP00000360266,9606.ENSP00000361359,9606.ENSP00000362680,9606.ENSP00000368727,9606.ENSP00000380948,9606.ENSP00000384273,9606.ENSP00000385675,9606.ENSP00000398632,9606.ENSP00000398698,9606.ENSP00000412237,9606.ENSP00000474412,…	CCL17,CCL2,NFKB1,IL1B,FGF2,TP53,CCR2,NOS3,JUN,CD40,SRC,XDH,ITGB2,RELA,IL6,CD44,TNF,IL10,CCL5,ITGAM
GO Process	GO:0007568	Aging	6	172	1.2	1.08	0.00012	9606.ENSP00000264498,9606.ENSP00000294728,9606.ENSP00000306245,9606.ENSP00000380948,9606.ENSP00000412237,9606.ENSP00000485010	FGF2,VCAM1,FOS,ITGB2,IL10,CIITA
GO Process	GO:1901216	Positive regulation of neuron death	5	92	1.4	1.19	0.00012	9606.ENSP00000269305,9606.ENSP00000306245,9606.ENSP00000380948,9606.ENSP00000398698,9606.ENSP00000496959	TP53,FOS,ITGB2,TNF,ITGAM
GO Process	GO:0031324	Negative regulation of cellular metabolic process	17	2265	0.54	0.55	0.00013	9606.ENSP00000226574,9606.ENSP00000245414,9606.ENSP00000263341,9606.ENSP00000265627,9606.ENSP00000269305,9606.ENSP00000296871,9606.ENSP00000338934,9606.ENSP00000360266,9606.ENSP00000362680,9606.ENSP00000368727,9606.ENSP00000380948,9606.ENSP00000384273,9606.ENSP00000385675,9606.ENSP00000398698,9606.ENSP00000412237,9606.ENSP00000485010,9606.ENSP00000496959	NFKB1,IRF1,IL1B,PON3,TP53,CSF2,EZR,JUN,SRC,XDH,ITGB2,RELA,IL6,TNF,IL10,CIITA,ITGAM
GO Process	GO:0051247	Positive regulation of protein metabolic process	14	1512	0.63	0.63	0.00013	9606.ENSP00000263341,9606.ENSP00000264498,9606.ENSP00000269305,9606.ENSP00000296871,9606.ENSP00000338934,9606.ENSP00000353408,9606.ENSP00000361359,9606.ENSP00000362680,9606.ENSP00000368727,9606.ENSP00000384273,9606.ENSP00000385675,9606.ENSP00000398632,9606.ENSP00000398698,9606.ENSP00000474412	IL1B,FGF2,TP53,CSF2,EZR,MSN,CD40,SRC,XDH,RELA,IL6,CD44,TNF,CCL5
GO Process	GO:0002676	Regulation of chronic inflammatory response	3	10	2.14	1.38	0.00014	9606.ENSP00000398698,9606.ENSP00000412237,9606.ENSP00000474412	TNF,IL10,CCL5
GO Process	GO:0008283	Cell population proliferation	10	712	0.81	0.77	0.00014	9606.ENSP00000264498,9606.ENSP00000269305,9606.ENSP00000296871,9606.ENSP00000353408,9606.ENSP00000360266,9606.ENSP00000361359,9606.ENSP00000362680,9606.ENSP00000385675,9606.ENSP00000398698,9606.ENSP00000412237	FGF2,TP53,CSF2,MSN,JUN,CD40,SRC,IL6,TNF,IL10
GO Process	GO:0019222	Regulation of metabolic process	30	6784	0.31	0.39	0.00014	9606.ENSP00000225831,9606.ENSP00000226574,9606.ENSP00000245414,9606.ENSP00000263341,9606.ENSP00000264498,9606.ENSP00000265627,9606.ENSP00000269305,9606.ENSP00000292301,9606.ENSP00000296140,9606.ENSP00000296871,9606.ENSP00000297494,9606.ENSP00000306245,9606.ENSP00000306512,9606.ENSP00000338934,9606.ENSP00000353408,9606.ENSP00000360266,9606.ENSP00000361359,9606.ENSP00000362680,9606.ENSP00000368727,…	CCL2,NFKB1,IRF1,IL1B,FGF2,PON3,TP53,CCR2,CCR1,CSF2,NOS3,FOS,CXCL8,EZR,MSN,JUN,CD40,SRC,XDH,HLA-A,ITGB2,RELA,IL6,CD44,TNF,IL10,ITGAX,CCL5,CIITA,ITGAM
GO Process	GO:0060627	Regulation of vesicle-mediated transport	9	551	0.87	0.83	0.00014	9606.ENSP00000225831,9606.ENSP00000263341,9606.ENSP00000292301,9606.ENSP00000338934,9606.ENSP00000353408,9606.ENSP00000362680,9606.ENSP00000380948,9606.ENSP00000398698,9606.ENSP00000496959	CCL2,IL1B,CCR2,EZR,MSN,SRC,ITGB2,TNF,ITGAM
GO Process	GO:0010469	Regulation of signaling receptor activity	6	179	1.19	1.05	0.00015	9606.ENSP00000225831,9606.ENSP00000292301,9606.ENSP00000362680,9606.ENSP00000398698,9606.ENSP00000412237,9606.ENSP00000474412	CCL2,CCR2,SRC,TNF,IL10,CCL5
GO Process	GO:0002690	Positive regulation of leukocyte chemotaxis	5	99	1.36	1.15	0.00016	9606.ENSP00000292301,9606.ENSP00000296140,9606.ENSP00000306512,9606.ENSP00000385675,9606.ENSP00000474412	CCR2,CCR1,CXCL8,IL6,CCL5
GO Process	GO:0002548	Monocyte chemotaxis	4	43	1.63	1.25	0.00017	9606.ENSP00000219244,9606.ENSP00000225831,9606.ENSP00000385675,9606.ENSP00000474412	CCL17,CCL2,IL6,CCL5
GO Process	GO:0007229	Integrin-mediated signaling pathway	5	100	1.36	1.14	0.00017	9606.ENSP00000349252,9606.ENSP00000362680,9606.ENSP00000380948,9606.ENSP00000454623,9606.ENSP00000496959	ITGAL,SRC,ITGB2,ITGAX,ITGAM
GO Process	GO:0045937	Positive regulation of phosphate metabolic process	11	912	0.74	0.71	0.00017	9606.ENSP00000263341,9606.ENSP00000264498,9606.ENSP00000269305,9606.ENSP00000296871,9606.ENSP00000297494,9606.ENSP00000361359,9606.ENSP00000362680,9606.ENSP00000385675,9606.ENSP00000398632,9606.ENSP00000398698,9606.ENSP00000474412	IL1B,FGF2,TP53,CSF2,NOS3,CD40,SRC,IL6,CD44,TNF,CCL5
GO Process	GO:0051050	Positive regulation of transport	11	915	0.74	0.71	0.00017	9606.ENSP00000225831,9606.ENSP00000263341,9606.ENSP00000292301,9606.ENSP00000296140,9606.ENSP00000338934,9606.ENSP00000353408,9606.ENSP00000362680,9606.ENSP00000380948,9606.ENSP00000398698,9606.ENSP00000474412,9606.ENSP00000496959	CCL2,IL1B,CCR2,CCR1,EZR,MSN,SRC,ITGB2,TNF,CCL5,ITGAM
GO Process	GO:0009410	Response to xenobiotic stimulus	8	422	0.94	0.86	0.00018	9606.ENSP00000263341,9606.ENSP00000265627,9606.ENSP00000269305,9606.ENSP00000306245,9606.ENSP00000360266,9606.ENSP00000362680,9606.ENSP00000398698,9606.ENSP00000412237	IL1B,PON3,TP53,FOS,JUN,SRC,TNF,IL10
GO Process	GO:0031399	Regulation of protein modification process	14	1560	0.61	0.61	0.00018	9606.ENSP00000263341,9606.ENSP00000264498,9606.ENSP00000269305,9606.ENSP00000296871,9606.ENSP00000360266,9606.ENSP00000361359,9606.ENSP00000362680,9606.ENSP00000368727,9606.ENSP00000380948,9606.ENSP00000384273,9606.ENSP00000385675,9606.ENSP00000398632,9606.ENSP00000398698,9606.ENSP00000474412	IL1B,FGF2,TP53,CSF2,JUN,CD40,SRC,XDH,ITGB2,RELA,IL6,CD44,TNF,CCL5
GO Process	GO:0070486	Leukocyte aggregation	3	11	2.1	1.34	0.00018	9606.ENSP00000263341,9606.ENSP00000353408,9606.ENSP00000398632	IL1B,MSN,CD44
GO Process	GO:0022612	Gland morphogenesis	5	104	1.34	1.12	0.00019	9606.ENSP00000226574,9606.ENSP00000353408,9606.ENSP00000362680,9606.ENSP00000385675,9606.ENSP00000398698	NFKB1,MSN,SRC,IL6,TNF
GO Process	GO:0051246	Regulation of protein metabolic process	18	2622	0.5	0.52	0.00019	9606.ENSP00000226574,9606.ENSP00000263341,9606.ENSP00000264498,9606.ENSP00000269305,9606.ENSP00000296871,9606.ENSP00000338934,9606.ENSP00000353408,9606.ENSP00000360266,9606.ENSP00000361359,9606.ENSP00000362680,9606.ENSP00000368727,9606.ENSP00000380948,9606.ENSP00000384273,9606.ENSP00000385675,9606.ENSP00000398632,9606.ENSP00000398698,9606.ENSP00000412237,9606.ENSP00000474412	NFKB1,IL1B,FGF2,TP53,CSF2,EZR,MSN,JUN,CD40,SRC,XDH,ITGB2,RELA,IL6,CD44,TNF,IL10,CCL5
GO Process	GO:0001934	Positive regulation of protein phosphorylation	10	747	0.79	0.74	0.0002	9606.ENSP00000263341,9606.ENSP00000264498,9606.ENSP00000269305,9606.ENSP00000296871,9606.ENSP00000361359,9606.ENSP00000362680,9606.ENSP00000385675,9606.ENSP00000398632,9606.ENSP00000398698,9606.ENSP00000474412	IL1B,FGF2,TP53,CSF2,CD40,SRC,IL6,CD44,TNF,CCL5
GO Process	GO:0045595	Regulation of cell differentiation	14	1582	0.61	0.6	0.0002	9606.ENSP00000219244,9606.ENSP00000226574,9606.ENSP00000245414,9606.ENSP00000263341,9606.ENSP00000264498,9606.ENSP00000269305,9606.ENSP00000292301,9606.ENSP00000296140,9606.ENSP00000296871,9606.ENSP00000306245,9606.ENSP00000368727,9606.ENSP00000385675,9606.ENSP00000398698,9606.ENSP00000412237	CCL17,NFKB1,IRF1,IL1B,FGF2,TP53,CCR2,CCR1,CSF2,FOS,XDH,IL6,TNF,IL10
GO Process	GO:0046427	Positive regulation of receptor signaling pathway via JAK-STAT	4	45	1.61	1.22	0.0002	9606.ENSP00000385675,9606.ENSP00000398698,9606.ENSP00000412237,9606.ENSP00000474412	IL6,TNF,IL10,CCL5
GO Process	GO:0002683	Negative regulation of immune system process	8	433	0.93	0.85	0.00021	9606.ENSP00000225831,9606.ENSP00000245414,9606.ENSP00000292301,9606.ENSP00000338934,9606.ENSP00000362680,9606.ENSP00000379873,9606.ENSP00000398698,9606.ENSP00000412237	CCL2,IRF1,CCR2,EZR,SRC,HLA-A,TNF,IL10
GO Process	GO:0031334	Positive regulation of protein-containing complex assembly	6	193	1.15	1	0.00022	9606.ENSP00000269305,9606.ENSP00000296871,9606.ENSP00000322788,9606.ENSP00000353408,9606.ENSP00000362680,9606.ENSP00000398698	TP53,CSF2,MMP1,MSN,SRC,TNF
GO Process	GO:0050790	Regulation of catalytic activity	17	2370	0.52	0.53	0.00022	9606.ENSP00000219244,9606.ENSP00000225831,9606.ENSP00000226574,9606.ENSP00000263341,9606.ENSP00000264498,9606.ENSP00000269305,9606.ENSP00000292301,9606.ENSP00000297494,9606.ENSP00000360266,9606.ENSP00000361359,9606.ENSP00000362680,9606.ENSP00000368727,9606.ENSP00000380948,9606.ENSP00000398632,9606.ENSP00000398698,9606.ENSP00000474412,9606.ENSP00000496959	CCL17,CCL2,NFKB1,IL1B,FGF2,TP53,CCR2,NOS3,JUN,CD40,SRC,XDH,ITGB2,CD44,TNF,CCL5,ITGAM
GO Process	GO:0032879	Regulation of localization	16	2103	0.54	0.55	0.00023	9606.ENSP00000225831,9606.ENSP00000226574,9606.ENSP00000263341,9606.ENSP00000264498,9606.ENSP00000292301,9606.ENSP00000292303,9606.ENSP00000296140,9606.ENSP00000297494,9606.ENSP00000338934,9606.ENSP00000353408,9606.ENSP00000362680,9606.ENSP00000380948,9606.ENSP00000385675,9606.ENSP00000398698,9606.ENSP00000474412,9606.ENSP00000496959	CCL2,NFKB1,IL1B,FGF2,CCR2,CCR5,CCR1,NOS3,EZR,MSN,SRC,ITGB2,IL6,TNF,CCL5,ITGAM
GO Process	GO:0035094	Response to nicotine	4	48	1.58	1.19	0.00024	9606.ENSP00000226574,9606.ENSP00000294728,9606.ENSP00000384273,9606.ENSP00000398698	NFKB1,VCAM1,RELA,TNF
GO Process	GO:0009611	Response to wounding	8	444	0.92	0.83	0.00025	9606.ENSP00000264498,9606.ENSP00000292301,9606.ENSP00000296140,9606.ENSP00000360266,9606.ENSP00000361359,9606.ENSP00000362680,9606.ENSP00000385675,9606.ENSP00000398632	FGF2,CCR2,CCR1,JUN,CD40,SRC,IL6,CD44
GO Process	GO:0009987	Cellular process	43	14826	0.12	0.28	0.00025	9606.ENSP00000218075,9606.ENSP00000219244,9606.ENSP00000225831,9606.ENSP00000226574,9606.ENSP00000245414,9606.ENSP00000249887,9606.ENSP00000263341,9606.ENSP00000264498,9606.ENSP00000264832,9606.ENSP00000265627,9606.ENSP00000269305,9606.ENSP00000292301,9606.ENSP00000292303,9606.ENSP00000294728,9606.ENSP00000295897,9606.ENSP00000296140,9606.ENSP00000296871,9606.ENSP00000297494,9606.ENSP00000306245,…	GLRA2,CCL17,CCL2,NFKB1,IRF1,ACKR4,IL1B,FGF2,ICAM1,PON3,TP53,CCR2,CCR5,VCAM1,ALB,CCR1,CSF2,NOS3,FOS,CXCL8,MMP1,EZR,ICAM4,ITGAL,COL18A1,MSN,JUN,CD40,SRC,XDH,HLA-A,ITGB2,RELA,IL6,CD44,TNF,IL10,CCR3,ITGAX,CCL5,NCAM1,CIITA,ITGAM
GO Process	GO:0002544	Chronic inflammatory response	3	13	2.02	1.28	0.00026	9606.ENSP00000294728,9606.ENSP00000398698,9606.ENSP00000412237	VCAM1,TNF,IL10
GO Process	GO:0051172	Negative regulation of nitrogen compound metabolic process	17	2403	0.51	0.52	0.00026	9606.ENSP00000226574,9606.ENSP00000245414,9606.ENSP00000263341,9606.ENSP00000269305,9606.ENSP00000296871,9606.ENSP00000338934,9606.ENSP00000360266,9606.ENSP00000362680,9606.ENSP00000368727,9606.ENSP00000380948,9606.ENSP00000384273,9606.ENSP00000385675,9606.ENSP00000398632,9606.ENSP00000398698,9606.ENSP00000412237,9606.ENSP00000485010,9606.ENSP00000496959	NFKB1,IRF1,IL1B,TP53,CSF2,EZR,JUN,SRC,XDH,ITGB2,RELA,IL6,CD44,TNF,IL10,CIITA,ITGAM
GO Process	GO:0001885	Endothelial cell development	4	50	1.56	1.16	0.00028	9606.ENSP00000264832,9606.ENSP00000338934,9606.ENSP00000352798,9606.ENSP00000353408	ICAM1,EZR,COL18A1,MSN
GO Process	GO:0006968	Cellular defense response	4	51	1.56	1.15	0.0003	9606.ENSP00000292301,9606.ENSP00000292303,9606.ENSP00000384273,9606.ENSP00000441600	CCR2,CCR5,RELA,CCR3
GO Process	GO:0048247	Lymphocyte chemotaxis	4	51	1.56	1.15	0.0003	9606.ENSP00000219244,9606.ENSP00000225831,9606.ENSP00000292301,9606.ENSP00000474412	CCL17,CCL2,CCR2,CCL5
GO Process	GO:1903131	Mononuclear cell differentiation	7	321	1	0.87	0.0003	9606.ENSP00000245414,9606.ENSP00000269305,9606.ENSP00000294728,9606.ENSP00000296871,9606.ENSP00000360266,9606.ENSP00000385675,9606.ENSP00000412237	IRF1,TP53,VCAM1,CSF2,JUN,IL6,IL10
GO Process	GO:0002708	Positive regulation of lymphocyte mediated immunity	5	116	1.3	1.04	0.00031	9606.ENSP00000263341,9606.ENSP00000361359,9606.ENSP00000379873,9606.ENSP00000385675,9606.ENSP00000398698	IL1B,CD40,HLA-A,IL6,TNF
GO Process	GO:0043406	Positive regulation of MAP kinase activity	5	116	1.3	1.04	0.00031	9606.ENSP00000263341,9606.ENSP00000264498,9606.ENSP00000361359,9606.ENSP00000362680,9606.ENSP00000398698	IL1B,FGF2,CD40,SRC,TNF
GO Process	GO:0060255	Regulation of macromolecule metabolic process	28	6249	0.31	0.38	0.00035	9606.ENSP00000225831,9606.ENSP00000226574,9606.ENSP00000245414,9606.ENSP00000263341,9606.ENSP00000264498,9606.ENSP00000269305,9606.ENSP00000292301,9606.ENSP00000296140,9606.ENSP00000296871,9606.ENSP00000297494,9606.ENSP00000306245,9606.ENSP00000306512,9606.ENSP00000338934,9606.ENSP00000353408,9606.ENSP00000360266,9606.ENSP00000361359,9606.ENSP00000362680,9606.ENSP00000368727,9606.ENSP00000379873,…	CCL2,NFKB1,IRF1,IL1B,FGF2,TP53,CCR2,CCR1,CSF2,NOS3,FOS,CXCL8,EZR,MSN,JUN,CD40,SRC,XDH,HLA-A,ITGB2,RELA,IL6,CD44,TNF,IL10,ITGAX,CCL5,CIITA
GO Process	GO:0032649	Regulation of interferon-gamma production	5	120	1.28	1.02	0.00036	9606.ENSP00000263341,9606.ENSP00000292301,9606.ENSP00000379873,9606.ENSP00000398698,9606.ENSP00000412237	IL1B,CCR2,HLA-A,TNF,IL10
GO Process	GO:0150078	Positive regulation of neuroinflammatory response	3	15	1.96	1.22	0.00036	9606.ENSP00000263341,9606.ENSP00000385675,9606.ENSP00000398698	IL1B,IL6,TNF
GO Process	GO:0010605	Negative regulation of macromolecule metabolic process	18	2760	0.48	0.49	0.00037	9606.ENSP00000226574,9606.ENSP00000245414,9606.ENSP00000263341,9606.ENSP00000264498,9606.ENSP00000269305,9606.ENSP00000296140,9606.ENSP00000296871,9606.ENSP00000306512,9606.ENSP00000338934,9606.ENSP00000360266,9606.ENSP00000362680,9606.ENSP00000368727,9606.ENSP00000384273,9606.ENSP00000385675,9606.ENSP00000398632,9606.ENSP00000398698,9606.ENSP00000412237,9606.ENSP00000485010	NFKB1,IRF1,IL1B,FGF2,TP53,CCR1,CSF2,CXCL8,EZR,JUN,SRC,XDH,RELA,IL6,CD44,TNF,IL10,CIITA
GO Process	GO:0043523	Regulation of neuron apoptotic process	6	216	1.1	0.92	0.00038	9606.ENSP00000225831,9606.ENSP00000269305,9606.ENSP00000360266,9606.ENSP00000398698,9606.ENSP00000412237,9606.ENSP00000496959	CCL2,TP53,JUN,TNF,IL10,ITGAM
GO Process	GO:1903799	Negative regulation of miRNA maturation	3	16	1.93	1.19	0.00043	9606.ENSP00000269305,9606.ENSP00000385675,9606.ENSP00000398698	TP53,IL6,TNF
GO Process	GO:0045893	Positive regulation of transcription, DNA-templated	14	1710	0.57	0.55	0.00046	9606.ENSP00000226574,9606.ENSP00000245414,9606.ENSP00000263341,9606.ENSP00000264498,9606.ENSP00000269305,9606.ENSP00000306245,9606.ENSP00000360266,9606.ENSP00000361359,9606.ENSP00000362680,9606.ENSP00000384273,9606.ENSP00000385675,9606.ENSP00000398698,9606.ENSP00000412237,9606.ENSP00000485010	NFKB1,IRF1,IL1B,FGF2,TP53,FOS,JUN,CD40,SRC,RELA,IL6,TNF,IL10,CIITA
GO Process	GO:0045428	Regulation of nitric oxide biosynthetic process	4	59	1.49	1.07	0.00049	9606.ENSP00000263341,9606.ENSP00000380948,9606.ENSP00000398698,9606.ENSP00000412237	IL1B,ITGB2,TNF,IL10
GO Process	GO:0001889	Liver development	5	131	1.24	0.97	0.00052	9606.ENSP00000360266,9606.ENSP00000384273,9606.ENSP00000385675,9606.ENSP00000398698,9606.ENSP00000412237	JUN,RELA,IL6,TNF,IL10
GO Process	GO:0009636	Response to toxic substance	6	229	1.08	0.88	0.00052	9606.ENSP00000265627,9606.ENSP00000295897,9606.ENSP00000297494,9606.ENSP00000306245,9606.ENSP00000398698,9606.ENSP00000474412	PON3,ALB,NOS3,FOS,TNF,CCL5
GO Process	GO:0010632	Regulation of epithelial cell migration	6	229	1.08	0.88	0.00052	9606.ENSP00000264498,9606.ENSP00000297494,9606.ENSP00000360266,9606.ENSP00000361359,9606.ENSP00000362680,9606.ENSP00000398698	FGF2,NOS3,JUN,CD40,SRC,TNF
GO Process	GO:0002573	Myeloid leukocyte differentiation	5	134	1.23	0.95	0.00057	9606.ENSP00000296871,9606.ENSP00000306245,9606.ENSP00000360266,9606.ENSP00000362680,9606.ENSP00000398698	CSF2,FOS,JUN,SRC,TNF
GO Process	GO:0051223	Regulation of protein transport	8	503	0.86	0.74	0.00057	9606.ENSP00000263341,9606.ENSP00000338934,9606.ENSP00000362680,9606.ENSP00000380948,9606.ENSP00000385675,9606.ENSP00000398698,9606.ENSP00000474412,9606.ENSP00000496959	IL1B,EZR,SRC,ITGB2,IL6,TNF,CCL5,ITGAM
GO Process	GO:0060252	Positive regulation of glial cell proliferation	3	18	1.88	1.14	0.00057	9606.ENSP00000263341,9606.ENSP00000385675,9606.ENSP00000398698	IL1B,IL6,TNF
GO Process	GO:2000641	Regulation of early endosome to late endosome transport	3	18	1.88	1.14	0.00057	9606.ENSP00000338934,9606.ENSP00000353408,9606.ENSP00000362680	EZR,MSN,SRC
GO Process	GO:0002702	Positive regulation of production of molecular mediator of immune response	5	135	1.23	0.95	0.00058	9606.ENSP00000263341,9606.ENSP00000361359,9606.ENSP00000379873,9606.ENSP00000385675,9606.ENSP00000412237	IL1B,CD40,HLA-A,IL6,IL10
GO Process	GO:0051049	Regulation of transport	14	1763	0.56	0.53	0.00062	9606.ENSP00000225831,9606.ENSP00000226574,9606.ENSP00000263341,9606.ENSP00000292301,9606.ENSP00000296140,9606.ENSP00000297494,9606.ENSP00000338934,9606.ENSP00000353408,9606.ENSP00000362680,9606.ENSP00000380948,9606.ENSP00000385675,9606.ENSP00000398698,9606.ENSP00000474412,9606.ENSP00000496959	CCL2,NFKB1,IL1B,CCR2,CCR1,NOS3,EZR,MSN,SRC,ITGB2,IL6,TNF,CCL5,ITGAM
GO Process	GO:0030154	Cell differentiation	20	3507	0.42	0.43	0.00064	9606.ENSP00000225831,9606.ENSP00000245414,9606.ENSP00000263341,9606.ENSP00000264498,9606.ENSP00000264832,9606.ENSP00000269305,9606.ENSP00000294728,9606.ENSP00000296871,9606.ENSP00000306245,9606.ENSP00000338934,9606.ENSP00000352798,9606.ENSP00000353408,9606.ENSP00000360266,9606.ENSP00000362680,9606.ENSP00000380948,9606.ENSP00000385675,9606.ENSP00000398698,9606.ENSP00000412237,9606.ENSP00000480132,…	CCL2,IRF1,IL1B,FGF2,ICAM1,TP53,VCAM1,CSF2,FOS,EZR,COL18A1,MSN,JUN,SRC,ITGB2,IL6,TNF,IL10,NCAM1,ITGAM
GO Process	GO:0060429	Epithelium development	11	1069	0.67	0.61	0.00064	9606.ENSP00000264498,9606.ENSP00000264832,9606.ENSP00000269305,9606.ENSP00000338934,9606.ENSP00000352798,9606.ENSP00000353408,9606.ENSP00000360266,9606.ENSP00000362680,9606.ENSP00000384273,9606.ENSP00000398632,9606.ENSP00000412237	FGF2,ICAM1,TP53,EZR,COL18A1,MSN,JUN,SRC,RELA,CD44,IL10
GO Process	GO:0070230	Positive regulation of lymphocyte apoptotic process	3	19	1.86	1.12	0.00064	9606.ENSP00000269305,9606.ENSP00000412237,9606.ENSP00000474412	TP53,IL10,CCL5
GO Process	GO:0032757	Positive regulation of interleukin-8 production	4	65	1.45	1.02	0.00067	9606.ENSP00000263341,9606.ENSP00000384273,9606.ENSP00000385675,9606.ENSP00000398698	IL1B,RELA,IL6,TNF
GO Process	GO:0007267	Cell-cell signaling	11	1079	0.67	0.6	0.00068	9606.ENSP00000218075,9606.ENSP00000219244,9606.ENSP00000263341,9606.ENSP00000264498,9606.ENSP00000292303,9606.ENSP00000296140,9606.ENSP00000380948,9606.ENSP00000384273,9606.ENSP00000385675,9606.ENSP00000474412,9606.ENSP00000496959	GLRA2,CCL17,IL1B,FGF2,CCR5,CCR1,ITGB2,RELA,IL6,CCL5,ITGAM
GO Process	GO:0032501	Multicellular organismal process	28	6490	0.3	0.36	0.0007	9606.ENSP00000218075,9606.ENSP00000225831,9606.ENSP00000226574,9606.ENSP00000245414,9606.ENSP00000263341,9606.ENSP00000264498,9606.ENSP00000265627,9606.ENSP00000269305,9606.ENSP00000292301,9606.ENSP00000294728,9606.ENSP00000295897,9606.ENSP00000296871,9606.ENSP00000297494,9606.ENSP00000306245,9606.ENSP00000306512,9606.ENSP00000338934,9606.ENSP00000352798,9606.ENSP00000360266,9606.ENSP00000361359,…	GLRA2,CCL2,NFKB1,IRF1,IL1B,FGF2,PON3,TP53,CCR2,VCAM1,ALB,CSF2,NOS3,FOS,CXCL8,EZR,COL18A1,JUN,CD40,SRC,ITGB2,RELA,IL6,CD44,TNF,IL10,NCAM1,ITGAM
GO Process	GO:1905517	Macrophage migration	3	20	1.84	1.1	0.00072	9606.ENSP00000225831,9606.ENSP00000292301,9606.ENSP00000474412	CCL2,CCR2,CCL5
GO Process	GO:0002252	Immune effector process	7	375	0.93	0.77	0.00073	9606.ENSP00000264832,9606.ENSP00000269305,9606.ENSP00000349252,9606.ENSP00000361359,9606.ENSP00000362680,9606.ENSP00000379873,9606.ENSP00000385675	ICAM1,TP53,ITGAL,CD40,SRC,HLA-A,IL6
GO Process	GO:0045935	Positive regulation of nucleobase-containing compound metabolic process	15	2056	0.52	0.5	0.00073	9606.ENSP00000226574,9606.ENSP00000245414,9606.ENSP00000263341,9606.ENSP00000264498,9606.ENSP00000269305,9606.ENSP00000297494,9606.ENSP00000306245,9606.ENSP00000360266,9606.ENSP00000361359,9606.ENSP00000362680,9606.ENSP00000384273,9606.ENSP00000385675,9606.ENSP00000398698,9606.ENSP00000412237,9606.ENSP00000485010	NFKB1,IRF1,IL1B,FGF2,TP53,NOS3,FOS,JUN,CD40,SRC,RELA,IL6,TNF,IL10,CIITA
GO Process	GO:0031644	Regulation of nervous system process	5	145	1.2	0.91	0.00077	9606.ENSP00000297494,9606.ENSP00000362680,9606.ENSP00000398698,9606.ENSP00000412237,9606.ENSP00000454623	NOS3,SRC,TNF,IL10,ITGAX
GO Process	GO:2000379	Positive regulation of reactive oxygen species metabolic process	4	69	1.42	0.99	0.00081	9606.ENSP00000269305,9606.ENSP00000368727,9606.ENSP00000380948,9606.ENSP00000496959	TP53,XDH,ITGB2,ITGAM
GO Process	GO:2000401	Regulation of lymphocyte migration	4	69	1.42	0.99	0.00081	9606.ENSP00000225831,9606.ENSP00000292301,9606.ENSP00000353408,9606.ENSP00000474412	CCL2,CCR2,MSN,CCL5
GO Process	GO:0010629	Negative regulation of gene expression	10	899	0.71	0.62	0.00082	9606.ENSP00000226574,9606.ENSP00000264498,9606.ENSP00000269305,9606.ENSP00000296140,9606.ENSP00000306512,9606.ENSP00000338934,9606.ENSP00000368727,9606.ENSP00000385675,9606.ENSP00000398698,9606.ENSP00000412237	NFKB1,FGF2,TP53,CCR1,CXCL8,EZR,XDH,IL6,TNF,IL10
GO Process	GO:0010634	Positive regulation of epithelial cell migration	5	150	1.18	0.89	0.00089	9606.ENSP00000264498,9606.ENSP00000297494,9606.ENSP00000360266,9606.ENSP00000361359,9606.ENSP00000362680	FGF2,NOS3,JUN,CD40,SRC
GO Process	GO:0044403	Biological process involved in symbiotic interaction	6	257	1.03	0.81	0.00089	9606.ENSP00000264832,9606.ENSP00000292303,9606.ENSP00000360266,9606.ENSP00000362680,9606.ENSP00000474412,9606.ENSP00000480132	ICAM1,CCR5,JUN,SRC,CCL5,NCAM1
GO Process	GO:0030212	Hyaluronan metabolic process	3	23	1.78	1.04	0.001	9606.ENSP00000263341,9606.ENSP00000264498,9606.ENSP00000398632	IL1B,FGF2,CD44
GO Process	GO:0032928	Regulation of superoxide anion generation	3	23	1.78	1.04	0.001	9606.ENSP00000265627,9606.ENSP00000380948,9606.ENSP00000496959	PON3,ITGB2,ITGAM
GO Process	GO:0090026	Positive regulation of monocyte chemotaxis	3	23	1.78	1.04	0.001	9606.ENSP00000292301,9606.ENSP00000296140,9606.ENSP00000474412	CCR2,CCR1,CCL5
GO Process	GO:1901522	Positive regulation of transcription from RNA polymerase II promoter involved in cellular response to chemical stimulus	3	23	1.78	1.04	0.001	9606.ENSP00000269305,9606.ENSP00000360266,9606.ENSP00000384273	TP53,JUN,RELA
GO Process	GO:0002286	T cell activation involved in immune response	4	76	1.38	0.94	0.0011	9606.ENSP00000264832,9606.ENSP00000269305,9606.ENSP00000349252,9606.ENSP00000385675	ICAM1,TP53,ITGAL,IL6
GO Process	GO:0002637	Regulation of immunoglobulin production	4	76	1.38	0.94	0.0011	9606.ENSP00000361359,9606.ENSP00000385675,9606.ENSP00000398698,9606.ENSP00000412237	CD40,IL6,TNF,IL10
GO Process	GO:0006959	Humoral immune response	6	268	1.01	0.78	0.0011	9606.ENSP00000219244,9606.ENSP00000225831,9606.ENSP00000306512,9606.ENSP00000379873,9606.ENSP00000385675,9606.ENSP00000398698	CCL17,CCL2,CXCL8,HLA-A,IL6,TNF
GO Process	GO:0044092	Negative regulation of molecular function	11	1143	0.64	0.56	0.0011	9606.ENSP00000226574,9606.ENSP00000263341,9606.ENSP00000269305,9606.ENSP00000292301,9606.ENSP00000297494,9606.ENSP00000360266,9606.ENSP00000362680,9606.ENSP00000398632,9606.ENSP00000398698,9606.ENSP00000412237,9606.ENSP00000474412	NFKB1,IL1B,TP53,CCR2,NOS3,JUN,SRC,CD44,TNF,IL10,CCL5
GO Process	GO:0045963	Negative regulation of dopamine metabolic process	2	2	2.66	1.09	0.0011	9606.ENSP00000380948,9606.ENSP00000496959	ITGB2,ITGAM
GO Process	GO:0051092	Positive regulation of NF-kappaB transcription factor activity	5	157	1.16	0.86	0.0011	9606.ENSP00000263341,9606.ENSP00000361359,9606.ENSP00000380948,9606.ENSP00000384273,9606.ENSP00000398698	IL1B,CD40,ITGB2,RELA,TNF
GO Process	GO:0051093	Negative regulation of developmental process	10	933	0.69	0.59	0.0011	9606.ENSP00000219244,9606.ENSP00000245414,9606.ENSP00000263341,9606.ENSP00000269305,9606.ENSP00000292301,9606.ENSP00000296140,9606.ENSP00000297494,9606.ENSP00000368727,9606.ENSP00000385675,9606.ENSP00000398698	CCL17,IRF1,IL1B,TP53,CCR2,CCR1,NOS3,XDH,IL6,TNF
GO Process	GO:0071677	Positive regulation of mononuclear cell migration	4	75	1.39	0.94	0.0011	9606.ENSP00000292301,9606.ENSP00000296140,9606.ENSP00000398698,9606.ENSP00000474412	CCR2,CCR1,TNF,CCL5
GO Process	GO:1903530	Regulation of secretion by cell	8	564	0.81	0.67	0.0011	9606.ENSP00000263341,9606.ENSP00000292301,9606.ENSP00000338934,9606.ENSP00000380948,9606.ENSP00000385675,9606.ENSP00000398698,9606.ENSP00000474412,9606.ENSP00000496959	IL1B,CCR2,EZR,ITGB2,IL6,TNF,CCL5,ITGAM
GO Process	GO:1904385	Cellular response to angiotensin	3	24	1.76	1.03	0.0011	9606.ENSP00000226574,9606.ENSP00000362680,9606.ENSP00000384273	NFKB1,SRC,RELA
GO Process	GO:1990646	Cellular response to prolactin	2	2	2.66	1.09	0.0011	9606.ENSP00000306245,9606.ENSP00000362680	FOS,SRC
GO Process	GO:0032729	Positive regulation of interferon-gamma production	4	78	1.37	0.93	0.0012	9606.ENSP00000263341,9606.ENSP00000292301,9606.ENSP00000379873,9606.ENSP00000398698	IL1B,CCR2,HLA-A,TNF
GO Process	GO:0051043	Regulation of membrane protein ectodomain proteolysis	3	25	1.74	1.01	0.0012	9606.ENSP00000263341,9606.ENSP00000398698,9606.ENSP00000412237	IL1B,TNF,IL10
GO Process	GO:0002526	Acute inflammatory response	4	80	1.36	0.91	0.0013	9606.ENSP00000263341,9606.ENSP00000294728,9606.ENSP00000385675,9606.ENSP00000398698	IL1B,VCAM1,IL6,TNF
GO Process	GO:0002726	Positive regulation of T cell cytokine production	3	26	1.72	1	0.0013	9606.ENSP00000263341,9606.ENSP00000379873,9606.ENSP00000385675	IL1B,HLA-A,IL6
GO Process	GO:0014068	Positive regulation of phosphatidylinositol 3-kinase signaling	4	79	1.37	0.91	0.0013	9606.ENSP00000264498,9606.ENSP00000362680,9606.ENSP00000398698,9606.ENSP00000474412	FGF2,SRC,TNF,CCL5
GO Process	GO:0045672	Positive regulation of osteoclast differentiation	3	26	1.72	1	0.0013	9606.ENSP00000296140,9606.ENSP00000306245,9606.ENSP00000398698	CCR1,FOS,TNF
GO Process	GO:0031960	Response to corticosteroid	5	167	1.14	0.82	0.0014	9606.ENSP00000306245,9606.ENSP00000362680,9606.ENSP00000385675,9606.ENSP00000398698,9606.ENSP00000412237	FOS,SRC,IL6,TNF,IL10
GO Process	GO:0002675	Positive regulation of acute inflammatory response	3	27	1.71	0.98	0.0015	9606.ENSP00000263341,9606.ENSP00000385675,9606.ENSP00000398698	IL1B,IL6,TNF
GO Process	GO:1901623	Regulation of lymphocyte chemotaxis	3	27	1.71	0.98	0.0015	9606.ENSP00000225831,9606.ENSP00000292301,9606.ENSP00000474412	CCL2,CCR2,CCL5
GO Process	GO:0002439	Chronic inflammatory response to antigenic stimulus	2	3	2.48	1.01	0.0018	9606.ENSP00000398698,9606.ENSP00000412237	TNF,IL10
GO Process	GO:0002874	Regulation of chronic inflammatory response to antigenic stimulus	2	3	2.48	1.01	0.0018	9606.ENSP00000398698,9606.ENSP00000412237	TNF,IL10
GO Process	GO:0031349	Positive regulation of defense response	6	296	0.97	0.72	0.0018	9606.ENSP00000263341,9606.ENSP00000292301,9606.ENSP00000362680,9606.ENSP00000385675,9606.ENSP00000398698,9606.ENSP00000474412	IL1B,CCR2,SRC,IL6,TNF,CCL5
GO Process	GO:0060559	Positive regulation of calcidiol 1-monooxygenase activity	2	3	2.48	1.01	0.0018	9606.ENSP00000263341,9606.ENSP00000398698	IL1B,TNF
GO Process	GO:0070487	Monocyte aggregation	2	3	2.48	1.01	0.0018	9606.ENSP00000263341,9606.ENSP00000398632	IL1B,CD44
GO Process	GO:2000363	Positive regulation of prostaglandin-E synthase activity	2	3	2.48	1.01	0.0018	9606.ENSP00000380948,9606.ENSP00000496959	ITGB2,ITGAM
GO Process	GO:0043535	Regulation of blood vessel endothelial cell migration	4	90	1.31	0.85	0.0019	9606.ENSP00000264498,9606.ENSP00000297494,9606.ENSP00000361359,9606.ENSP00000398698	FGF2,NOS3,CD40,TNF
GO Process	GO:0051179	Localization	22	4512	0.35	0.37	0.0019	9606.ENSP00000218075,9606.ENSP00000249887,9606.ENSP00000263341,9606.ENSP00000264498,9606.ENSP00000265627,9606.ENSP00000269305,9606.ENSP00000292303,9606.ENSP00000295897,9606.ENSP00000296140,9606.ENSP00000296871,9606.ENSP00000297494,9606.ENSP00000306512,9606.ENSP00000338934,9606.ENSP00000349252,9606.ENSP00000362680,9606.ENSP00000368727,9606.ENSP00000380948,9606.ENSP00000385675,9606.ENSP00000398698,…	GLRA2,ACKR4,IL1B,FGF2,PON3,TP53,CCR5,ALB,CCR1,CSF2,NOS3,CXCL8,EZR,ITGAL,SRC,XDH,ITGB2,IL6,TNF,IL10,CCL5,ITGAM
GO Process	GO:0051222	Positive regulation of protein transport	6	303	0.96	0.71	0.0019	9606.ENSP00000263341,9606.ENSP00000338934,9606.ENSP00000362680,9606.ENSP00000380948,9606.ENSP00000398698,9606.ENSP00000496959	IL1B,EZR,SRC,ITGB2,TNF,ITGAM
GO Process	GO:0051336	Regulation of hydrolase activity	10	1011	0.66	0.55	0.0019	9606.ENSP00000219244,9606.ENSP00000225831,9606.ENSP00000264498,9606.ENSP00000297494,9606.ENSP00000361359,9606.ENSP00000362680,9606.ENSP00000368727,9606.ENSP00000398632,9606.ENSP00000398698,9606.ENSP00000474412	CCL17,CCL2,FGF2,NOS3,CD40,SRC,XDH,CD44,TNF,CCL5
GO Process	GO:0097421	Liver regeneration	3	30	1.66	0.94	0.0019	9606.ENSP00000385675,9606.ENSP00000398698,9606.ENSP00000412237	IL6,TNF,IL10
GO Process	GO:1901889	Negative regulation of cell junction assembly	3	30	1.66	0.94	0.0019	9606.ENSP00000263341,9606.ENSP00000362680,9606.ENSP00000398698	IL1B,SRC,TNF
GO Process	GO:0007275	Multicellular organism development	21	4209	0.36	0.37	0.0022	9606.ENSP00000225831,9606.ENSP00000245414,9606.ENSP00000263341,9606.ENSP00000264498,9606.ENSP00000269305,9606.ENSP00000294728,9606.ENSP00000296871,9606.ENSP00000297494,9606.ENSP00000306245,9606.ENSP00000306512,9606.ENSP00000352798,9606.ENSP00000360266,9606.ENSP00000362680,9606.ENSP00000380948,9606.ENSP00000384273,9606.ENSP00000385675,9606.ENSP00000398632,9606.ENSP00000398698,9606.ENSP00000412237,…	CCL2,IRF1,IL1B,FGF2,TP53,VCAM1,CSF2,NOS3,FOS,CXCL8,COL18A1,JUN,SRC,ITGB2,RELA,IL6,CD44,TNF,IL10,NCAM1,ITGAM
GO Process	GO:0009889	Regulation of biosynthetic process	21	4205	0.36	0.37	0.0022	9606.ENSP00000225831,9606.ENSP00000226574,9606.ENSP00000245414,9606.ENSP00000263341,9606.ENSP00000264498,9606.ENSP00000269305,9606.ENSP00000296871,9606.ENSP00000297494,9606.ENSP00000306245,9606.ENSP00000306512,9606.ENSP00000338934,9606.ENSP00000360266,9606.ENSP00000361359,9606.ENSP00000362680,9606.ENSP00000380948,9606.ENSP00000384273,9606.ENSP00000385675,9606.ENSP00000398698,9606.ENSP00000412237,…	CCL2,NFKB1,IRF1,IL1B,FGF2,TP53,CSF2,NOS3,FOS,CXCL8,EZR,JUN,CD40,SRC,ITGB2,RELA,IL6,TNF,IL10,CCL5,CIITA
GO Process	GO:0010574	Regulation of vascular endothelial growth factor production	3	32	1.63	0.91	0.0022	9606.ENSP00000263341,9606.ENSP00000292301,9606.ENSP00000385675	IL1B,CCR2,IL6
GO Process	GO:0019725	Cellular homeostasis	8	628	0.77	0.6	0.0022	9606.ENSP00000225831,9606.ENSP00000264832,9606.ENSP00000292301,9606.ENSP00000296140,9606.ENSP00000297494,9606.ENSP00000361359,9606.ENSP00000385675,9606.ENSP00000474412	CCL2,ICAM1,CCR2,CCR1,NOS3,CD40,IL6,CCL5
GO Process	GO:0022604	Regulation of cell morphogenesis	6	311	0.95	0.69	0.0022	9606.ENSP00000225831,9606.ENSP00000338934,9606.ENSP00000353408,9606.ENSP00000362680,9606.ENSP00000380948,9606.ENSP00000398632	CCL2,EZR,MSN,SRC,ITGB2,CD44
GO Process	GO:0042113	B cell activation	5	189	1.08	0.75	0.0022	9606.ENSP00000269305,9606.ENSP00000294728,9606.ENSP00000361359,9606.ENSP00000385675,9606.ENSP00000412237	TP53,VCAM1,CD40,IL6,IL10
GO Process	GO:0048731	System development	20	3867	0.37	0.38	0.0022	9606.ENSP00000225831,9606.ENSP00000245414,9606.ENSP00000263341,9606.ENSP00000264498,9606.ENSP00000269305,9606.ENSP00000294728,9606.ENSP00000296871,9606.ENSP00000297494,9606.ENSP00000306245,9606.ENSP00000306512,9606.ENSP00000352798,9606.ENSP00000360266,9606.ENSP00000362680,9606.ENSP00000384273,9606.ENSP00000385675,9606.ENSP00000398632,9606.ENSP00000398698,9606.ENSP00000412237,9606.ENSP00000480132,…	CCL2,IRF1,IL1B,FGF2,TP53,VCAM1,CSF2,NOS3,FOS,CXCL8,COL18A1,JUN,SRC,RELA,IL6,CD44,TNF,IL10,NCAM1,ITGAM
GO Process	GO:1903829	Positive regulation of protein localization	7	461	0.84	0.64	0.0022	9606.ENSP00000263341,9606.ENSP00000338934,9606.ENSP00000353408,9606.ENSP00000362680,9606.ENSP00000380948,9606.ENSP00000398698,9606.ENSP00000496959	IL1B,EZR,MSN,SRC,ITGB2,TNF,ITGAM
GO Process	GO:0001938	Positive regulation of endothelial cell proliferation	4	96	1.28	0.82	0.0023	9606.ENSP00000264498,9606.ENSP00000360266,9606.ENSP00000412237,9606.ENSP00000441600	FGF2,JUN,IL10,CCR3
GO Process	GO:0002064	Epithelial cell development	5	190	1.08	0.75	0.0023	9606.ENSP00000264832,9606.ENSP00000338934,9606.ENSP00000352798,9606.ENSP00000353408,9606.ENSP00000362680	ICAM1,EZR,COL18A1,MSN,SRC
GO Process	GO:0007179	Transforming growth factor beta receptor signaling pathway	4	96	1.28	0.82	0.0023	9606.ENSP00000269305,9606.ENSP00000306245,9606.ENSP00000360266,9606.ENSP00000362680	TP53,FOS,JUN,SRC
GO Process	GO:0032642	Regulation of chemokine production	4	96	1.28	0.82	0.0023	9606.ENSP00000263341,9606.ENSP00000385675,9606.ENSP00000398698,9606.ENSP00000412237	IL1B,IL6,TNF,IL10
GO Process	GO:0051248	Negative regulation of protein metabolic process	10	1038	0.64	0.53	0.0023	9606.ENSP00000226574,9606.ENSP00000263341,9606.ENSP00000269305,9606.ENSP00000360266,9606.ENSP00000362680,9606.ENSP00000368727,9606.ENSP00000384273,9606.ENSP00000398632,9606.ENSP00000398698,9606.ENSP00000412237	NFKB1,IL1B,TP53,JUN,SRC,XDH,RELA,CD44,TNF,IL10
GO Process	GO:0061028	Establishment of endothelial barrier	3	33	1.62	0.9	0.0023	9606.ENSP00000264832,9606.ENSP00000338934,9606.ENSP00000353408	ICAM1,EZR,MSN
GO Process	GO:1902105	Regulation of leukocyte differentiation	6	315	0.94	0.69	0.0023	9606.ENSP00000245414,9606.ENSP00000292301,9606.ENSP00000296140,9606.ENSP00000306245,9606.ENSP00000398698,9606.ENSP00000412237	IRF1,CCR2,CCR1,FOS,TNF,IL10
GO Process	GO:0002291	T cell activation via T cell receptor contact with antigen bound to MHC molecule on antigen presenting cell	2	4	2.36	0.96	0.0024	9606.ENSP00000264832,9606.ENSP00000349252	ICAM1,ITGAL
GO Process	GO:0006915	Apoptotic process	10	1041	0.64	0.53	0.0024	9606.ENSP00000226574,9606.ENSP00000245414,9606.ENSP00000263341,9606.ENSP00000269305,9606.ENSP00000360266,9606.ENSP00000380948,9606.ENSP00000385675,9606.ENSP00000398698,9606.ENSP00000412237,9606.ENSP00000496959	NFKB1,IRF1,IL1B,TP53,JUN,ITGB2,IL6,TNF,IL10,ITGAM
GO Process	GO:0014805	Smooth muscle adaptation	2	4	2.36	0.96	0.0024	9606.ENSP00000263341,9606.ENSP00000297494	IL1B,NOS3
GO Process	GO:0030730	Sequestering of triglyceride	2	4	2.36	0.96	0.0024	9606.ENSP00000263341,9606.ENSP00000398698	IL1B,TNF
GO Process	GO:0043315	Positive regulation of neutrophil degranulation	2	4	2.36	0.96	0.0024	9606.ENSP00000380948,9606.ENSP00000496959	ITGB2,ITGAM
GO Process	GO:0034405	Response to fluid shear stress	3	34	1.61	0.89	0.0025	9606.ENSP00000296871,9606.ENSP00000297494,9606.ENSP00000362680	CSF2,NOS3,SRC
GO Process	GO:0001525	Angiogenesis	6	325	0.93	0.67	0.0026	9606.ENSP00000225831,9606.ENSP00000264498,9606.ENSP00000297494,9606.ENSP00000306512,9606.ENSP00000352798,9606.ENSP00000360266	CCL2,FGF2,NOS3,CXCL8,COL18A1,JUN
GO Process	GO:0045601	Regulation of endothelial cell differentiation	3	35	1.59	0.88	0.0026	9606.ENSP00000263341,9606.ENSP00000368727,9606.ENSP00000398698	IL1B,XDH,TNF
GO Process	GO:0014013	Regulation of gliogenesis	4	101	1.26	0.8	0.0027	9606.ENSP00000263341,9606.ENSP00000269305,9606.ENSP00000385675,9606.ENSP00000398698	IL1B,TP53,IL6,TNF
GO Process	GO:0048771	Tissue remodeling	4	101	1.26	0.8	0.0027	9606.ENSP00000226574,9606.ENSP00000292301,9606.ENSP00000297494,9606.ENSP00000362680	NFKB1,CCR2,NOS3,SRC
GO Process	GO:0007204	Positive regulation of cytosolic calcium ion concentration	5	201	1.06	0.72	0.0028	9606.ENSP00000249887,9606.ENSP00000292301,9606.ENSP00000292303,9606.ENSP00000296140,9606.ENSP00000441600	ACKR4,CCR2,CCR5,CCR1,CCR3
GO Process	GO:0032880	Regulation of protein localization	9	852	0.68	0.54	0.0028	9606.ENSP00000263341,9606.ENSP00000338934,9606.ENSP00000353408,9606.ENSP00000362680,9606.ENSP00000380948,9606.ENSP00000385675,9606.ENSP00000398698,9606.ENSP00000474412,9606.ENSP00000496959	IL1B,EZR,MSN,SRC,ITGB2,IL6,TNF,CCL5,ITGAM
GO Process	GO:0034113	Heterotypic cell-cell adhesion	3	36	1.58	0.87	0.0028	9606.ENSP00000294728,9606.ENSP00000380948,9606.ENSP00000454623	VCAM1,ITGB2,ITGAX
GO Process	GO:0062012	Regulation of small molecule metabolic process	6	330	0.92	0.66	0.0028	9606.ENSP00000226574,9606.ENSP00000263341,9606.ENSP00000269305,9606.ENSP00000297494,9606.ENSP00000362680,9606.ENSP00000398698	NFKB1,IL1B,TP53,NOS3,SRC,TNF
GO Process	GO:2001240	Negative regulation of extrinsic apoptotic signaling pathway in absence of ligand	3	36	1.58	0.87	0.0028	9606.ENSP00000263341,9606.ENSP00000296871,9606.ENSP00000398698	IL1B,CSF2,TNF
GO Process	GO:0032388	Positive regulation of intracellular transport	5	203	1.05	0.72	0.0029	9606.ENSP00000263341,9606.ENSP00000338934,9606.ENSP00000353408,9606.ENSP00000380948,9606.ENSP00000496959	IL1B,EZR,MSN,ITGB2,ITGAM
GO Process	GO:1905477	Positive regulation of protein localization to membrane	4	104	1.25	0.78	0.003	9606.ENSP00000338934,9606.ENSP00000380948,9606.ENSP00000398698,9606.ENSP00000496959	EZR,ITGB2,TNF,ITGAM
GO Process	GO:0050679	Positive regulation of epithelial cell proliferation	5	207	1.04	0.71	0.0031	9606.ENSP00000264498,9606.ENSP00000360266,9606.ENSP00000398698,9606.ENSP00000412237,9606.ENSP00000441600	FGF2,JUN,TNF,IL10,CCR3
GO Process	GO:0033674	Positive regulation of kinase activity	7	494	0.81	0.6	0.0032	9606.ENSP00000263341,9606.ENSP00000264498,9606.ENSP00000361359,9606.ENSP00000362680,9606.ENSP00000398632,9606.ENSP00000398698,9606.ENSP00000474412	IL1B,FGF2,CD40,SRC,CD44,TNF,CCL5
GO Process	GO:0032386	Regulation of intracellular transport	6	341	0.91	0.64	0.0033	9606.ENSP00000263341,9606.ENSP00000338934,9606.ENSP00000353408,9606.ENSP00000362680,9606.ENSP00000380948,9606.ENSP00000496959	IL1B,EZR,MSN,SRC,ITGB2,ITGAM
GO Process	GO:0033554	Cellular response to stress	12	1572	0.54	0.46	0.0033	9606.ENSP00000226574,9606.ENSP00000263341,9606.ENSP00000269305,9606.ENSP00000295897,9606.ENSP00000297494,9606.ENSP00000306245,9606.ENSP00000306512,9606.ENSP00000360266,9606.ENSP00000362680,9606.ENSP00000384273,9606.ENSP00000385675,9606.ENSP00000398698	NFKB1,IL1B,TP53,ALB,NOS3,FOS,CXCL8,JUN,SRC,RELA,IL6,TNF
GO Process	GO:0045597	Positive regulation of cell differentiation	9	876	0.67	0.53	0.0033	9606.ENSP00000226574,9606.ENSP00000263341,9606.ENSP00000264498,9606.ENSP00000296140,9606.ENSP00000296871,9606.ENSP00000306245,9606.ENSP00000385675,9606.ENSP00000398698,9606.ENSP00000412237	NFKB1,IL1B,FGF2,CCR1,CSF2,FOS,IL6,TNF,IL10
GO Process	GO:1902115	Regulation of organelle assembly	5	210	1.04	0.7	0.0033	9606.ENSP00000296871,9606.ENSP00000338934,9606.ENSP00000353408,9606.ENSP00000362680,9606.ENSP00000398698	CSF2,EZR,MSN,SRC,TNF
GO Process	GO:0044409	Entry into host	4	109	1.23	0.76	0.0035	9606.ENSP00000264832,9606.ENSP00000292303,9606.ENSP00000362680,9606.ENSP00000480132	ICAM1,CCR5,SRC,NCAM1
GO Process	GO:1900744	Regulation of p38MAPK cascade	3	40	1.54	0.82	0.0037	9606.ENSP00000263341,9606.ENSP00000338934,9606.ENSP00000368727	IL1B,EZR,XDH
GO Process	GO:1904646	Cellular response to amyloid-beta	3	40	1.54	0.82	0.0037	9606.ENSP00000264832,9606.ENSP00000294728,9606.ENSP00000398698	ICAM1,VCAM1,TNF
GO Process	GO:0002861	Regulation of inflammatory response to antigenic stimulus	3	42	1.51	0.8	0.0042	9606.ENSP00000362680,9606.ENSP00000398698,9606.ENSP00000412237	SRC,TNF,IL10
GO Process	GO:1904037	Positive regulation of epithelial cell apoptotic process	3	42	1.51	0.8	0.0042	9606.ENSP00000225831,9606.ENSP00000361359,9606.ENSP00000385675	CCL2,CD40,IL6
GO Process	GO:1904783	Positive regulation of NMDA glutamate receptor activity	2	6	2.18	0.87	0.0042	9606.ENSP00000225831,9606.ENSP00000292301	CCL2,CCR2
GO Process	GO:0001937	Negative regulation of endothelial cell proliferation	3	43	1.5	0.8	0.0044	9606.ENSP00000225831,9606.ENSP00000368727,9606.ENSP00000398698	CCL2,XDH,TNF
GO Process	GO:0009890	Negative regulation of biosynthetic process	12	1622	0.53	0.44	0.0044	9606.ENSP00000226574,9606.ENSP00000245414,9606.ENSP00000269305,9606.ENSP00000296871,9606.ENSP00000338934,9606.ENSP00000360266,9606.ENSP00000362680,9606.ENSP00000384273,9606.ENSP00000385675,9606.ENSP00000398698,9606.ENSP00000412237,9606.ENSP00000485010	NFKB1,IRF1,TP53,CSF2,EZR,JUN,SRC,RELA,IL6,TNF,IL10,CIITA
GO Process	GO:0032735	Positive regulation of interleukin-12 production	3	43	1.5	0.8	0.0044	9606.ENSP00000245414,9606.ENSP00000361359,9606.ENSP00000384273	IRF1,CD40,RELA
GO Process	GO:0045429	Positive regulation of nitric oxide biosynthetic process	3	43	1.5	0.8	0.0044	9606.ENSP00000263341,9606.ENSP00000380948,9606.ENSP00000398698	IL1B,ITGB2,TNF
GO Process	GO:0042176	Regulation of protein catabolic process	6	367	0.87	0.6	0.0047	9606.ENSP00000263341,9606.ENSP00000338934,9606.ENSP00000353408,9606.ENSP00000384273,9606.ENSP00000398698,9606.ENSP00000412237	IL1B,EZR,MSN,RELA,TNF,IL10
GO Process	GO:0002698	Negative regulation of immune effector process	4	123	1.17	0.7	0.0052	9606.ENSP00000292301,9606.ENSP00000379873,9606.ENSP00000398698,9606.ENSP00000412237	CCR2,HLA-A,TNF,IL10
GO Process	GO:0031622	Positive regulation of fever generation	2	7	2.12	0.83	0.0052	9606.ENSP00000263341,9606.ENSP00000398698	IL1B,TNF
GO Process	GO:0051052	Regulation of DNA metabolic process	7	541	0.77	0.55	0.0052	9606.ENSP00000264498,9606.ENSP00000269305,9606.ENSP00000361359,9606.ENSP00000362680,9606.ENSP00000385675,9606.ENSP00000398698,9606.ENSP00000412237	FGF2,TP53,CD40,SRC,IL6,TNF,IL10
GO Process	GO:0060556	Regulation of vitamin D biosynthetic process	2	7	2.12	0.83	0.0052	9606.ENSP00000226574,9606.ENSP00000398698	NFKB1,TNF
GO Process	GO:0042592	Homeostatic process	11	1406	0.55	0.45	0.0053	9606.ENSP00000225831,9606.ENSP00000263341,9606.ENSP00000264832,9606.ENSP00000292301,9606.ENSP00000295897,9606.ENSP00000296140,9606.ENSP00000297494,9606.ENSP00000361359,9606.ENSP00000362680,9606.ENSP00000385675,9606.ENSP00000474412	CCL2,IL1B,ICAM1,CCR2,ALB,CCR1,NOS3,CD40,SRC,IL6,CCL5
GO Process	GO:0031326	Regulation of cellular biosynthetic process	20	4143	0.34	0.34	0.0054	9606.ENSP00000226574,9606.ENSP00000245414,9606.ENSP00000263341,9606.ENSP00000264498,9606.ENSP00000269305,9606.ENSP00000296871,9606.ENSP00000297494,9606.ENSP00000306245,9606.ENSP00000306512,9606.ENSP00000338934,9606.ENSP00000360266,9606.ENSP00000361359,9606.ENSP00000362680,9606.ENSP00000380948,9606.ENSP00000384273,9606.ENSP00000385675,9606.ENSP00000398698,9606.ENSP00000412237,9606.ENSP00000474412,…	NFKB1,IRF1,IL1B,FGF2,TP53,CSF2,NOS3,FOS,CXCL8,EZR,JUN,CD40,SRC,ITGB2,RELA,IL6,TNF,IL10,CCL5,CIITA
GO Process	GO:0046651	Lymphocyte proliferation	4	124	1.17	0.69	0.0054	9606.ENSP00000269305,9606.ENSP00000353408,9606.ENSP00000361359,9606.ENSP00000412237	TP53,MSN,CD40,IL10
GO Process	GO:2000278	Regulation of DNA biosynthetic process	4	124	1.17	0.69	0.0054	9606.ENSP00000264498,9606.ENSP00000269305,9606.ENSP00000362680,9606.ENSP00000398698	FGF2,TP53,SRC,TNF
GO Process	GO:1905953	Negative regulation of lipid localization	3	47	1.47	0.76	0.0055	9606.ENSP00000226574,9606.ENSP00000385675,9606.ENSP00000398698	NFKB1,IL6,TNF
GO Process	GO:2000273	Positive regulation of signaling receptor activity	3	47	1.47	0.76	0.0055	9606.ENSP00000225831,9606.ENSP00000292301,9606.ENSP00000412237	CCL2,CCR2,IL10
GO Process	GO:0016032	Viral process	5	242	0.98	0.62	0.006	9606.ENSP00000225831,9606.ENSP00000264832,9606.ENSP00000269305,9606.ENSP00000292303,9606.ENSP00000480132	CCL2,ICAM1,TP53,CCR5,NCAM1
GO Process	GO:0030879	Mammary gland development	4	128	1.16	0.68	0.006	9606.ENSP00000226574,9606.ENSP00000264498,9606.ENSP00000362680,9606.ENSP00000368727	NFKB1,FGF2,SRC,XDH
GO Process	GO:0030183	B cell differentiation	4	129	1.15	0.68	0.0061	9606.ENSP00000269305,9606.ENSP00000294728,9606.ENSP00000385675,9606.ENSP00000412237	TP53,VCAM1,IL6,IL10
GO Process	GO:0031323	Regulation of cellular metabolic process	24	5681	0.29	0.31	0.0061	9606.ENSP00000226574,9606.ENSP00000245414,9606.ENSP00000263341,9606.ENSP00000264498,9606.ENSP00000265627,9606.ENSP00000269305,9606.ENSP00000296871,9606.ENSP00000297494,9606.ENSP00000306245,9606.ENSP00000306512,9606.ENSP00000338934,9606.ENSP00000360266,9606.ENSP00000361359,9606.ENSP00000362680,9606.ENSP00000368727,9606.ENSP00000380948,9606.ENSP00000384273,9606.ENSP00000385675,9606.ENSP00000398632,…	NFKB1,IRF1,IL1B,FGF2,PON3,TP53,CSF2,NOS3,FOS,CXCL8,EZR,JUN,CD40,SRC,XDH,ITGB2,RELA,IL6,CD44,TNF,IL10,CCL5,CIITA,ITGAM
GO Process	GO:0046640	Regulation of alpha-beta T cell proliferation	3	49	1.45	0.74	0.0061	9606.ENSP00000245414,9606.ENSP00000292301,9606.ENSP00000379873	IRF1,CCR2,HLA-A
GO Process	GO:0051253	Negative regulation of RNA metabolic process	11	1434	0.55	0.43	0.0061	9606.ENSP00000226574,9606.ENSP00000245414,9606.ENSP00000269305,9606.ENSP00000296871,9606.ENSP00000338934,9606.ENSP00000360266,9606.ENSP00000362680,9606.ENSP00000384273,9606.ENSP00000385675,9606.ENSP00000398698,9606.ENSP00000485010	NFKB1,IRF1,TP53,CSF2,EZR,JUN,SRC,RELA,IL6,TNF,CIITA
GO Process	GO:0006816	Calcium ion transport	5	246	0.97	0.62	0.0062	9606.ENSP00000264498,9606.ENSP00000292303,9606.ENSP00000296140,9606.ENSP00000297494,9606.ENSP00000474412	FGF2,CCR5,CCR1,NOS3,CCL5
GO Process	GO:0010883	Regulation of lipid storage	3	50	1.44	0.74	0.0062	9606.ENSP00000226574,9606.ENSP00000385675,9606.ENSP00000398698	NFKB1,IL6,TNF
GO Process	GO:0043300	Regulation of leukocyte degranulation	3	50	1.44	0.74	0.0062	9606.ENSP00000292301,9606.ENSP00000380948,9606.ENSP00000496959	CCR2,ITGB2,ITGAM
GO Process	GO:0050830	Defense response to Gram-positive bacterium	4	130	1.15	0.67	0.0062	9606.ENSP00000263341,9606.ENSP00000379873,9606.ENSP00000385675,9606.ENSP00000398698	IL1B,HLA-A,IL6,TNF
GO Process	GO:0060353	Regulation of cell adhesion molecule production	2	8	2.06	0.8	0.0062	9606.ENSP00000263341,9606.ENSP00000306512	IL1B,CXCL8
GO Process	GO:1902966	Positive regulation of protein localization to early endosome	2	8	2.06	0.8	0.0062	9606.ENSP00000338934,9606.ENSP00000353408	EZR,MSN
GO Process	GO:2000501	Regulation of natural killer cell chemotaxis	2	8	2.06	0.8	0.0062	9606.ENSP00000225831,9606.ENSP00000474412	CCL2,CCL5
GO Process	GO:2000564	Regulation of CD8-positive, alpha-beta T cell proliferation	2	8	2.06	0.8	0.0062	9606.ENSP00000245414,9606.ENSP00000379873	IRF1,HLA-A
GO Process	GO:2000643	Positive regulation of early endosome to late endosome transport	2	8	2.06	0.8	0.0062	9606.ENSP00000338934,9606.ENSP00000353408	EZR,MSN
GO Process	GO:0042063	Gliogenesis	5	248	0.97	0.61	0.0064	9606.ENSP00000225831,9606.ENSP00000263341,9606.ENSP00000264498,9606.ENSP00000269305,9606.ENSP00000398698	CCL2,IL1B,FGF2,TP53,TNF
GO Process	GO:0044087	Regulation of cellular component biogenesis	9	971	0.63	0.47	0.0064	9606.ENSP00000263341,9606.ENSP00000264832,9606.ENSP00000269305,9606.ENSP00000296871,9606.ENSP00000322788,9606.ENSP00000338934,9606.ENSP00000353408,9606.ENSP00000362680,9606.ENSP00000398698	IL1B,ICAM1,TP53,CSF2,MMP1,EZR,MSN,SRC,TNF
GO Process	GO:0007259	Receptor signaling pathway via JAK-STAT	3	51	1.43	0.73	0.0065	9606.ENSP00000225831,9606.ENSP00000292301,9606.ENSP00000296871	CCL2,CCR2,CSF2
GO Process	GO:0009725	Response to hormone	8	762	0.68	0.49	0.0066	9606.ENSP00000226574,9606.ENSP00000297494,9606.ENSP00000306245,9606.ENSP00000362680,9606.ENSP00000384273,9606.ENSP00000385675,9606.ENSP00000398698,9606.ENSP00000412237	NFKB1,NOS3,FOS,SRC,RELA,IL6,TNF,IL10
GO Process	GO:0050708	Regulation of protein secretion	5	250	0.96	0.61	0.0066	9606.ENSP00000263341,9606.ENSP00000338934,9606.ENSP00000385675,9606.ENSP00000398698,9606.ENSP00000474412	IL1B,EZR,IL6,TNF,CCL5
GO Process	GO:0051607	Defense response to virus	5	252	0.96	0.6	0.0068	9606.ENSP00000245414,9606.ENSP00000361359,9606.ENSP00000384273,9606.ENSP00000385675,9606.ENSP00000454623	IRF1,CD40,RELA,IL6,ITGAX
GO Process	GO:0097305	Response to alcohol	5	252	0.96	0.6	0.0068	9606.ENSP00000218075,9606.ENSP00000292303,9606.ENSP00000294728,9606.ENSP00000306245,9606.ENSP00000398698	GLRA2,CCR5,VCAM1,FOS,TNF
GO Process	GO:0043086	Negative regulation of catalytic activity	8	771	0.68	0.49	0.007	9606.ENSP00000226574,9606.ENSP00000263341,9606.ENSP00000269305,9606.ENSP00000292301,9606.ENSP00000297494,9606.ENSP00000362680,9606.ENSP00000398632,9606.ENSP00000398698	NFKB1,IL1B,TP53,CCR2,NOS3,SRC,CD44,TNF
GO Process	GO:0002639	Positive regulation of immunoglobulin production	3	53	1.41	0.72	0.0071	9606.ENSP00000361359,9606.ENSP00000385675,9606.ENSP00000412237	CD40,IL6,IL10
GO Process	GO:0043536	Positive regulation of blood vessel endothelial cell migration	3	53	1.41	0.72	0.0071	9606.ENSP00000264498,9606.ENSP00000297494,9606.ENSP00000361359	FGF2,NOS3,CD40
GO Process	GO:0007157	Heterophilic cell-cell adhesion via plasma membrane cell adhesion molecules	3	54	1.41	0.71	0.0075	9606.ENSP00000264832,9606.ENSP00000294728,9606.ENSP00000349252	ICAM1,VCAM1,ITGAL
GO Process	GO:0030316	Osteoclast differentiation	3	54	1.41	0.71	0.0075	9606.ENSP00000306245,9606.ENSP00000362680,9606.ENSP00000398698	FOS,SRC,TNF
GO Process	GO:0043525	Positive regulation of neuron apoptotic process	3	54	1.41	0.71	0.0075	9606.ENSP00000269305,9606.ENSP00000398698,9606.ENSP00000496959	TP53,TNF,ITGAM
GO Process	GO:1903900	Regulation of viral life cycle	4	139	1.12	0.64	0.0075	9606.ENSP00000306512,9606.ENSP00000398698,9606.ENSP00000474412,9606.ENSP00000485010	CXCL8,TNF,CCL5,CIITA
GO Process	GO:0043620	Regulation of DNA-templated transcription in response to stress	3	55	1.4	0.7	0.0078	9606.ENSP00000269305,9606.ENSP00000360266,9606.ENSP00000384273	TP53,JUN,RELA
GO Process	GO:0051345	Positive regulation of hydrolase activity	7	589	0.74	0.51	0.0078	9606.ENSP00000219244,9606.ENSP00000225831,9606.ENSP00000264498,9606.ENSP00000361359,9606.ENSP00000368727,9606.ENSP00000398698,9606.ENSP00000474412	CCL17,CCL2,FGF2,CD40,XDH,TNF,CCL5
GO Process	GO:0033209	Tumor necrosis factor-mediated signaling pathway	3	56	1.39	0.7	0.0081	9606.ENSP00000269305,9606.ENSP00000384273,9606.ENSP00000398698	TP53,RELA,TNF
GO Process	GO:0045860	Positive regulation of protein kinase activity	6	416	0.82	0.54	0.0081	9606.ENSP00000263341,9606.ENSP00000264498,9606.ENSP00000361359,9606.ENSP00000362680,9606.ENSP00000398698,9606.ENSP00000474412	IL1B,FGF2,CD40,SRC,TNF,CCL5
GO Process	GO:0050768	Negative regulation of neurogenesis	4	143	1.11	0.63	0.0082	9606.ENSP00000263341,9606.ENSP00000269305,9606.ENSP00000385675,9606.ENSP00000398698	IL1B,TP53,IL6,TNF
GO Process	GO:0007254	JNK cascade	3	57	1.38	0.69	0.0084	9606.ENSP00000226574,9606.ENSP00000263341,9606.ENSP00000398698	NFKB1,IL1B,TNF
GO Process	GO:0030214	Hyaluronan catabolic process	2	10	1.96	0.75	0.0084	9606.ENSP00000264498,9606.ENSP00000398632	FGF2,CD44
GO Process	GO:0032966	Negative regulation of collagen biosynthetic process	2	10	1.96	0.75	0.0084	9606.ENSP00000385675,9606.ENSP00000485010	IL6,CIITA
GO Process	GO:0051384	Response to glucocorticoid	4	144	1.1	0.63	0.0084	9606.ENSP00000306245,9606.ENSP00000385675,9606.ENSP00000398698,9606.ENSP00000412237	FOS,IL6,TNF,IL10
GO Process	GO:0098742	Cell-cell adhesion via plasma-membrane adhesion molecules	5	267	0.93	0.58	0.0084	9606.ENSP00000264832,9606.ENSP00000294728,9606.ENSP00000349252,9606.ENSP00000380948,9606.ENSP00000496959	ICAM1,VCAM1,ITGAL,ITGB2,ITGAM
GO Process	GO:0050729	Positive regulation of inflammatory response	4	145	1.1	0.63	0.0085	9606.ENSP00000263341,9606.ENSP00000292301,9606.ENSP00000385675,9606.ENSP00000398698	IL1B,CCR2,IL6,TNF
GO Process	GO:0062013	Positive regulation of small molecule metabolic process	4	147	1.1	0.62	0.0089	9606.ENSP00000263341,9606.ENSP00000297494,9606.ENSP00000362680,9606.ENSP00000398698	IL1B,NOS3,SRC,TNF
GO Process	GO:0010556	Regulation of macromolecule biosynthetic process	19	3980	0.34	0.33	0.009	9606.ENSP00000225831,9606.ENSP00000226574,9606.ENSP00000245414,9606.ENSP00000263341,9606.ENSP00000264498,9606.ENSP00000269305,9606.ENSP00000296871,9606.ENSP00000306245,9606.ENSP00000338934,9606.ENSP00000360266,9606.ENSP00000361359,9606.ENSP00000362680,9606.ENSP00000380948,9606.ENSP00000384273,9606.ENSP00000385675,9606.ENSP00000398698,9606.ENSP00000412237,9606.ENSP00000474412,9606.ENSP00000485010	CCL2,NFKB1,IRF1,IL1B,FGF2,TP53,CSF2,FOS,EZR,JUN,CD40,SRC,ITGB2,RELA,IL6,TNF,IL10,CCL5,CIITA
GO Process	GO:0030856	Regulation of epithelial cell differentiation	4	149	1.09	0.61	0.0093	9606.ENSP00000263341,9606.ENSP00000264498,9606.ENSP00000368727,9606.ENSP00000398698	IL1B,FGF2,XDH,TNF
GO Process	GO:0010558	Negative regulation of macromolecule biosynthetic process	11	1532	0.52	0.4	0.0097	9606.ENSP00000226574,9606.ENSP00000245414,9606.ENSP00000269305,9606.ENSP00000296871,9606.ENSP00000338934,9606.ENSP00000360266,9606.ENSP00000362680,9606.ENSP00000384273,9606.ENSP00000398698,9606.ENSP00000412237,9606.ENSP00000485010	NFKB1,IRF1,TP53,CSF2,EZR,JUN,SRC,RELA,TNF,IL10,CIITA
GO Process	GO:0032675	Regulation of interleukin-6 production	4	151	1.08	0.61	0.0097	9606.ENSP00000263341,9606.ENSP00000385675,9606.ENSP00000398698,9606.ENSP00000412237	IL1B,IL6,TNF,IL10
GO Process	GO:0072577	Endothelial cell apoptotic process	2	11	1.92	0.73	0.0097	9606.ENSP00000398698,9606.ENSP00000412237	TNF,IL10
GO Process	GO:2000392	Regulation of lamellipodium morphogenesis	2	11	1.92	0.73	0.0097	9606.ENSP00000362680,9606.ENSP00000398632	SRC,CD44
GO Process	GO:0001666	Response to hypoxia	5	278	0.92	0.56	0.0098	9606.ENSP00000269305,9606.ENSP00000294728,9606.ENSP00000306245,9606.ENSP00000362680,9606.ENSP00000398698	TP53,VCAM1,FOS,SRC,TNF
GO Process	GO:0002886	Regulation of myeloid leukocyte mediated immunity	3	61	1.35	0.66	0.0099	9606.ENSP00000292301,9606.ENSP00000380948,9606.ENSP00000496959	CCR2,ITGB2,ITGAM
GO Process	GO:0030098	Lymphocyte differentiation	5	279	0.91	0.55	0.0099	9606.ENSP00000245414,9606.ENSP00000269305,9606.ENSP00000294728,9606.ENSP00000385675,9606.ENSP00000412237	IRF1,TP53,VCAM1,IL6,IL10
GO Process	GO:0030855	Epithelial cell differentiation	7	617	0.72	0.48	0.0099	9606.ENSP00000264498,9606.ENSP00000264832,9606.ENSP00000338934,9606.ENSP00000352798,9606.ENSP00000353408,9606.ENSP00000360266,9606.ENSP00000362680	FGF2,ICAM1,EZR,COL18A1,MSN,JUN,SRC
GO Process	GO:0050796	Regulation of insulin secretion	4	153	1.08	0.6	0.01	9606.ENSP00000263341,9606.ENSP00000385675,9606.ENSP00000398698,9606.ENSP00000474412	IL1B,IL6,TNF,CCL5
GO Process	GO:0031099	Regeneration	4	154	1.08	0.6	0.0103	9606.ENSP00000360266,9606.ENSP00000385675,9606.ENSP00000398698,9606.ENSP00000412237	JUN,IL6,TNF,IL10
GO Process	GO:0008360	Regulation of cell shape	4	155	1.07	0.6	0.0105	9606.ENSP00000225831,9606.ENSP00000338934,9606.ENSP00000353408,9606.ENSP00000380948	CCL2,EZR,MSN,ITGB2
GO Process	GO:0045834	Positive regulation of lipid metabolic process	4	155	1.07	0.6	0.0105	9606.ENSP00000263341,9606.ENSP00000264498,9606.ENSP00000362680,9606.ENSP00000398698	IL1B,FGF2,SRC,TNF
GO Process	GO:0001818	Negative regulation of cytokine production	5	284	0.91	0.55	0.0106	9606.ENSP00000226574,9606.ENSP00000338934,9606.ENSP00000385675,9606.ENSP00000398698,9606.ENSP00000412237	NFKB1,EZR,IL6,TNF,IL10
GO Process	GO:0009314	Response to radiation	6	444	0.79	0.5	0.0108	9606.ENSP00000269305,9606.ENSP00000294728,9606.ENSP00000306245,9606.ENSP00000322788,9606.ENSP00000384273,9606.ENSP00000398698	TP53,VCAM1,FOS,MMP1,RELA,TNF
GO Process	GO:0043270	Positive regulation of ion transport	5	286	0.9	0.54	0.0109	9606.ENSP00000225831,9606.ENSP00000263341,9606.ENSP00000292301,9606.ENSP00000296140,9606.ENSP00000474412	CCL2,IL1B,CCR2,CCR1,CCL5
GO Process	GO:0002889	Regulation of immunoglobulin mediated immune response	3	64	1.33	0.65	0.011	9606.ENSP00000361359,9606.ENSP00000398698,9606.ENSP00000412237	CD40,TNF,IL10
GO Process	GO:0032661	Regulation of interleukin-18 production	2	12	1.88	0.7	0.011	9606.ENSP00000398698,9606.ENSP00000412237	TNF,IL10
GO Process	GO:0032663	Regulation of interleukin-2 production	3	64	1.33	0.65	0.011	9606.ENSP00000263341,9606.ENSP00000292301,9606.ENSP00000338934	IL1B,CCR2,EZR
GO Process	GO:0036037	CD8-positive, alpha-beta T cell activation	2	12	1.88	0.7	0.011	9606.ENSP00000245414,9606.ENSP00000379873	IRF1,HLA-A
GO Process	GO:0051960	Regulation of nervous system development	6	447	0.79	0.5	0.011	9606.ENSP00000263341,9606.ENSP00000264498,9606.ENSP00000269305,9606.ENSP00000385675,9606.ENSP00000398698,9606.ENSP00000454623	IL1B,FGF2,TP53,IL6,TNF,ITGAX
GO Process	GO:0060333	Interferon-gamma-mediated signaling pathway	2	12	1.88	0.7	0.011	9606.ENSP00000245414,9606.ENSP00000269305	IRF1,TP53
GO Process	GO:0099601	Regulation of neurotransmitter receptor activity	3	64	1.33	0.65	0.011	9606.ENSP00000225831,9606.ENSP00000292301,9606.ENSP00000362680	CCL2,CCR2,SRC
GO Process	GO:1903800	Positive regulation of miRNA maturation	2	12	1.88	0.7	0.011	9606.ENSP00000269305,9606.ENSP00000385675	TP53,IL6
GO Process	GO:1905330	Regulation of morphogenesis of an epithelium	3	65	1.33	0.64	0.0113	9606.ENSP00000264498,9606.ENSP00000398698,9606.ENSP00000454623	FGF2,TNF,ITGAX
GO Process	GO:0070301	Cellular response to hydrogen peroxide	3	66	1.32	0.64	0.0117	9606.ENSP00000362680,9606.ENSP00000384273,9606.ENSP00000385675	SRC,RELA,IL6
GO Process	GO:1903034	Regulation of response to wounding	4	162	1.05	0.58	0.0118	9606.ENSP00000264498,9606.ENSP00000297494,9606.ENSP00000398698,9606.ENSP00000412237	FGF2,NOS3,TNF,IL10
GO Process	GO:0045892	Negative regulation of transcription, DNA-templated	10	1322	0.54	0.4	0.0119	9606.ENSP00000226574,9606.ENSP00000245414,9606.ENSP00000269305,9606.ENSP00000296871,9606.ENSP00000338934,9606.ENSP00000360266,9606.ENSP00000362680,9606.ENSP00000384273,9606.ENSP00000398698,9606.ENSP00000485010	NFKB1,IRF1,TP53,CSF2,EZR,JUN,SRC,RELA,TNF,CIITA
GO Process	GO:0032494	Response to peptidoglycan	2	13	1.85	0.69	0.0121	9606.ENSP00000384273,9606.ENSP00000385675	RELA,IL6
GO Process	GO:0048246	Macrophage chemotaxis	2	13	1.85	0.69	0.0121	9606.ENSP00000225831,9606.ENSP00000474412	CCL2,CCL5
GO Process	GO:1901224	Positive regulation of NIK/NF-kappaB signaling	3	67	1.31	0.63	0.0121	9606.ENSP00000263341,9606.ENSP00000384273,9606.ENSP00000398698	IL1B,RELA,TNF
GO Process	GO:0031327	Negative regulation of cellular biosynthetic process	11	1592	0.5	0.38	0.0124	9606.ENSP00000226574,9606.ENSP00000245414,9606.ENSP00000269305,9606.ENSP00000296871,9606.ENSP00000338934,9606.ENSP00000360266,9606.ENSP00000362680,9606.ENSP00000384273,9606.ENSP00000398698,9606.ENSP00000412237,9606.ENSP00000485010	NFKB1,IRF1,TP53,CSF2,EZR,JUN,SRC,RELA,TNF,IL10,CIITA
GO Process	GO:0007249	I-kappaB kinase/NF-kappaB signaling	3	68	1.31	0.63	0.0125	9606.ENSP00000263341,9606.ENSP00000384273,9606.ENSP00000398698	IL1B,RELA,TNF
GO Process	GO:0014823	Response to activity	3	68	1.31	0.63	0.0125	9606.ENSP00000385675,9606.ENSP00000398698,9606.ENSP00000412237	IL6,TNF,IL10
GO Process	GO:0006898	Receptor-mediated endocytosis	4	166	1.04	0.57	0.0126	9606.ENSP00000306512,9606.ENSP00000338934,9606.ENSP00000380948,9606.ENSP00000496959	CXCL8,EZR,ITGB2,ITGAM
GO Process	GO:0051235	Maintenance of location	4	166	1.04	0.57	0.0126	9606.ENSP00000263341,9606.ENSP00000295897,9606.ENSP00000398698,9606.ENSP00000412237	IL1B,ALB,TNF,IL10
GO Process	GO:0051896	Regulation of protein kinase B signaling	4	166	1.04	0.57	0.0126	9606.ENSP00000264498,9606.ENSP00000362680,9606.ENSP00000368727,9606.ENSP00000398698	FGF2,SRC,XDH,TNF
GO Process	GO:0043542	Endothelial cell migration	3	69	1.3	0.62	0.0129	9606.ENSP00000264498,9606.ENSP00000297494,9606.ENSP00000380948	FGF2,NOS3,ITGB2
GO Process	GO:0061045	Negative regulation of wound healing	3	69	1.3	0.62	0.0129	9606.ENSP00000264498,9606.ENSP00000297494,9606.ENSP00000398698	FGF2,NOS3,TNF
GO Process	GO:1905952	Regulation of lipid localization	4	167	1.04	0.57	0.0129	9606.ENSP00000226574,9606.ENSP00000263341,9606.ENSP00000385675,9606.ENSP00000398698	NFKB1,IL1B,IL6,TNF
GO Process	GO:0002460	Adaptive immune response based on somatic recombination of immune receptors built from immunoglobulin superfamily domains	4	169	1.04	0.56	0.0134	9606.ENSP00000264832,9606.ENSP00000361359,9606.ENSP00000379873,9606.ENSP00000385675	ICAM1,CD40,HLA-A,IL6
GO Process	GO:0006810	Transport	18	3785	0.34	0.31	0.0134	9606.ENSP00000218075,9606.ENSP00000249887,9606.ENSP00000264498,9606.ENSP00000265627,9606.ENSP00000269305,9606.ENSP00000292303,9606.ENSP00000296140,9606.ENSP00000296871,9606.ENSP00000297494,9606.ENSP00000306512,9606.ENSP00000338934,9606.ENSP00000349252,9606.ENSP00000362680,9606.ENSP00000368727,9606.ENSP00000380948,9606.ENSP00000385675,9606.ENSP00000474412,9606.ENSP00000496959	GLRA2,ACKR4,FGF2,PON3,TP53,CCR5,CCR1,CSF2,NOS3,CXCL8,EZR,ITGAL,SRC,XDH,ITGB2,IL6,CCL5,ITGAM
GO Process	GO:0031623	Receptor internalization	3	70	1.29	0.61	0.0134	9606.ENSP00000306512,9606.ENSP00000338934,9606.ENSP00000380948	CXCL8,EZR,ITGB2
GO Process	GO:0051054	Positive regulation of DNA metabolic process	5	304	0.88	0.52	0.0134	9606.ENSP00000264498,9606.ENSP00000361359,9606.ENSP00000362680,9606.ENSP00000385675,9606.ENSP00000398698	FGF2,CD40,SRC,IL6,TNF
GO Process	GO:0051974	Negative regulation of telomerase activity	2	14	1.82	0.67	0.0134	9606.ENSP00000269305,9606.ENSP00000362680	TP53,SRC
GO Process	GO:0070102	interleukin-6-mediated signaling pathway	2	14	1.82	0.67	0.0134	9606.ENSP00000362680,9606.ENSP00000385675	SRC,IL6
GO Process	GO:0042742	Defense response to bacterium	5	306	0.87	0.51	0.0136	9606.ENSP00000263341,9606.ENSP00000379873,9606.ENSP00000385675,9606.ENSP00000398698,9606.ENSP00000412237	IL1B,HLA-A,IL6,TNF,IL10
GO Process	GO:0032722	Positive regulation of chemokine production	3	71	1.29	0.61	0.0137	9606.ENSP00000263341,9606.ENSP00000385675,9606.ENSP00000398698	IL1B,IL6,TNF
GO Process	GO:0051726	Regulation of cell cycle	9	1108	0.57	0.4	0.0139	9606.ENSP00000225831,9606.ENSP00000245414,9606.ENSP00000263341,9606.ENSP00000264498,9606.ENSP00000269305,9606.ENSP00000360266,9606.ENSP00000362680,9606.ENSP00000398698,9606.ENSP00000412237	CCL2,IRF1,IL1B,FGF2,TP53,JUN,SRC,TNF,IL10
GO Process	GO:0034250	Positive regulation of cellular amide metabolic process	4	172	1.03	0.55	0.014	9606.ENSP00000384273,9606.ENSP00000385675,9606.ENSP00000398698,9606.ENSP00000474412	RELA,IL6,TNF,CCL5
GO Process	GO:0006355	Regulation of transcription, DNA-templated	17	3460	0.35	0.32	0.0141	9606.ENSP00000226574,9606.ENSP00000245414,9606.ENSP00000263341,9606.ENSP00000264498,9606.ENSP00000269305,9606.ENSP00000296871,9606.ENSP00000306245,9606.ENSP00000338934,9606.ENSP00000360266,9606.ENSP00000361359,9606.ENSP00000362680,9606.ENSP00000380948,9606.ENSP00000384273,9606.ENSP00000385675,9606.ENSP00000398698,9606.ENSP00000412237,9606.ENSP00000485010	NFKB1,IRF1,IL1B,FGF2,TP53,CSF2,FOS,EZR,JUN,CD40,SRC,ITGB2,RELA,IL6,TNF,IL10,CIITA
GO Process	GO:0035295	Tube development	8	880	0.62	0.42	0.0141	9606.ENSP00000225831,9606.ENSP00000264498,9606.ENSP00000297494,9606.ENSP00000306512,9606.ENSP00000352798,9606.ENSP00000360266,9606.ENSP00000362680,9606.ENSP00000398698	CCL2,FGF2,NOS3,CXCL8,COL18A1,JUN,SRC,TNF
GO Process	GO:0006909	Phagocytosis	4	173	1.02	0.55	0.0142	9606.ENSP00000349252,9606.ENSP00000362680,9606.ENSP00000380948,9606.ENSP00000496959	ITGAL,SRC,ITGB2,ITGAM
GO Process	GO:0035239	Tube morphogenesis	7	669	0.68	0.44	0.0143	9606.ENSP00000225831,9606.ENSP00000264498,9606.ENSP00000297494,9606.ENSP00000306512,9606.ENSP00000352798,9606.ENSP00000360266,9606.ENSP00000362680	CCL2,FGF2,NOS3,CXCL8,COL18A1,JUN,SRC
GO Process	GO:0002764	Immune response-regulating signaling pathway	5	312	0.87	0.5	0.0146	9606.ENSP00000361359,9606.ENSP00000362680,9606.ENSP00000379873,9606.ENSP00000384273,9606.ENSP00000398698	CD40,SRC,HLA-A,RELA,TNF
GO Process	GO:2000573	Positive regulation of DNA biosynthetic process	3	73	1.27	0.6	0.0146	9606.ENSP00000264498,9606.ENSP00000362680,9606.ENSP00000398698	FGF2,SRC,TNF
GO Process	GO:0043922	Negative regulation by host of viral transcription	2	15	1.79	0.65	0.0149	9606.ENSP00000360266,9606.ENSP00000474412	JUN,CCL5
GO Process	GO:0045348	Positive regulation of MHC class II biosynthetic process	2	15	1.79	0.65	0.0149	9606.ENSP00000412237,9606.ENSP00000485010	IL10,CIITA
GO Process	GO:0019233	Sensory perception of pain	3	74	1.27	0.6	0.0151	9606.ENSP00000225831,9606.ENSP00000292301,9606.ENSP00000398698	CCL2,CCR2,TNF
GO Process	GO:0019058	Viral life cycle	4	178	1.01	0.54	0.0156	9606.ENSP00000225831,9606.ENSP00000264832,9606.ENSP00000292303,9606.ENSP00000480132	CCL2,ICAM1,CCR5,NCAM1
GO Process	GO:0034103	Regulation of tissue remodeling	3	75	1.26	0.59	0.0156	9606.ENSP00000269305,9606.ENSP00000362680,9606.ENSP00000385675	TP53,SRC,IL6
GO Process	GO:0043154	Negative regulation of cysteine-type endopeptidase activity involved in apoptotic process	3	75	1.26	0.59	0.0156	9606.ENSP00000362680,9606.ENSP00000398632,9606.ENSP00000398698	SRC,CD44,TNF
GO Process	GO:0050766	Positive regulation of phagocytosis	3	75	1.26	0.59	0.0156	9606.ENSP00000225831,9606.ENSP00000263341,9606.ENSP00000398698	CCL2,IL1B,TNF
GO Process	GO:0045596	Negative regulation of cell differentiation	7	685	0.67	0.43	0.016	9606.ENSP00000219244,9606.ENSP00000245414,9606.ENSP00000263341,9606.ENSP00000269305,9606.ENSP00000368727,9606.ENSP00000385675,9606.ENSP00000398698	CCL17,IRF1,IL1B,TP53,XDH,IL6,TNF
GO Process	GO:0051966	Regulation of synaptic transmission, glutamatergic	3	76	1.26	0.59	0.016	9606.ENSP00000225831,9606.ENSP00000292301,9606.ENSP00000398698	CCL2,CCR2,TNF
GO Process	GO:0072359	Circulatory system development	8	901	0.61	0.41	0.016	9606.ENSP00000225831,9606.ENSP00000264498,9606.ENSP00000269305,9606.ENSP00000294728,9606.ENSP00000297494,9606.ENSP00000306512,9606.ENSP00000352798,9606.ENSP00000360266	CCL2,FGF2,TP53,VCAM1,NOS3,CXCL8,COL18A1,JUN
GO Process	GO:0009991	Response to extracellular stimulus	6	492	0.75	0.46	0.0163	9606.ENSP00000269305,9606.ENSP00000294728,9606.ENSP00000295897,9606.ENSP00000306245,9606.ENSP00000362680,9606.ENSP00000398698	TP53,VCAM1,ALB,FOS,SRC,TNF
GO Process	GO:0010820	Positive regulation of T cell chemotaxis	2	16	1.76	0.64	0.0163	9606.ENSP00000292301,9606.ENSP00000474412	CCR2,CCL5
GO Process	GO:0035729	Cellular response to hepatocyte growth factor stimulus	2	16	1.76	0.64	0.0163	9606.ENSP00000384273,9606.ENSP00000412237	RELA,IL10
GO Process	GO:0070234	Positive regulation of T cell apoptotic process	2	16	1.76	0.64	0.0163	9606.ENSP00000269305,9606.ENSP00000474412	TP53,CCL5
GO Process	GO:1902107	Positive regulation of leukocyte differentiation	4	181	1.01	0.53	0.0163	9606.ENSP00000296140,9606.ENSP00000306245,9606.ENSP00000398698,9606.ENSP00000412237	CCR1,FOS,TNF,IL10
GO Process	GO:1903140	Regulation of establishment of endothelial barrier	2	16	1.76	0.64	0.0163	9606.ENSP00000263341,9606.ENSP00000398698	IL1B,TNF
GO Process	GO:0051171	Regulation of nitrogen compound metabolic process	23	5734	0.26	0.28	0.0164	9606.ENSP00000226574,9606.ENSP00000245414,9606.ENSP00000263341,9606.ENSP00000264498,9606.ENSP00000269305,9606.ENSP00000296871,9606.ENSP00000297494,9606.ENSP00000306245,9606.ENSP00000338934,9606.ENSP00000353408,9606.ENSP00000360266,9606.ENSP00000361359,9606.ENSP00000362680,9606.ENSP00000368727,9606.ENSP00000380948,9606.ENSP00000384273,9606.ENSP00000385675,9606.ENSP00000398632,9606.ENSP00000398698,…	NFKB1,IRF1,IL1B,FGF2,TP53,CSF2,NOS3,FOS,EZR,MSN,JUN,CD40,SRC,XDH,ITGB2,RELA,IL6,CD44,TNF,IL10,CCL5,CIITA,ITGAM
GO Process	GO:0051338	Regulation of transferase activity	8	912	0.6	0.41	0.017	9606.ENSP00000263341,9606.ENSP00000264498,9606.ENSP00000269305,9606.ENSP00000361359,9606.ENSP00000362680,9606.ENSP00000398632,9606.ENSP00000398698,9606.ENSP00000474412	IL1B,FGF2,TP53,CD40,SRC,CD44,TNF,CCL5
GO Process	GO:0050777	Negative regulation of immune response	4	185	1	0.52	0.0174	9606.ENSP00000292301,9606.ENSP00000362680,9606.ENSP00000379873,9606.ENSP00000412237	CCR2,SRC,HLA-A,IL10
GO Process	GO:0009895	Negative regulation of catabolic process	5	329	0.84	0.48	0.0176	9606.ENSP00000263341,9606.ENSP00000269305,9606.ENSP00000384273,9606.ENSP00000398698,9606.ENSP00000412237	IL1B,TP53,RELA,TNF,IL10
GO Process	GO:0043269	Regulation of ion transport	7	700	0.66	0.42	0.0177	9606.ENSP00000225831,9606.ENSP00000263341,9606.ENSP00000292301,9606.ENSP00000296140,9606.ENSP00000297494,9606.ENSP00000398698,9606.ENSP00000474412	CCL2,IL1B,CCR2,CCR1,NOS3,TNF,CCL5
GO Process	GO:0034112	Positive regulation of homotypic cell-cell adhesion	2	17	1.73	0.62	0.0178	9606.ENSP00000385675,9606.ENSP00000474412	IL6,CCL5
GO Process	GO:0048143	Astrocyte activation	2	17	1.73	0.62	0.0178	9606.ENSP00000263341,9606.ENSP00000398698	IL1B,TNF
GO Process	GO:0048245	Eosinophil chemotaxis	2	17	1.73	0.62	0.0178	9606.ENSP00000225831,9606.ENSP00000474412	CCL2,CCL5
GO Process	GO:0051044	Positive regulation of membrane protein ectodomain proteolysis	2	17	1.73	0.62	0.0178	9606.ENSP00000263341,9606.ENSP00000398698	IL1B,TNF
GO Process	GO:0010638	Positive regulation of organelle organization	6	508	0.73	0.44	0.0185	9606.ENSP00000263341,9606.ENSP00000269305,9606.ENSP00000296871,9606.ENSP00000353408,9606.ENSP00000362680,9606.ENSP00000398698	IL1B,TP53,CSF2,MSN,SRC,TNF
GO Process	GO:0032872	Regulation of stress-activated MAPK cascade	4	189	0.99	0.51	0.0185	9606.ENSP00000263341,9606.ENSP00000338934,9606.ENSP00000368727,9606.ENSP00000398698	IL1B,EZR,XDH,TNF
GO Process	GO:0042060	Wound healing	5	336	0.83	0.47	0.019	9606.ENSP00000264498,9606.ENSP00000361359,9606.ENSP00000362680,9606.ENSP00000385675,9606.ENSP00000398632	FGF2,CD40,SRC,IL6,CD44
GO Process	GO:0043123	Positive regulation of I-kappaB kinase/NF-kappaB signaling	4	191	0.98	0.51	0.019	9606.ENSP00000263341,9606.ENSP00000361359,9606.ENSP00000384273,9606.ENSP00000398698	IL1B,CD40,RELA,TNF
GO Process	GO:0006357	Regulation of transcription by RNA polymerase II	14	2586	0.39	0.32	0.0191	9606.ENSP00000226574,9606.ENSP00000245414,9606.ENSP00000263341,9606.ENSP00000264498,9606.ENSP00000269305,9606.ENSP00000306245,9606.ENSP00000338934,9606.ENSP00000360266,9606.ENSP00000361359,9606.ENSP00000384273,9606.ENSP00000385675,9606.ENSP00000398698,9606.ENSP00000412237,9606.ENSP00000485010	NFKB1,IRF1,IL1B,FGF2,TP53,FOS,EZR,JUN,CD40,RELA,IL6,TNF,IL10,CIITA
GO Process	GO:0080135	Regulation of cellular response to stress	7	712	0.65	0.42	0.0191	9606.ENSP00000263341,9606.ENSP00000269305,9606.ENSP00000338934,9606.ENSP00000368727,9606.ENSP00000398632,9606.ENSP00000398698,9606.ENSP00000412237	IL1B,TP53,EZR,XDH,CD44,TNF,IL10
GO Process	GO:0002693	Positive regulation of cellular extravasation	2	18	1.71	0.61	0.0193	9606.ENSP00000264832,9606.ENSP00000292301	ICAM1,CCR2
GO Process	GO:0010744	Positive regulation of macrophage derived foam cell differentiation	2	18	1.71	0.61	0.0193	9606.ENSP00000226574,9606.ENSP00000296871	NFKB1,CSF2
GO Process	GO:0010829	Negative regulation of glucose transmembrane transport	2	18	1.71	0.61	0.0193	9606.ENSP00000263341,9606.ENSP00000398698	IL1B,TNF
GO Process	GO:0030224	Monocyte differentiation	2	18	1.71	0.61	0.0193	9606.ENSP00000296871,9606.ENSP00000360266	CSF2,JUN
GO Process	GO:0032695	Negative regulation of interleukin-12 production	2	18	1.71	0.61	0.0193	9606.ENSP00000226574,9606.ENSP00000412237	NFKB1,IL10
GO Process	GO:0006874	Cellular calcium ion homeostasis	4	193	0.98	0.51	0.0194	9606.ENSP00000292301,9606.ENSP00000296140,9606.ENSP00000361359,9606.ENSP00000474412	CCR2,CCR1,CD40,CCL5
GO Process	GO:0045861	Negative regulation of proteolysis	5	339	0.83	0.47	0.0194	9606.ENSP00000269305,9606.ENSP00000362680,9606.ENSP00000398632,9606.ENSP00000398698,9606.ENSP00000412237	TP53,SRC,CD44,TNF,IL10
GO Process	GO:0048646	Anatomical structure formation involved in morphogenesis	8	938	0.59	0.39	0.0195	9606.ENSP00000225831,9606.ENSP00000264498,9606.ENSP00000269305,9606.ENSP00000297494,9606.ENSP00000306512,9606.ENSP00000352798,9606.ENSP00000360266,9606.ENSP00000380948	CCL2,FGF2,TP53,NOS3,CXCL8,COL18A1,JUN,ITGB2
GO Process	GO:0006351	Transcription, DNA-templated	6	518	0.72	0.44	0.0199	9606.ENSP00000226574,9606.ENSP00000245414,9606.ENSP00000264498,9606.ENSP00000269305,9606.ENSP00000306245,9606.ENSP00000384273	NFKB1,IRF1,FGF2,TP53,FOS,RELA
GO Process	GO:1902532	Negative regulation of intracellular signal transduction	6	519	0.72	0.43	0.02	9606.ENSP00000263341,9606.ENSP00000338934,9606.ENSP00000362680,9606.ENSP00000368727,9606.ENSP00000384273,9606.ENSP00000398632	IL1B,EZR,SRC,XDH,RELA,CD44
GO Process	GO:0048468	Cell development	11	1719	0.47	0.35	0.0205	9606.ENSP00000263341,9606.ENSP00000264498,9606.ENSP00000264832,9606.ENSP00000338934,9606.ENSP00000352798,9606.ENSP00000353408,9606.ENSP00000360266,9606.ENSP00000362680,9606.ENSP00000385675,9606.ENSP00000398698,9606.ENSP00000480132	IL1B,FGF2,ICAM1,EZR,COL18A1,MSN,JUN,SRC,IL6,TNF,NCAM1
GO Process	GO:0002827	Positive regulation of T-helper 1 type immune response	2	19	1.68	0.6	0.0208	9606.ENSP00000263341,9606.ENSP00000292301	IL1B,CCR2
GO Process	GO:0019216	Regulation of lipid metabolic process	5	346	0.82	0.46	0.0208	9606.ENSP00000226574,9606.ENSP00000263341,9606.ENSP00000264498,9606.ENSP00000362680,9606.ENSP00000398698	NFKB1,IL1B,FGF2,SRC,TNF
GO Process	GO:2000353	Positive regulation of endothelial cell apoptotic process	2	19	1.68	0.6	0.0208	9606.ENSP00000225831,9606.ENSP00000361359	CCL2,CD40
GO Process	GO:0001910	Regulation of leukocyte mediated cytotoxicity	3	86	1.2	0.54	0.0209	9606.ENSP00000264832,9606.ENSP00000379873,9606.ENSP00000496959	ICAM1,HLA-A,ITGAM
GO Process	GO:0045069	Regulation of viral genome replication	3	86	1.2	0.54	0.0209	9606.ENSP00000306512,9606.ENSP00000398698,9606.ENSP00000474412	CXCL8,TNF,CCL5
GO Process	GO:0098586	Cellular response to virus	3	87	1.2	0.54	0.0215	9606.ENSP00000226574,9606.ENSP00000385675,9606.ENSP00000474412	NFKB1,IL6,CCL5
GO Process	GO:0030162	Regulation of proteolysis	7	739	0.64	0.4	0.0225	9606.ENSP00000263341,9606.ENSP00000269305,9606.ENSP00000362680,9606.ENSP00000368727,9606.ENSP00000398632,9606.ENSP00000398698,9606.ENSP00000412237	IL1B,TP53,SRC,XDH,CD44,TNF,IL10
GO Process	GO:0031645	Negative regulation of nervous system process	2	20	1.66	0.58	0.0225	9606.ENSP00000398698,9606.ENSP00000412237	TNF,IL10
GO Process	GO:0032930	Positive regulation of superoxide anion generation	2	20	1.66	0.58	0.0225	9606.ENSP00000380948,9606.ENSP00000496959	ITGB2,ITGAM
GO Process	GO:0050901	Leukocyte tethering or rolling	2	20	1.66	0.58	0.0225	9606.ENSP00000294728,9606.ENSP00000398698	VCAM1,TNF
GO Process	GO:0070266	Necroptotic process	2	20	1.66	0.58	0.0225	9606.ENSP00000269305,9606.ENSP00000398698	TP53,TNF
GO Process	GO:0070498	interleukin-1-mediated signaling pathway	2	20	1.66	0.58	0.0225	9606.ENSP00000263341,9606.ENSP00000384273	IL1B,RELA
GO Process	GO:1903672	Positive regulation of sprouting angiogenesis	2	20	1.66	0.58	0.0225	9606.ENSP00000264498,9606.ENSP00000412237	FGF2,IL10
GO Process	GO:0043434	Response to peptide hormone	5	355	0.81	0.45	0.0228	9606.ENSP00000226574,9606.ENSP00000306245,9606.ENSP00000362680,9606.ENSP00000384273,9606.ENSP00000412237	NFKB1,FOS,SRC,RELA,IL10
GO Process	GO:0080090	Regulation of primary metabolic process	23	5899	0.25	0.26	0.023	9606.ENSP00000226574,9606.ENSP00000245414,9606.ENSP00000263341,9606.ENSP00000264498,9606.ENSP00000269305,9606.ENSP00000296871,9606.ENSP00000297494,9606.ENSP00000306245,9606.ENSP00000338934,9606.ENSP00000353408,9606.ENSP00000360266,9606.ENSP00000361359,9606.ENSP00000362680,9606.ENSP00000368727,9606.ENSP00000380948,9606.ENSP00000384273,9606.ENSP00000385675,9606.ENSP00000398632,9606.ENSP00000398698,…	NFKB1,IRF1,IL1B,FGF2,TP53,CSF2,NOS3,FOS,EZR,MSN,JUN,CD40,SRC,XDH,ITGB2,RELA,IL6,CD44,TNF,IL10,CCL5,CIITA,ITGAM
GO Process	GO:0043281	Regulation of cysteine-type endopeptidase activity involved in apoptotic process	4	205	0.95	0.48	0.0232	9606.ENSP00000362680,9606.ENSP00000368727,9606.ENSP00000398632,9606.ENSP00000398698	SRC,XDH,CD44,TNF
GO Process	GO:0002347	Response to tumor cell	2	21	1.64	0.57	0.0241	9606.ENSP00000379873,9606.ENSP00000384273	HLA-A,RELA
GO Process	GO:0002523	Leukocyte migration involved in inflammatory response	2	21	1.64	0.57	0.0241	9606.ENSP00000380948,9606.ENSP00000398698	ITGB2,TNF
GO Process	GO:0010888	Negative regulation of lipid storage	2	21	1.64	0.57	0.0241	9606.ENSP00000385675,9606.ENSP00000398698	IL6,TNF
GO Process	GO:1902004	Positive regulation of amyloid-beta formation	2	21	1.64	0.57	0.0241	9606.ENSP00000384273,9606.ENSP00000398698	RELA,TNF
GO Process	GO:0002831	Regulation of response to biotic stimulus	5	361	0.8	0.44	0.0242	9606.ENSP00000245414,9606.ENSP00000263341,9606.ENSP00000362680,9606.ENSP00000379873,9606.ENSP00000474412	IRF1,IL1B,SRC,HLA-A,CCL5
GO Process	GO:0050871	Positive regulation of B cell activation	3	92	1.17	0.52	0.0244	9606.ENSP00000361359,9606.ENSP00000385675,9606.ENSP00000412237	CD40,IL6,IL10
GO Process	GO:0002443	Leukocyte mediated immunity	4	211	0.94	0.47	0.0254	9606.ENSP00000264832,9606.ENSP00000361359,9606.ENSP00000379873,9606.ENSP00000385675	ICAM1,CD40,HLA-A,IL6
GO Process	GO:0009894	Regulation of catabolic process	8	988	0.57	0.37	0.0257	9606.ENSP00000263341,9606.ENSP00000269305,9606.ENSP00000338934,9606.ENSP00000353408,9606.ENSP00000384273,9606.ENSP00000385675,9606.ENSP00000398698,9606.ENSP00000412237	IL1B,TP53,EZR,MSN,RELA,IL6,TNF,IL10
GO Process	GO:0048525	Negative regulation of viral process	3	94	1.16	0.51	0.0258	9606.ENSP00000398698,9606.ENSP00000474412,9606.ENSP00000485010	TNF,CCL5,CIITA
GO Process	GO:0002922	Positive regulation of humoral immune response	2	22	1.62	0.56	0.0259	9606.ENSP00000263341,9606.ENSP00000398698	IL1B,TNF
GO Process	GO:0050767	Regulation of neurogenesis	5	368	0.79	0.43	0.0261	9606.ENSP00000263341,9606.ENSP00000264498,9606.ENSP00000269305,9606.ENSP00000385675,9606.ENSP00000398698	IL1B,FGF2,TP53,IL6,TNF
GO Process	GO:0045732	Positive regulation of protein catabolic process	4	214	0.93	0.47	0.0265	9606.ENSP00000263341,9606.ENSP00000338934,9606.ENSP00000353408,9606.ENSP00000398698	IL1B,EZR,MSN,TNF
GO Process	GO:0045930	Negative regulation of mitotic cell cycle	4	214	0.93	0.47	0.0265	9606.ENSP00000225831,9606.ENSP00000269305,9606.ENSP00000398698,9606.ENSP00000412237	CCL2,TP53,TNF,IL10
GO Process	GO:0050878	Regulation of body fluid levels	5	371	0.79	0.43	0.0268	9606.ENSP00000297494,9606.ENSP00000361359,9606.ENSP00000362680,9606.ENSP00000368727,9606.ENSP00000385675	NOS3,CD40,SRC,XDH,IL6
GO Process	GO:0048871	Multicellular organismal homeostasis	5	372	0.79	0.43	0.0271	9606.ENSP00000263341,9606.ENSP00000295897,9606.ENSP00000297494,9606.ENSP00000362680,9606.ENSP00000385675	IL1B,ALB,NOS3,SRC,IL6
GO Process	GO:0019219	Regulation of nucleobase-containing compound metabolic process	18	4074	0.31	0.28	0.0278	9606.ENSP00000226574,9606.ENSP00000245414,9606.ENSP00000263341,9606.ENSP00000264498,9606.ENSP00000269305,9606.ENSP00000296871,9606.ENSP00000297494,9606.ENSP00000306245,9606.ENSP00000338934,9606.ENSP00000360266,9606.ENSP00000361359,9606.ENSP00000362680,9606.ENSP00000380948,9606.ENSP00000384273,9606.ENSP00000385675,9606.ENSP00000398698,9606.ENSP00000412237,9606.ENSP00000485010	NFKB1,IRF1,IL1B,FGF2,TP53,CSF2,NOS3,FOS,EZR,JUN,CD40,SRC,ITGB2,RELA,IL6,TNF,IL10,CIITA
GO Process	GO:0030168	Platelet activation	3	97	1.15	0.5	0.0278	9606.ENSP00000361359,9606.ENSP00000362680,9606.ENSP00000385675	CD40,SRC,IL6
GO Process	GO:0046631	Alpha-beta T cell activation	3	97	1.15	0.5	0.0278	9606.ENSP00000245414,9606.ENSP00000379873,9606.ENSP00000385675	IRF1,HLA-A,IL6
GO Process	GO:0097242	Amyloid-beta clearance	2	23	1.6	0.55	0.0278	9606.ENSP00000380948,9606.ENSP00000496959	ITGB2,ITGAM
GO Process	GO:2000647	Negative regulation of stem cell proliferation	2	23	1.6	0.55	0.0278	9606.ENSP00000264498,9606.ENSP00000269305	FGF2,TP53
GO Process	GO:0050866	Negative regulation of cell activation	4	218	0.92	0.46	0.0279	9606.ENSP00000245414,9606.ENSP00000292301,9606.ENSP00000297494,9606.ENSP00000412237	IRF1,CCR2,NOS3,IL10
GO Process	GO:0032755	Positive regulation of interleukin-6 production	3	98	1.15	0.5	0.0283	9606.ENSP00000263341,9606.ENSP00000385675,9606.ENSP00000398698	IL1B,IL6,TNF
GO Process	GO:0048729	Tissue morphogenesis	6	565	0.69	0.4	0.0286	9606.ENSP00000264498,9606.ENSP00000297494,9606.ENSP00000353408,9606.ENSP00000362680,9606.ENSP00000398632,9606.ENSP00000412237	FGF2,NOS3,MSN,SRC,CD44,IL10
GO Process	GO:0002360	T cell lineage commitment	2	24	1.58	0.54	0.0296	9606.ENSP00000269305,9606.ENSP00000385675	TP53,IL6
GO Process	GO:0009651	Response to salt stress	2	24	1.58	0.54	0.0296	9606.ENSP00000269305,9606.ENSP00000398698	TP53,TNF
GO Process	GO:0032682	Negative regulation of chemokine production	2	24	1.58	0.54	0.0296	9606.ENSP00000385675,9606.ENSP00000412237	IL6,IL10
GO Process	GO:0071359	Cellular response to dsRNA	2	24	1.58	0.54	0.0296	9606.ENSP00000226574,9606.ENSP00000485010	NFKB1,CIITA
GO Process	GO:1900017	Positive regulation of cytokine production involved in inflammatory response	2	24	1.58	0.54	0.0296	9606.ENSP00000385675,9606.ENSP00000398698	IL6,TNF
GO Process	GO:0002221	Pattern recognition receptor signaling pathway	3	101	1.13	0.49	0.0303	9606.ENSP00000361359,9606.ENSP00000384273,9606.ENSP00000398698	CD40,RELA,TNF
GO Process	GO:0050769	Positive regulation of neurogenesis	4	227	0.91	0.44	0.0314	9606.ENSP00000263341,9606.ENSP00000264498,9606.ENSP00000385675,9606.ENSP00000398698	IL1B,FGF2,IL6,TNF
GO Process	GO:1905562	Regulation of vascular endothelial cell proliferation	2	25	1.56	0.53	0.0314	9606.ENSP00000225831,9606.ENSP00000264498	CCL2,FGF2
GO Process	GO:0022008	Neurogenesis	9	1290	0.5	0.33	0.0327	9606.ENSP00000225831,9606.ENSP00000263341,9606.ENSP00000264498,9606.ENSP00000269305,9606.ENSP00000294728,9606.ENSP00000360266,9606.ENSP00000385675,9606.ENSP00000398698,9606.ENSP00000480132	CCL2,IL1B,FGF2,TP53,VCAM1,JUN,IL6,TNF,NCAM1
GO Process	GO:0090263	Positive regulation of canonical Wnt signaling pathway	3	105	1.12	0.48	0.0331	9606.ENSP00000226574,9606.ENSP00000264498,9606.ENSP00000362680	NFKB1,FGF2,SRC
GO Process	GO:0050995	Negative regulation of lipid catabolic process	2	26	1.55	0.52	0.0333	9606.ENSP00000263341,9606.ENSP00000398698	IL1B,TNF
GO Process	GO:0031348	Negative regulation of defense response	4	232	0.9	0.43	0.0335	9606.ENSP00000226574,9606.ENSP00000362680,9606.ENSP00000379873,9606.ENSP00000412237	NFKB1,SRC,HLA-A,IL10
GO Process	GO:0016192	Vesicle-mediated transport	9	1298	0.5	0.33	0.0339	9606.ENSP00000249887,9606.ENSP00000296140,9606.ENSP00000306512,9606.ENSP00000338934,9606.ENSP00000349252,9606.ENSP00000362680,9606.ENSP00000380948,9606.ENSP00000474412,9606.ENSP00000496959	ACKR4,CCR1,CXCL8,EZR,ITGAL,SRC,ITGB2,CCL5,ITGAM
GO Process	GO:0045833	Negative regulation of lipid metabolic process	3	107	1.11	0.47	0.0346	9606.ENSP00000226574,9606.ENSP00000263341,9606.ENSP00000398698	NFKB1,IL1B,TNF
GO Process	GO:0046718	Viral entry into host cell	3	107	1.11	0.47	0.0346	9606.ENSP00000264832,9606.ENSP00000292303,9606.ENSP00000480132	ICAM1,CCR5,NCAM1
GO Process	GO:0009790	Embryo development	8	1049	0.54	0.34	0.0349	9606.ENSP00000264498,9606.ENSP00000269305,9606.ENSP00000296871,9606.ENSP00000297494,9606.ENSP00000306512,9606.ENSP00000380948,9606.ENSP00000398698,9606.ENSP00000412237	FGF2,TP53,CSF2,NOS3,CXCL8,ITGB2,TNF,IL10
GO Process	GO:0051130	Positive regulation of cellular component organization	8	1049	0.54	0.34	0.0349	9606.ENSP00000263341,9606.ENSP00000269305,9606.ENSP00000296871,9606.ENSP00000322788,9606.ENSP00000353408,9606.ENSP00000362680,9606.ENSP00000385675,9606.ENSP00000398698	IL1B,TP53,CSF2,MMP1,MSN,SRC,IL6,TNF
GO Process	GO:0002862	Negative regulation of inflammatory response to antigenic stimulus	2	27	1.53	0.51	0.0353	9606.ENSP00000362680,9606.ENSP00000412237	SRC,IL10
GO Process	GO:0042832	Defense response to protozoan	2	27	1.53	0.51	0.0353	9606.ENSP00000361359,9606.ENSP00000412237	CD40,IL10
GO Process	GO:1900745	Positive regulation of p38MAPK cascade	2	27	1.53	0.51	0.0353	9606.ENSP00000263341,9606.ENSP00000368727	IL1B,XDH
GO Process	GO:0001894	Tissue homeostasis	4	238	0.89	0.42	0.0361	9606.ENSP00000295897,9606.ENSP00000297494,9606.ENSP00000362680,9606.ENSP00000385675	ALB,NOS3,SRC,IL6
GO Process	GO:0045088	Regulation of innate immune response	4	238	0.89	0.42	0.0361	9606.ENSP00000245414,9606.ENSP00000362680,9606.ENSP00000379873,9606.ENSP00000474412	IRF1,SRC,HLA-A,CCL5
GO Process	GO:0033138	Positive regulation of peptidyl-serine phosphorylation	3	110	1.1	0.46	0.0367	9606.ENSP00000385675,9606.ENSP00000398632,9606.ENSP00000398698	IL6,CD44,TNF
GO Process	GO:0071375	Cellular response to peptide hormone stimulus	4	240	0.88	0.42	0.037	9606.ENSP00000226574,9606.ENSP00000306245,9606.ENSP00000362680,9606.ENSP00000384273	NFKB1,FOS,SRC,RELA
GO Process	GO:0045662	Negative regulation of myoblast differentiation	2	28	1.51	0.5	0.0373	9606.ENSP00000219244,9606.ENSP00000398698	CCL17,TNF
GO Process	GO:0070168	Negative regulation of biomineral tissue development	2	28	1.51	0.5	0.0373	9606.ENSP00000296140,9606.ENSP00000297494	CCR1,NOS3
GO Process	GO:1902042	Negative regulation of extrinsic apoptotic signaling pathway via death domain receptors	2	28	1.51	0.5	0.0373	9606.ENSP00000264832,9606.ENSP00000297494	ICAM1,NOS3
GO Process	GO:0007399	Nervous system development	12	2188	0.4	0.29	0.0383	9606.ENSP00000225831,9606.ENSP00000263341,9606.ENSP00000264498,9606.ENSP00000269305,9606.ENSP00000294728,9606.ENSP00000306245,9606.ENSP00000360266,9606.ENSP00000362680,9606.ENSP00000385675,9606.ENSP00000398698,9606.ENSP00000480132,9606.ENSP00000496959	CCL2,IL1B,FGF2,TP53,VCAM1,FOS,JUN,SRC,IL6,TNF,NCAM1,ITGAM
GO Process	GO:0032652	Regulation of interleukin-1 production	3	113	1.09	0.45	0.0392	9606.ENSP00000385675,9606.ENSP00000398698,9606.ENSP00000412237	IL6,TNF,IL10
GO Process	GO:0051897	Positive regulation of protein kinase B signaling	3	113	1.09	0.45	0.0392	9606.ENSP00000264498,9606.ENSP00000362680,9606.ENSP00000398698	FGF2,SRC,TNF
GO Process	GO:0010575	Positive regulation of vascular endothelial growth factor production	2	29	1.5	0.49	0.0394	9606.ENSP00000263341,9606.ENSP00000385675	IL1B,IL6
GO Process	GO:0042119	Neutrophil activation	2	29	1.5	0.49	0.0394	9606.ENSP00000306512,9606.ENSP00000474412	CXCL8,CCL5
GO Process	GO:0046641	Positive regulation of alpha-beta T cell proliferation	2	29	1.5	0.49	0.0394	9606.ENSP00000292301,9606.ENSP00000379873	CCR2,HLA-A
GO Process	GO:0090314	Positive regulation of protein targeting to membrane	2	29	1.5	0.49	0.0394	9606.ENSP00000380948,9606.ENSP00000496959	ITGB2,ITGAM
GO Process	GO:0097237	Cellular response to toxic substance	3	114	1.08	0.45	0.0398	9606.ENSP00000295897,9606.ENSP00000297494,9606.ENSP00000398698	ALB,NOS3,TNF
GO Process	GO:0031668	Cellular response to extracellular stimulus	4	248	0.87	0.41	0.0408	9606.ENSP00000269305,9606.ENSP00000294728,9606.ENSP00000295897,9606.ENSP00000306245	TP53,VCAM1,ALB,FOS
GO Process	GO:0045948	Positive regulation of translational initiation	2	30	1.48	0.48	0.0415	9606.ENSP00000398698,9606.ENSP00000474412	TNF,CCL5
GO Process	GO:0045936	Negative regulation of phosphate metabolic process	5	424	0.73	0.37	0.0434	9606.ENSP00000263341,9606.ENSP00000269305,9606.ENSP00000360266,9606.ENSP00000368727,9606.ENSP00000398698	IL1B,TP53,JUN,XDH,TNF
GO Process	GO:0140467	Integrated stress response signaling	2	31	1.47	0.47	0.044	9606.ENSP00000306245,9606.ENSP00000360266	FOS,JUN
GO Process	GO:1903203	Regulation of oxidative stress-induced neuron death	2	31	1.47	0.47	0.044	9606.ENSP00000398698,9606.ENSP00000412237	TNF,IL10
GO Process	GO:2000352	Negative regulation of endothelial cell apoptotic process	2	31	1.47	0.47	0.044	9606.ENSP00000264832,9606.ENSP00000412237	ICAM1,IL10
GO Process	GO:1902253	Regulation of intrinsic apoptotic signaling pathway by p53 class mediator	2	32	1.46	0.47	0.0463	9606.ENSP00000269305,9606.ENSP00000398632	TP53,CD44
GO Process	GO:0051051	Negative regulation of transport	5	432	0.72	0.37	0.0465	9606.ENSP00000226574,9606.ENSP00000263341,9606.ENSP00000292301,9606.ENSP00000297494,9606.ENSP00000398698	NFKB1,IL1B,CCR2,NOS3,TNF
GO Process	GO:0050804	Modulation of chemical synaptic transmission	5	436	0.72	0.36	0.0483	9606.ENSP00000225831,9606.ENSP00000263341,9606.ENSP00000292301,9606.ENSP00000362680,9606.ENSP00000398698	CCL2,IL1B,CCR2,SRC,TNF
GO Process	GO:0002456	T cell mediated immunity	2	33	1.44	0.46	0.0487	9606.ENSP00000264832,9606.ENSP00000379873	ICAM1,HLA-A
GO Process	GO:0002828	Regulation of type 2 immune response	2	33	1.44	0.46	0.0487	9606.ENSP00000292301,9606.ENSP00000385675	CCR2,IL6
GO Process	GO:0048566	Embryonic digestive tract development	2	33	1.44	0.46	0.0487	9606.ENSP00000306512,9606.ENSP00000398698	CXCL8,TNF
GO Process	GO:0051968	Positive regulation of synaptic transmission, glutamatergic	2	33	1.44	0.46	0.0487	9606.ENSP00000225831,9606.ENSP00000292301	CCL2,CCR2
GO Process	GO:0045667	Regulation of osteoblast differentiation	3	125	1.04	0.42	0.0499	9606.ENSP00000264498,9606.ENSP00000385675,9606.ENSP00000398698	FGF2,IL6,TNF
GO Function	GO:0005102	Signaling receptor binding	22	1499	0.83	1.18	2.98e-10	9606.ENSP00000219244,9606.ENSP00000225831,9606.ENSP00000263341,9606.ENSP00000264498,9606.ENSP00000264832,9606.ENSP00000269305,9606.ENSP00000292301,9606.ENSP00000294728,9606.ENSP00000296871,9606.ENSP00000306512,9606.ENSP00000342114,9606.ENSP00000349252,9606.ENSP00000353408,9606.ENSP00000362680,9606.ENSP00000379873,9606.ENSP00000380948,9606.ENSP00000385675,9606.ENSP00000398698,9606.ENSP00000412237,…	CCL17,CCL2,IL1B,FGF2,ICAM1,TP53,CCR2,VCAM1,CSF2,CXCL8,ICAM4,ITGAL,MSN,SRC,HLA-A,ITGB2,IL6,TNF,IL10,ITGAX,CCL5,ITGAM
GO Function	GO:0005178	Integrin binding	10	159	1.46	2.18	5.99e-09	9606.ENSP00000263341,9606.ENSP00000264498,9606.ENSP00000264832,9606.ENSP00000294728,9606.ENSP00000342114,9606.ENSP00000349252,9606.ENSP00000362680,9606.ENSP00000380948,9606.ENSP00000454623,9606.ENSP00000496959	IL1B,FGF2,ICAM1,VCAM1,ICAM4,ITGAL,SRC,ITGB2,ITGAX,ITGAM
GO Function	GO:0005515	Protein binding	38	7242	0.38	0.52	5.99e-09	9606.ENSP00000219244,9606.ENSP00000225831,9606.ENSP00000226574,9606.ENSP00000249887,9606.ENSP00000263341,9606.ENSP00000264498,9606.ENSP00000264832,9606.ENSP00000265627,9606.ENSP00000269305,9606.ENSP00000292301,9606.ENSP00000292303,9606.ENSP00000294728,9606.ENSP00000295897,9606.ENSP00000296140,9606.ENSP00000296871,9606.ENSP00000297494,9606.ENSP00000306245,9606.ENSP00000306512,9606.ENSP00000338934,…	CCL17,CCL2,NFKB1,ACKR4,IL1B,FGF2,ICAM1,PON3,TP53,CCR2,CCR5,VCAM1,ALB,CCR1,CSF2,NOS3,FOS,CXCL8,EZR,ICAM4,ITGAL,COL18A1,MSN,JUN,CD40,SRC,XDH,HLA-A,ITGB2,RELA,IL6,TNF,IL10,CCR3,ITGAX,CCL5,CIITA,ITGAM
GO Function	GO:0005125	Cytokine activity	10	234	1.29	1.72	1.14e-07	9606.ENSP00000219244,9606.ENSP00000225831,9606.ENSP00000263341,9606.ENSP00000264498,9606.ENSP00000296871,9606.ENSP00000306512,9606.ENSP00000385675,9606.ENSP00000398698,9606.ENSP00000412237,9606.ENSP00000474412	CCL17,CCL2,IL1B,FGF2,CSF2,CXCL8,IL6,TNF,IL10,CCL5
GO Function	GO:0019956	Chemokine binding	6	29	1.98	2.34	1.14e-07	9606.ENSP00000249887,9606.ENSP00000264498,9606.ENSP00000292301,9606.ENSP00000292303,9606.ENSP00000296140,9606.ENSP00000441600	ACKR4,FGF2,CCR2,CCR5,CCR1,CCR3
GO Function	GO:0005126	Cytokine receptor binding	10	270	1.23	1.57	2.93e-07	9606.ENSP00000219244,9606.ENSP00000225831,9606.ENSP00000263341,9606.ENSP00000292301,9606.ENSP00000296871,9606.ENSP00000306512,9606.ENSP00000385675,9606.ENSP00000398698,9606.ENSP00000412237,9606.ENSP00000474412	CCL17,CCL2,IL1B,CCR2,CSF2,CXCL8,IL6,TNF,IL10,CCL5
GO Function	GO:0050839	Cell adhesion molecule binding	12	560	0.99	1.18	1.49e-06	9606.ENSP00000263341,9606.ENSP00000264498,9606.ENSP00000264832,9606.ENSP00000294728,9606.ENSP00000338934,9606.ENSP00000342114,9606.ENSP00000349252,9606.ENSP00000353408,9606.ENSP00000362680,9606.ENSP00000380948,9606.ENSP00000454623,9606.ENSP00000496959	IL1B,FGF2,ICAM1,VCAM1,EZR,ICAM4,ITGAL,MSN,SRC,ITGB2,ITGAX,ITGAM
GO Function	GO:0016493	C-C chemokine receptor activity	5	23	2	1.95	2.25e-06	9606.ENSP00000249887,9606.ENSP00000292301,9606.ENSP00000292303,9606.ENSP00000296140,9606.ENSP00000441600	ACKR4,CCR2,CCR5,CCR1,CCR3
GO Function	GO:0019957	C-C chemokine binding	5	24	1.98	1.94	2.35e-06	9606.ENSP00000249887,9606.ENSP00000292301,9606.ENSP00000292303,9606.ENSP00000296140,9606.ENSP00000441600	ACKR4,CCR2,CCR5,CCR1,CCR3
GO Function	GO:0044877	Protein-containing complex binding	16	1261	0.76	0.88	2.35e-06	9606.ENSP00000263341,9606.ENSP00000264498,9606.ENSP00000264832,9606.ENSP00000269305,9606.ENSP00000294728,9606.ENSP00000306245,9606.ENSP00000338934,9606.ENSP00000342114,9606.ENSP00000349252,9606.ENSP00000362680,9606.ENSP00000379873,9606.ENSP00000380948,9606.ENSP00000398632,9606.ENSP00000454623,9606.ENSP00000485010,9606.ENSP00000496959	IL1B,FGF2,ICAM1,TP53,VCAM1,FOS,EZR,ICAM4,ITGAL,SRC,HLA-A,ITGB2,CD44,ITGAX,CIITA,ITGAM
GO Function	GO:0005488	Binding	43	12838	0.19	0.33	3.93e-06	9606.ENSP00000218075,9606.ENSP00000219244,9606.ENSP00000225831,9606.ENSP00000226574,9606.ENSP00000245414,9606.ENSP00000249887,9606.ENSP00000263341,9606.ENSP00000264498,9606.ENSP00000264832,9606.ENSP00000265627,9606.ENSP00000269305,9606.ENSP00000292301,9606.ENSP00000292303,9606.ENSP00000294728,9606.ENSP00000295897,9606.ENSP00000296140,9606.ENSP00000296871,9606.ENSP00000297494,9606.ENSP00000306245,…	GLRA2,CCL17,CCL2,NFKB1,IRF1,ACKR4,IL1B,FGF2,ICAM1,PON3,TP53,CCR2,CCR5,VCAM1,ALB,CCR1,CSF2,NOS3,FOS,CXCL8,MMP1,EZR,ICAM4,ITGAL,COL18A1,MSN,JUN,CD40,SRC,XDH,HLA-A,ITGB2,RELA,IL6,CD44,TNF,IL10,CCR3,ITGAX,CCL5,NCAM1,CIITA,ITGAM
GO Function	GO:0042379	Chemokine receptor binding	5	71	1.51	1.2	0.00017	9606.ENSP00000219244,9606.ENSP00000225831,9606.ENSP00000292301,9606.ENSP00000306512,9606.ENSP00000474412	CCL17,CCL2,CCR2,CXCL8,CCL5
GO Function	GO:0070851	Growth factor receptor binding	6	135	1.31	1.11	0.00017	9606.ENSP00000263341,9606.ENSP00000264498,9606.ENSP00000296871,9606.ENSP00000362680,9606.ENSP00000385675,9606.ENSP00000412237	IL1B,FGF2,CSF2,SRC,IL6,IL10
GO Function	GO:0008009	Chemokine activity	4	48	1.58	0.99	0.0011	9606.ENSP00000219244,9606.ENSP00000225831,9606.ENSP00000306512,9606.ENSP00000474412	CCL17,CCL2,CXCL8,CCL5
GO Function	GO:0048020	CCR chemokine receptor binding	4	47	1.59	1	0.0011	9606.ENSP00000219244,9606.ENSP00000225831,9606.ENSP00000292301,9606.ENSP00000474412	CCL17,CCL2,CCR2,CCL5
GO Function	GO:0031729	CCR4 chemokine receptor binding	2	2	2.66	0.84	0.0053	9606.ENSP00000219244,9606.ENSP00000474412	CCL17,CCL5
GO Function	GO:0042802	Identical protein binding	15	2144	0.51	0.42	0.0053	9606.ENSP00000226574,9606.ENSP00000264498,9606.ENSP00000265627,9606.ENSP00000269305,9606.ENSP00000292301,9606.ENSP00000292303,9606.ENSP00000295897,9606.ENSP00000306245,9606.ENSP00000338934,9606.ENSP00000352798,9606.ENSP00000360266,9606.ENSP00000368727,9606.ENSP00000384273,9606.ENSP00000398698,9606.ENSP00000474412	NFKB1,FGF2,PON3,TP53,CCR2,CCR5,ALB,FOS,EZR,COL18A1,JUN,XDH,RELA,TNF,CCL5
GO Function	GO:0071791	Chemokine (C-C motif) ligand 5 binding	2	2	2.66	0.84	0.0053	9606.ENSP00000292303,9606.ENSP00000296140	CCR5,CCR1
GO Function	GO:0140272	Exogenous protein binding	4	77	1.38	0.75	0.0053	9606.ENSP00000264832,9606.ENSP00000292303,9606.ENSP00000295897,9606.ENSP00000480132	ICAM1,CCR5,ALB,NCAM1
GO Function	GO:0004435	Phosphatidylinositol phospholipase C activity	3	26	1.72	0.79	0.0056	9606.ENSP00000292303,9606.ENSP00000296140,9606.ENSP00000474412	CCR5,CCR1,CCL5
GO Function	GO:0030369	ICAM-3 receptor activity	2	3	2.48	0.79	0.0073	9606.ENSP00000349252,9606.ENSP00000380948	ITGAL,ITGB2
GO Function	GO:0038023	Signaling receptor activity	12	1489	0.57	0.43	0.0089	9606.ENSP00000218075,9606.ENSP00000249887,9606.ENSP00000264832,9606.ENSP00000292301,9606.ENSP00000292303,9606.ENSP00000296140,9606.ENSP00000349252,9606.ENSP00000361359,9606.ENSP00000380948,9606.ENSP00000398632,9606.ENSP00000441600,9606.ENSP00000454623	GLRA2,ACKR4,ICAM1,CCR2,CCR5,CCR1,ITGAL,CD40,ITGB2,CD44,CCR3,ITGAX
GO Function	GO:0001046	Core promoter sequence-specific DNA binding	3	40	1.54	0.62	0.0158	9606.ENSP00000269305,9606.ENSP00000306245,9606.ENSP00000384273	TP53,FOS,RELA
GO Function	GO:0031727	CCR2 chemokine receptor binding	2	6	2.18	0.64	0.0176	9606.ENSP00000225831,9606.ENSP00000292301	CCL2,CCR2
GO Function	GO:0098772	Molecular function regulator activity	13	1960	0.48	0.34	0.0262	9606.ENSP00000219244,9606.ENSP00000225831,9606.ENSP00000263341,9606.ENSP00000264498,9606.ENSP00000269305,9606.ENSP00000296871,9606.ENSP00000306512,9606.ENSP00000360266,9606.ENSP00000362680,9606.ENSP00000385675,9606.ENSP00000398698,9606.ENSP00000412237,9606.ENSP00000474412	CCL17,CCL2,IL1B,FGF2,TP53,CSF2,CXCL8,JUN,SRC,IL6,TNF,IL10,CCL5
GO Function	GO:0140296	General transcription initiation factor binding	3	53	1.41	0.52	0.032	9606.ENSP00000269305,9606.ENSP00000360266,9606.ENSP00000384273	TP53,JUN,RELA
GO Function	GO:0008134	Transcription factor binding	7	587	0.74	0.4	0.0342	9606.ENSP00000226574,9606.ENSP00000269305,9606.ENSP00000306245,9606.ENSP00000360266,9606.ENSP00000362680,9606.ENSP00000384273,9606.ENSP00000485010	NFKB1,TP53,FOS,JUN,SRC,RELA,CIITA
GO Function	GO:0004888	Transmembrane signaling receptor activity	10	1268	0.56	0.33	0.0413	9606.ENSP00000218075,9606.ENSP00000249887,9606.ENSP00000264832,9606.ENSP00000292301,9606.ENSP00000292303,9606.ENSP00000296140,9606.ENSP00000349252,9606.ENSP00000380948,9606.ENSP00000398632,9606.ENSP00000441600	GLRA2,ACKR4,ICAM1,CCR2,CCR5,CCR1,ITGAL,ITGB2,CD44,CCR3
GO Function	GO:0001851	Complement component C3b binding	2	11	1.92	0.5	0.0428	9606.ENSP00000380948,9606.ENSP00000496959	ITGB2,ITGAM
GO Component	GO:0098552	Side of membrane	17	611	1.11	1.83	1.13e-11	9606.ENSP00000249887,9606.ENSP00000264832,9606.ENSP00000292301,9606.ENSP00000292303,9606.ENSP00000294728,9606.ENSP00000296140,9606.ENSP00000338934,9606.ENSP00000349252,9606.ENSP00000361359,9606.ENSP00000362680,9606.ENSP00000379873,9606.ENSP00000380948,9606.ENSP00000398698,9606.ENSP00000441600,9606.ENSP00000454623,9606.ENSP00000480132,9606.ENSP00000496959	ACKR4,ICAM1,CCR2,CCR5,VCAM1,CCR1,EZR,ITGAL,CD40,SRC,HLA-A,ITGB2,TNF,CCR3,ITGAX,NCAM1,ITGAM
GO Component	GO:0009897	External side of plasma membrane	14	388	1.22	2.01	7.89e-11	9606.ENSP00000249887,9606.ENSP00000264832,9606.ENSP00000292301,9606.ENSP00000292303,9606.ENSP00000294728,9606.ENSP00000296140,9606.ENSP00000349252,9606.ENSP00000361359,9606.ENSP00000380948,9606.ENSP00000398698,9606.ENSP00000441600,9606.ENSP00000454623,9606.ENSP00000480132,9606.ENSP00000496959	ACKR4,ICAM1,CCR2,CCR5,VCAM1,CCR1,ITGAL,CD40,ITGB2,TNF,CCR3,ITGAX,NCAM1,ITGAM
GO Component	GO:0009986	Cell surface	18	894	0.96	1.46	1.08e-10	9606.ENSP00000249887,9606.ENSP00000264832,9606.ENSP00000292301,9606.ENSP00000292303,9606.ENSP00000294728,9606.ENSP00000296140,9606.ENSP00000349252,9606.ENSP00000353408,9606.ENSP00000361359,9606.ENSP00000379873,9606.ENSP00000380948,9606.ENSP00000398632,9606.ENSP00000398698,9606.ENSP00000441600,9606.ENSP00000454623,9606.ENSP00000480132,9606.ENSP00000485010,9606.ENSP00000496959	ACKR4,ICAM1,CCR2,CCR5,VCAM1,CCR1,ITGAL,MSN,CD40,HLA-A,ITGB2,CD44,TNF,CCR3,ITGAX,NCAM1,CIITA,ITGAM
GO Component	GO:0005576	Extracellular region	29	4175	0.5	0.64	5.01e-08	9606.ENSP00000219244,9606.ENSP00000225831,9606.ENSP00000226574,9606.ENSP00000263341,9606.ENSP00000264498,9606.ENSP00000264832,9606.ENSP00000265627,9606.ENSP00000294728,9606.ENSP00000295897,9606.ENSP00000296871,9606.ENSP00000306512,9606.ENSP00000322788,9606.ENSP00000338934,9606.ENSP00000342114,9606.ENSP00000349252,9606.ENSP00000352798,9606.ENSP00000353408,9606.ENSP00000361359,9606.ENSP00000362680,…	CCL17,CCL2,NFKB1,IL1B,FGF2,ICAM1,PON3,VCAM1,ALB,CSF2,CXCL8,MMP1,EZR,ICAM4,ITGAL,COL18A1,MSN,CD40,SRC,XDH,HLA-A,ITGB2,IL6,CD44,TNF,IL10,CCL5,NCAM1,ITGAM
GO Component	GO:0005615	Extracellular space	25	3247	0.55	0.67	2.96e-07	9606.ENSP00000219244,9606.ENSP00000225831,9606.ENSP00000263341,9606.ENSP00000264498,9606.ENSP00000264832,9606.ENSP00000265627,9606.ENSP00000294728,9606.ENSP00000295897,9606.ENSP00000296871,9606.ENSP00000306512,9606.ENSP00000338934,9606.ENSP00000349252,9606.ENSP00000352798,9606.ENSP00000353408,9606.ENSP00000361359,9606.ENSP00000362680,9606.ENSP00000368727,9606.ENSP00000379873,9606.ENSP00000380948,…	CCL17,CCL2,IL1B,FGF2,ICAM1,PON3,VCAM1,ALB,CSF2,CXCL8,EZR,ITGAL,COL18A1,MSN,CD40,SRC,XDH,HLA-A,ITGB2,IL6,CD44,TNF,IL10,CCL5,ITGAM
GO Component	GO:0005887	Integral component of plasma membrane	19	1706	0.71	0.86	2.96e-07	9606.ENSP00000218075,9606.ENSP00000249887,9606.ENSP00000264832,9606.ENSP00000292301,9606.ENSP00000292303,9606.ENSP00000294728,9606.ENSP00000296140,9606.ENSP00000296871,9606.ENSP00000342114,9606.ENSP00000349252,9606.ENSP00000361359,9606.ENSP00000379873,9606.ENSP00000380948,9606.ENSP00000385675,9606.ENSP00000398632,9606.ENSP00000398698,9606.ENSP00000441600,9606.ENSP00000454623,9606.ENSP00000496959	GLRA2,ACKR4,ICAM1,CCR2,CCR5,VCAM1,CCR1,CSF2,ICAM4,ITGAL,CD40,HLA-A,ITGB2,IL6,CD44,TNF,CCR3,ITGAX,ITGAM
GO Component	GO:0098802	Plasma membrane signaling receptor complex	7	194	1.22	1.15	6.17e-05	9606.ENSP00000296871,9606.ENSP00000349252,9606.ENSP00000361359,9606.ENSP00000380948,9606.ENSP00000385675,9606.ENSP00000454623,9606.ENSP00000496959	CSF2,ITGAL,CD40,ITGB2,IL6,ITGAX,ITGAM
GO Component	GO:0008305	Integrin complex	4	30	1.79	1.27	0.0002	9606.ENSP00000349252,9606.ENSP00000380948,9606.ENSP00000454623,9606.ENSP00000496959	ITGAL,ITGB2,ITGAX,ITGAM
GO Component	GO:0043235	Receptor complex	8	418	0.94	0.78	0.00067	9606.ENSP00000296871,9606.ENSP00000349252,9606.ENSP00000361359,9606.ENSP00000380948,9606.ENSP00000385675,9606.ENSP00000398632,9606.ENSP00000454623,9606.ENSP00000496959	CSF2,ITGAL,CD40,ITGB2,IL6,CD44,ITGAX,ITGAM
GO Component	GO:0044853	Plasma membrane raft	5	109	1.32	0.95	0.00084	9606.ENSP00000297494,9606.ENSP00000338934,9606.ENSP00000362680,9606.ENSP00000380948,9606.ENSP00000496959	NOS3,EZR,SRC,ITGB2,ITGAM
GO Component	GO:0098797	Plasma membrane protein complex	9	589	0.85	0.71	0.00084	9606.ENSP00000294728,9606.ENSP00000296871,9606.ENSP00000349252,9606.ENSP00000361359,9606.ENSP00000379873,9606.ENSP00000380948,9606.ENSP00000385675,9606.ENSP00000454623,9606.ENSP00000496959	VCAM1,CSF2,ITGAL,CD40,HLA-A,ITGB2,IL6,ITGAX,ITGAM
GO Component	GO:0045121	Membrane raft	7	320	1	0.79	0.00098	9606.ENSP00000264832,9606.ENSP00000297494,9606.ENSP00000338934,9606.ENSP00000362680,9606.ENSP00000380948,9606.ENSP00000398698,9606.ENSP00000496959	ICAM1,NOS3,EZR,SRC,ITGB2,TNF,ITGAM
GO Component	GO:0071944	Cell periphery	27	6015	0.31	0.35	0.0017	9606.ENSP00000218075,9606.ENSP00000249887,9606.ENSP00000264832,9606.ENSP00000292301,9606.ENSP00000292303,9606.ENSP00000294728,9606.ENSP00000296140,9606.ENSP00000296871,9606.ENSP00000297494,9606.ENSP00000322788,9606.ENSP00000338934,9606.ENSP00000342114,9606.ENSP00000349252,9606.ENSP00000352798,9606.ENSP00000353408,9606.ENSP00000360266,9606.ENSP00000361359,9606.ENSP00000362680,9606.ENSP00000379873,…	GLRA2,ACKR4,ICAM1,CCR2,CCR5,VCAM1,CCR1,CSF2,NOS3,MMP1,EZR,ICAM4,ITGAL,COL18A1,MSN,JUN,CD40,SRC,HLA-A,ITGB2,IL6,CD44,TNF,CCR3,ITGAX,NCAM1,ITGAM
GO Component	GO:0031982	Vesicle	21	3957	0.39	0.38	0.0029	9606.ENSP00000226574,9606.ENSP00000249887,9606.ENSP00000263341,9606.ENSP00000264832,9606.ENSP00000265627,9606.ENSP00000292303,9606.ENSP00000294728,9606.ENSP00000295897,9606.ENSP00000297494,9606.ENSP00000338934,9606.ENSP00000349252,9606.ENSP00000352798,9606.ENSP00000353408,9606.ENSP00000361359,9606.ENSP00000362680,9606.ENSP00000379873,9606.ENSP00000380948,9606.ENSP00000398632,9606.ENSP00000398698,…	NFKB1,ACKR4,IL1B,ICAM1,PON3,CCR5,VCAM1,ALB,NOS3,EZR,ITGAL,COL18A1,MSN,CD40,SRC,HLA-A,ITGB2,CD44,TNF,ITGAX,ITGAM
GO Component	GO:0034687	Integrin alphaL-beta2 complex	2	2	2.66	0.92	0.0032	9606.ENSP00000349252,9606.ENSP00000380948	ITGAL,ITGB2
GO Component	GO:0034688	Integrin alphaM-beta2 complex	2	2	2.66	0.92	0.0032	9606.ENSP00000380948,9606.ENSP00000496959	ITGB2,ITGAM
GO Component	GO:0034689	Integrin alphaX-beta2 complex	2	2	2.66	0.92	0.0032	9606.ENSP00000380948,9606.ENSP00000454623	ITGB2,ITGAX
GO Component	GO:0035525	NF-kappaB p50/p65 complex	2	2	2.66	0.92	0.0032	9606.ENSP00000226574,9606.ENSP00000384273	NFKB1,RELA
GO Component	GO:0005886	Plasma membrane	25	5544	0.32	0.34	0.0035	9606.ENSP00000218075,9606.ENSP00000249887,9606.ENSP00000264832,9606.ENSP00000292301,9606.ENSP00000292303,9606.ENSP00000294728,9606.ENSP00000296140,9606.ENSP00000296871,9606.ENSP00000297494,9606.ENSP00000338934,9606.ENSP00000342114,9606.ENSP00000349252,9606.ENSP00000353408,9606.ENSP00000360266,9606.ENSP00000361359,9606.ENSP00000362680,9606.ENSP00000379873,9606.ENSP00000380948,9606.ENSP00000385675,…	GLRA2,ACKR4,ICAM1,CCR2,CCR5,VCAM1,CCR1,CSF2,NOS3,EZR,ICAM4,ITGAL,MSN,JUN,CD40,SRC,HLA-A,ITGB2,IL6,CD44,TNF,CCR3,ITGAX,NCAM1,ITGAM
GO Component	GO:0031410	Cytoplasmic vesicle	16	2482	0.47	0.42	0.0035	9606.ENSP00000226574,9606.ENSP00000249887,9606.ENSP00000263341,9606.ENSP00000292303,9606.ENSP00000294728,9606.ENSP00000295897,9606.ENSP00000297494,9606.ENSP00000338934,9606.ENSP00000349252,9606.ENSP00000362680,9606.ENSP00000379873,9606.ENSP00000380948,9606.ENSP00000398632,9606.ENSP00000398698,9606.ENSP00000454623,9606.ENSP00000496959	NFKB1,ACKR4,IL1B,CCR5,VCAM1,ALB,NOS3,EZR,ITGAL,SRC,HLA-A,ITGB2,CD44,TNF,ITGAX,ITGAM
GO Component	GO:0005902	Microvillus	4	91	1.3	0.75	0.0044	9606.ENSP00000294728,9606.ENSP00000338934,9606.ENSP00000353408,9606.ENSP00000398632	VCAM1,EZR,MSN,CD44
GO Component	GO:0012505	Endomembrane system	22	4721	0.33	0.33	0.0075	9606.ENSP00000226574,9606.ENSP00000249887,9606.ENSP00000263341,9606.ENSP00000269305,9606.ENSP00000292303,9606.ENSP00000294728,9606.ENSP00000295897,9606.ENSP00000297494,9606.ENSP00000306245,9606.ENSP00000338934,9606.ENSP00000349252,9606.ENSP00000352798,9606.ENSP00000362680,9606.ENSP00000368727,9606.ENSP00000379873,9606.ENSP00000380948,9606.ENSP00000385675,9606.ENSP00000398632,9606.ENSP00000398698,…	NFKB1,ACKR4,IL1B,TP53,CCR5,VCAM1,ALB,NOS3,FOS,EZR,ITGAL,COL18A1,SRC,XDH,HLA-A,ITGB2,IL6,CD44,TNF,ITGAX,NCAM1,ITGAM
GO Component	GO:0030175	Filopodium	4	107	1.23	0.67	0.0075	9606.ENSP00000294728,9606.ENSP00000338934,9606.ENSP00000353408,9606.ENSP00000362680	VCAM1,EZR,MSN,SRC
GO Component	GO:0035976	Transcription factor AP-1 complex	2	5	2.26	0.78	0.0075	9606.ENSP00000306245,9606.ENSP00000360266	FOS,JUN
GO Component	GO:0070062	Extracellular exosome	14	2096	0.49	0.4	0.0075	9606.ENSP00000264832,9606.ENSP00000265627,9606.ENSP00000294728,9606.ENSP00000295897,9606.ENSP00000338934,9606.ENSP00000349252,9606.ENSP00000352798,9606.ENSP00000353408,9606.ENSP00000361359,9606.ENSP00000362680,9606.ENSP00000379873,9606.ENSP00000380948,9606.ENSP00000398632,9606.ENSP00000496959	ICAM1,PON3,VCAM1,ALB,EZR,ITGAL,COL18A1,MSN,CD40,SRC,HLA-A,ITGB2,CD44,ITGAM
GO Component	GO:0098858	Actin-based cell projection	5	219	1.02	0.61	0.0076	9606.ENSP00000294728,9606.ENSP00000338934,9606.ENSP00000353408,9606.ENSP00000362680,9606.ENSP00000398632	VCAM1,EZR,MSN,SRC,CD44
GO Component	GO:0098796	Membrane protein complex	10	1218	0.58	0.41	0.0142	9606.ENSP00000218075,9606.ENSP00000294728,9606.ENSP00000296871,9606.ENSP00000349252,9606.ENSP00000361359,9606.ENSP00000379873,9606.ENSP00000380948,9606.ENSP00000385675,9606.ENSP00000454623,9606.ENSP00000496959	GLRA2,VCAM1,CSF2,ITGAL,CD40,HLA-A,ITGB2,IL6,ITGAX,ITGAM
GO Component	GO:0005925	Focal adhesion	6	416	0.82	0.48	0.0163	9606.ENSP00000264832,9606.ENSP00000338934,9606.ENSP00000353408,9606.ENSP00000362680,9606.ENSP00000380948,9606.ENSP00000398632	ICAM1,EZR,MSN,SRC,ITGB2,CD44
GO Component	GO:0042581	Specific granule	4	159	1.06	0.51	0.0232	9606.ENSP00000226574,9606.ENSP00000349252,9606.ENSP00000380948,9606.ENSP00000496959	NFKB1,ITGAL,ITGB2,ITGAM
GO Component	GO:0001931	Uropod	2	13	1.85	0.58	0.0251	9606.ENSP00000338934,9606.ENSP00000353408	EZR,MSN
GO Component	GO:0030141	Secretory granule	8	873	0.62	0.38	0.0275	9606.ENSP00000226574,9606.ENSP00000263341,9606.ENSP00000295897,9606.ENSP00000349252,9606.ENSP00000380948,9606.ENSP00000398632,9606.ENSP00000454623,9606.ENSP00000496959	NFKB1,IL1B,ALB,ITGAL,ITGB2,CD44,ITGAX,ITGAM
GO Component	GO:0030667	Secretory granule membrane	5	308	0.87	0.45	0.0278	9606.ENSP00000349252,9606.ENSP00000380948,9606.ENSP00000398632,9606.ENSP00000454623,9606.ENSP00000496959	ITGAL,ITGB2,CD44,ITGAX,ITGAM
GO Component	GO:0070821	Tertiary granule membrane	3	73	1.27	0.51	0.0288	9606.ENSP00000380948,9606.ENSP00000454623,9606.ENSP00000496959	ITGB2,ITGAX,ITGAM
STRING clusters	CL:15536	Mixed, incl. Chemokine-mediated signaling pathway, and Adaptive immunity	11	170	1.47	2.38	5.78e-10	9606.ENSP00000219244,9606.ENSP00000225831,9606.ENSP00000249887,9606.ENSP00000292301,9606.ENSP00000292303,9606.ENSP00000296140,9606.ENSP00000306512,9606.ENSP00000361359,9606.ENSP00000441600,9606.ENSP00000474412,9606.ENSP00000496959	CCL17,CCL2,ACKR4,CCR2,CCR5,CCR1,CXCL8,CD40,CCR3,CCL5,ITGAM
STRING clusters	CL:15736	Chemokine receptors bind chemokines	8	59	1.79	2.69	2.3e-09	9606.ENSP00000219244,9606.ENSP00000225831,9606.ENSP00000249887,9606.ENSP00000292301,9606.ENSP00000296140,9606.ENSP00000306512,9606.ENSP00000441600,9606.ENSP00000474412	CCL17,CCL2,ACKR4,CCR2,CCR1,CXCL8,CCR3,CCL5
STRING clusters	CL:15738	Chemokine receptors bind chemokines	7	53	1.78	2.36	3.76e-08	9606.ENSP00000219244,9606.ENSP00000225831,9606.ENSP00000249887,9606.ENSP00000292301,9606.ENSP00000296140,9606.ENSP00000441600,9606.ENSP00000474412	CCL17,CCL2,ACKR4,CCR2,CCR1,CCR3,CCL5
STRING clusters	CL:15740	Chemokine receptors bind chemokines	6	48	1.76	1.93	1.16e-06	9606.ENSP00000225831,9606.ENSP00000249887,9606.ENSP00000292301,9606.ENSP00000296140,9606.ENSP00000441600,9606.ENSP00000474412	CCL2,ACKR4,CCR2,CCR1,CCR3,CCL5
STRING clusters	CL:19625	Leukostasis, and RUNX3 Regulates Immune Response and Cell Migration	4	5	2.56	2.14	1.39e-06	9606.ENSP00000264832,9606.ENSP00000294728,9606.ENSP00000349252,9606.ENSP00000454623	ICAM1,VCAM1,ITGAL,ITGAX
STRING clusters	CL:19590	Integrin domain superfamily	5	24	1.98	1.94	2.24e-06	9606.ENSP00000264832,9606.ENSP00000294728,9606.ENSP00000349252,9606.ENSP00000380948,9606.ENSP00000454623	ICAM1,VCAM1,ITGAL,ITGB2,ITGAX
STRING clusters	CL:19457	Extracellular matrix organization	8	180	1.31	1.49	2.91e-06	9606.ENSP00000264832,9606.ENSP00000294728,9606.ENSP00000322788,9606.ENSP00000349252,9606.ENSP00000352798,9606.ENSP00000380948,9606.ENSP00000398632,9606.ENSP00000454623	ICAM1,VCAM1,MMP1,ITGAL,COL18A1,ITGB2,CD44,ITGAX
STRING clusters	CL:15741	Chemokine receptors bind chemokines	5	42	1.74	1.55	2.11e-05	9606.ENSP00000225831,9606.ENSP00000292301,9606.ENSP00000296140,9606.ENSP00000441600,9606.ENSP00000474412	CCL2,CCR2,CCR1,CCR3,CCL5
STRING clusters	CL:19458	Collagen formation, and Protein complex involved in cell adhesion	6	119	1.36	1.2	9.39e-05	9606.ENSP00000264832,9606.ENSP00000294728,9606.ENSP00000349252,9606.ENSP00000352798,9606.ENSP00000380948,9606.ENSP00000454623	ICAM1,VCAM1,ITGAL,COL18A1,ITGB2,ITGAX
STRING clusters	CL:15743	Chemokine receptors bind chemokines	3	36	1.58	0.56	0.0254	9606.ENSP00000225831,9606.ENSP00000292301,9606.ENSP00000474412	CCL2,CCR2,CCL5
STRING clusters	CL:15748	CXCR3 chemokine receptor binding, and CCR4 chemokine receptor binding	2	5	2.26	0.57	0.0276	9606.ENSP00000225831,9606.ENSP00000474412	CCL2,CCL5
STRING clusters	CL:12565	Ezrin/radixin/moesin, and EBP50, C-terminal	2	6	2.18	0.54	0.0346	9606.ENSP00000338934,9606.ENSP00000353408	EZR,MSN
STRING clusters	CL:16587	Mixed, incl. TNFR1-induced NFkappaB signaling pathway, and NF-kappa-B/Dorsal	3	43	1.5	0.51	0.0348	9606.ENSP00000226574,9606.ENSP00000384273,9606.ENSP00000398698	NFKB1,RELA,TNF
KEGG	hsa05323	Rheumatoid arthritis	13	83	1.86	4.82	3.98e-18	9606.ENSP00000225831,9606.ENSP00000263341,9606.ENSP00000264832,9606.ENSP00000296871,9606.ENSP00000306245,9606.ENSP00000306512,9606.ENSP00000322788,9606.ENSP00000349252,9606.ENSP00000360266,9606.ENSP00000380948,9606.ENSP00000385675,9606.ENSP00000398698,9606.ENSP00000474412	CCL2,IL1B,ICAM1,CSF2,FOS,CXCL8,MMP1,ITGAL,JUN,ITGB2,IL6,TNF,CCL5
KEGG	hsa05167	Kaposi sarcoma-associated herpesvirus infection	15	187	1.57	3.79	1.65e-17	9606.ENSP00000226574,9606.ENSP00000264498,9606.ENSP00000264832,9606.ENSP00000269305,9606.ENSP00000292303,9606.ENSP00000296140,9606.ENSP00000296871,9606.ENSP00000306245,9606.ENSP00000306512,9606.ENSP00000360266,9606.ENSP00000362680,9606.ENSP00000379873,9606.ENSP00000384273,9606.ENSP00000385675,9606.ENSP00000441600	NFKB1,FGF2,ICAM1,TP53,CCR5,CCR1,CSF2,FOS,CXCL8,JUN,SRC,HLA-A,RELA,IL6,CCR3
KEGG	hsa05133	Pertussis	12	73	1.88	4.71	2.5e-17	9606.ENSP00000226574,9606.ENSP00000245414,9606.ENSP00000263341,9606.ENSP00000306245,9606.ENSP00000306512,9606.ENSP00000360266,9606.ENSP00000380948,9606.ENSP00000384273,9606.ENSP00000385675,9606.ENSP00000398698,9606.ENSP00000412237,9606.ENSP00000496959	NFKB1,IRF1,IL1B,FOS,CXCL8,JUN,ITGB2,RELA,IL6,TNF,IL10,ITGAM
KEGG	hsa05144	Malaria	11	46	2.04	5.09	2.5e-17	9606.ENSP00000225831,9606.ENSP00000263341,9606.ENSP00000264832,9606.ENSP00000294728,9606.ENSP00000306512,9606.ENSP00000349252,9606.ENSP00000361359,9606.ENSP00000380948,9606.ENSP00000385675,9606.ENSP00000398698,9606.ENSP00000412237	CCL2,IL1B,ICAM1,VCAM1,CXCL8,ITGAL,CD40,ITGB2,IL6,TNF,IL10
KEGG	hsa04668	TNF signaling pathway	13	111	1.73	4.29	2.6e-17	9606.ENSP00000225831,9606.ENSP00000226574,9606.ENSP00000245414,9606.ENSP00000263341,9606.ENSP00000264832,9606.ENSP00000294728,9606.ENSP00000296871,9606.ENSP00000306245,9606.ENSP00000360266,9606.ENSP00000384273,9606.ENSP00000385675,9606.ENSP00000398698,9606.ENSP00000474412	CCL2,NFKB1,IRF1,IL1B,ICAM1,VCAM1,CSF2,FOS,JUN,RELA,IL6,TNF,CCL5
KEGG	hsa04657	IL-17 signaling pathway	12	91	1.78	4.29	1.58e-16	9606.ENSP00000219244,9606.ENSP00000225831,9606.ENSP00000226574,9606.ENSP00000263341,9606.ENSP00000296871,9606.ENSP00000306245,9606.ENSP00000306512,9606.ENSP00000322788,9606.ENSP00000360266,9606.ENSP00000384273,9606.ENSP00000385675,9606.ENSP00000398698	CCL17,CCL2,NFKB1,IL1B,CSF2,FOS,CXCL8,MMP1,JUN,RELA,IL6,TNF
KEGG	hsa04061	Viral protein interaction with cytokine and cytokine receptor	12	96	1.76	4.19	2.45e-16	9606.ENSP00000219244,9606.ENSP00000225831,9606.ENSP00000249887,9606.ENSP00000292301,9606.ENSP00000292303,9606.ENSP00000296140,9606.ENSP00000306512,9606.ENSP00000385675,9606.ENSP00000398698,9606.ENSP00000412237,9606.ENSP00000441600,9606.ENSP00000474412	CCL17,CCL2,ACKR4,CCR2,CCR5,CCR1,CXCL8,IL6,TNF,IL10,CCR3,CCL5
KEGG	hsa04060	Cytokine-cytokine receptor interaction	15	282	1.39	2.96	1.4e-15	9606.ENSP00000219244,9606.ENSP00000225831,9606.ENSP00000249887,9606.ENSP00000263341,9606.ENSP00000292301,9606.ENSP00000292303,9606.ENSP00000296140,9606.ENSP00000296871,9606.ENSP00000306512,9606.ENSP00000361359,9606.ENSP00000385675,9606.ENSP00000398698,9606.ENSP00000412237,9606.ENSP00000441600,9606.ENSP00000474412	CCL17,CCL2,ACKR4,IL1B,CCR2,CCR5,CCR1,CSF2,CXCL8,CD40,IL6,TNF,IL10,CCR3,CCL5
KEGG	hsa05163	Human cytomegalovirus infection	14	217	1.47	3.23	1.4e-15	9606.ENSP00000225831,9606.ENSP00000226574,9606.ENSP00000263341,9606.ENSP00000269305,9606.ENSP00000292303,9606.ENSP00000296140,9606.ENSP00000306512,9606.ENSP00000362680,9606.ENSP00000379873,9606.ENSP00000384273,9606.ENSP00000385675,9606.ENSP00000398698,9606.ENSP00000441600,9606.ENSP00000474412	CCL2,NFKB1,IL1B,TP53,CCR5,CCR1,CXCL8,SRC,HLA-A,RELA,IL6,TNF,CCR3,CCL5
KEGG	hsa05418	Fluid shear stress and atherosclerosis	12	129	1.63	3.61	4.67e-15	9606.ENSP00000225831,9606.ENSP00000226574,9606.ENSP00000263341,9606.ENSP00000264832,9606.ENSP00000269305,9606.ENSP00000294728,9606.ENSP00000297494,9606.ENSP00000306245,9606.ENSP00000360266,9606.ENSP00000362680,9606.ENSP00000384273,9606.ENSP00000398698	CCL2,NFKB1,IL1B,ICAM1,TP53,VCAM1,NOS3,FOS,JUN,SRC,RELA,TNF
KEGG	hsa04933	AGE-RAGE signaling pathway in diabetic complications	11	96	1.72	3.78	1.06e-14	9606.ENSP00000225831,9606.ENSP00000226574,9606.ENSP00000263341,9606.ENSP00000264832,9606.ENSP00000294728,9606.ENSP00000297494,9606.ENSP00000306512,9606.ENSP00000360266,9606.ENSP00000384273,9606.ENSP00000385675,9606.ENSP00000398698	CCL2,NFKB1,IL1B,ICAM1,VCAM1,NOS3,CXCL8,JUN,RELA,IL6,TNF
KEGG	hsa05142	Chagas disease	11	97	1.72	3.76	1.08e-14	9606.ENSP00000225831,9606.ENSP00000226574,9606.ENSP00000263341,9606.ENSP00000306245,9606.ENSP00000306512,9606.ENSP00000360266,9606.ENSP00000384273,9606.ENSP00000385675,9606.ENSP00000398698,9606.ENSP00000412237,9606.ENSP00000474412	CCL2,NFKB1,IL1B,FOS,CXCL8,JUN,RELA,IL6,TNF,IL10,CCL5
KEGG	hsa05166	Human T-cell leukemia virus 1 infection	13	210	1.45	3.01	2.4e-14	9606.ENSP00000226574,9606.ENSP00000264832,9606.ENSP00000269305,9606.ENSP00000296871,9606.ENSP00000306245,9606.ENSP00000349252,9606.ENSP00000360266,9606.ENSP00000361359,9606.ENSP00000379873,9606.ENSP00000380948,9606.ENSP00000384273,9606.ENSP00000385675,9606.ENSP00000398698	NFKB1,ICAM1,TP53,CSF2,FOS,ITGAL,JUN,CD40,HLA-A,ITGB2,RELA,IL6,TNF
KEGG	hsa05135	Yersinia infection	11	124	1.61	3.32	1.16e-13	9606.ENSP00000225831,9606.ENSP00000226574,9606.ENSP00000263341,9606.ENSP00000306245,9606.ENSP00000306512,9606.ENSP00000360266,9606.ENSP00000362680,9606.ENSP00000384273,9606.ENSP00000385675,9606.ENSP00000398698,9606.ENSP00000412237	CCL2,NFKB1,IL1B,FOS,CXCL8,JUN,SRC,RELA,IL6,TNF,IL10
KEGG	hsa04620	Toll-like receptor signaling pathway	10	100	1.66	3.29	6.99e-13	9606.ENSP00000226574,9606.ENSP00000263341,9606.ENSP00000306245,9606.ENSP00000306512,9606.ENSP00000360266,9606.ENSP00000361359,9606.ENSP00000384273,9606.ENSP00000385675,9606.ENSP00000398698,9606.ENSP00000474412	NFKB1,IL1B,FOS,CXCL8,JUN,CD40,RELA,IL6,TNF,CCL5
KEGG	hsa04625	C-type lectin receptor signaling pathway	10	101	1.66	3.28	7.2e-13	9606.ENSP00000219244,9606.ENSP00000226574,9606.ENSP00000245414,9606.ENSP00000263341,9606.ENSP00000360266,9606.ENSP00000362680,9606.ENSP00000384273,9606.ENSP00000385675,9606.ENSP00000398698,9606.ENSP00000412237	CCL17,NFKB1,IRF1,IL1B,JUN,SRC,RELA,IL6,TNF,IL10
KEGG	hsa05146	Amoebiasis	10	101	1.66	3.28	7.2e-13	9606.ENSP00000226574,9606.ENSP00000263341,9606.ENSP00000296871,9606.ENSP00000306512,9606.ENSP00000380948,9606.ENSP00000384273,9606.ENSP00000385675,9606.ENSP00000398698,9606.ENSP00000412237,9606.ENSP00000496959	NFKB1,IL1B,CSF2,CXCL8,ITGB2,RELA,IL6,TNF,IL10,ITGAM
KEGG	hsa05140	Leishmaniasis	9	69	1.78	3.45	1.38e-12	9606.ENSP00000226574,9606.ENSP00000263341,9606.ENSP00000306245,9606.ENSP00000360266,9606.ENSP00000380948,9606.ENSP00000384273,9606.ENSP00000398698,9606.ENSP00000412237,9606.ENSP00000496959	NFKB1,IL1B,FOS,JUN,ITGB2,RELA,TNF,IL10,ITGAM
KEGG	hsa05152	Tuberculosis	11	165	1.48	2.83	1.64e-12	9606.ENSP00000226574,9606.ENSP00000263341,9606.ENSP00000362680,9606.ENSP00000380948,9606.ENSP00000384273,9606.ENSP00000385675,9606.ENSP00000398698,9606.ENSP00000412237,9606.ENSP00000454623,9606.ENSP00000485010,9606.ENSP00000496959	NFKB1,IL1B,SRC,ITGB2,RELA,IL6,TNF,IL10,ITGAX,CIITA,ITGAM
KEGG	hsa04062	Chemokine signaling pathway	11	186	1.43	2.64	5.4e-12	9606.ENSP00000219244,9606.ENSP00000225831,9606.ENSP00000226574,9606.ENSP00000292301,9606.ENSP00000292303,9606.ENSP00000296140,9606.ENSP00000306512,9606.ENSP00000362680,9606.ENSP00000384273,9606.ENSP00000441600,9606.ENSP00000474412	CCL17,CCL2,NFKB1,CCR2,CCR5,CCR1,CXCL8,SRC,RELA,CCR3,CCL5
KEGG	hsa05169	Epstein-Barr virus infection	11	192	1.42	2.59	7.15e-12	9606.ENSP00000226574,9606.ENSP00000264832,9606.ENSP00000269305,9606.ENSP00000349252,9606.ENSP00000360266,9606.ENSP00000361359,9606.ENSP00000379873,9606.ENSP00000384273,9606.ENSP00000385675,9606.ENSP00000398632,9606.ENSP00000398698	NFKB1,ICAM1,TP53,ITGAL,JUN,CD40,HLA-A,RELA,IL6,CD44,TNF
KEGG	hsa05134	Legionellosis	8	55	1.82	3.29	1.38e-11	9606.ENSP00000226574,9606.ENSP00000263341,9606.ENSP00000306512,9606.ENSP00000380948,9606.ENSP00000384273,9606.ENSP00000385675,9606.ENSP00000398698,9606.ENSP00000496959	NFKB1,IL1B,CXCL8,ITGB2,RELA,IL6,TNF,ITGAM
KEGG	hsa05131	Shigellosis	11	218	1.36	2.39	2.44e-11	9606.ENSP00000226574,9606.ENSP00000263341,9606.ENSP00000269305,9606.ENSP00000296871,9606.ENSP00000306512,9606.ENSP00000360266,9606.ENSP00000362680,9606.ENSP00000384273,9606.ENSP00000398632,9606.ENSP00000398698,9606.ENSP00000474412	NFKB1,IL1B,TP53,CSF2,CXCL8,JUN,SRC,RELA,CD44,TNF,CCL5
KEGG	hsa05164	Influenza A	10	163	1.45	2.53	4.3e-11	9606.ENSP00000225831,9606.ENSP00000226574,9606.ENSP00000263341,9606.ENSP00000264832,9606.ENSP00000306512,9606.ENSP00000384273,9606.ENSP00000385675,9606.ENSP00000398698,9606.ENSP00000474412,9606.ENSP00000485010	CCL2,NFKB1,IL1B,ICAM1,CXCL8,RELA,IL6,TNF,CCL5,CIITA
KEGG	hsa05130	Pathogenic Escherichia coli infection	10	187	1.39	2.33	1.51e-10	9606.ENSP00000226574,9606.ENSP00000263341,9606.ENSP00000306245,9606.ENSP00000306512,9606.ENSP00000338934,9606.ENSP00000360266,9606.ENSP00000362680,9606.ENSP00000384273,9606.ENSP00000385675,9606.ENSP00000398698	NFKB1,IL1B,FOS,CXCL8,EZR,JUN,SRC,RELA,IL6,TNF
KEGG	hsa04064	NF-kappa B signaling pathway	8	101	1.56	2.48	1.02e-09	9606.ENSP00000226574,9606.ENSP00000263341,9606.ENSP00000264832,9606.ENSP00000294728,9606.ENSP00000306512,9606.ENSP00000361359,9606.ENSP00000384273,9606.ENSP00000398698	NFKB1,IL1B,ICAM1,VCAM1,CXCL8,CD40,RELA,TNF
KEGG	hsa05161	Hepatitis B	9	158	1.42	2.25	1.02e-09	9606.ENSP00000226574,9606.ENSP00000269305,9606.ENSP00000306245,9606.ENSP00000306512,9606.ENSP00000360266,9606.ENSP00000362680,9606.ENSP00000384273,9606.ENSP00000385675,9606.ENSP00000398698	NFKB1,TP53,FOS,CXCL8,JUN,SRC,RELA,IL6,TNF
KEGG	hsa05321	Inflammatory bowel disease	7	59	1.74	2.7	1.18e-09	9606.ENSP00000226574,9606.ENSP00000263341,9606.ENSP00000360266,9606.ENSP00000384273,9606.ENSP00000385675,9606.ENSP00000398698,9606.ENSP00000412237	NFKB1,IL1B,JUN,RELA,IL6,TNF,IL10
KEGG	hsa04621	NOD-like receptor signaling pathway	9	173	1.38	2.13	1.97e-09	9606.ENSP00000225831,9606.ENSP00000226574,9606.ENSP00000263341,9606.ENSP00000306512,9606.ENSP00000360266,9606.ENSP00000384273,9606.ENSP00000385675,9606.ENSP00000398698,9606.ENSP00000474412	CCL2,NFKB1,IL1B,CXCL8,JUN,RELA,IL6,TNF,CCL5
KEGG	hsa05143	African trypanosomiasis	6	36	1.88	2.7	4.11e-09	9606.ENSP00000263341,9606.ENSP00000264832,9606.ENSP00000294728,9606.ENSP00000385675,9606.ENSP00000398698,9606.ENSP00000412237	IL1B,ICAM1,VCAM1,IL6,TNF,IL10
KEGG	hsa05162	Measles	8	137	1.43	2.1	8.82e-09	9606.ENSP00000226574,9606.ENSP00000263341,9606.ENSP00000269305,9606.ENSP00000306245,9606.ENSP00000353408,9606.ENSP00000360266,9606.ENSP00000384273,9606.ENSP00000385675	NFKB1,IL1B,TP53,FOS,MSN,JUN,RELA,IL6
KEGG	hsa04514	Cell adhesion molecules	8	138	1.42	2.09	9.02e-09	9606.ENSP00000264832,9606.ENSP00000294728,9606.ENSP00000349252,9606.ENSP00000361359,9606.ENSP00000379873,9606.ENSP00000380948,9606.ENSP00000480132,9606.ENSP00000496959	ICAM1,VCAM1,ITGAL,CD40,HLA-A,ITGB2,NCAM1,ITGAM
KEGG	hsa04932	Non-alcoholic fatty liver disease	8	146	1.4	2.03	1.34e-08	9606.ENSP00000226574,9606.ENSP00000263341,9606.ENSP00000306245,9606.ENSP00000306512,9606.ENSP00000360266,9606.ENSP00000384273,9606.ENSP00000385675,9606.ENSP00000398698	NFKB1,IL1B,FOS,CXCL8,JUN,RELA,IL6,TNF
KEGG	hsa04660	T cell receptor signaling pathway	7	100	1.51	2.1	3.05e-08	9606.ENSP00000226574,9606.ENSP00000296871,9606.ENSP00000306245,9606.ENSP00000360266,9606.ENSP00000384273,9606.ENSP00000398698,9606.ENSP00000412237	NFKB1,CSF2,FOS,JUN,RELA,TNF,IL10
KEGG	hsa05145	Toxoplasmosis	7	103	1.49	2.07	3.6e-08	9606.ENSP00000226574,9606.ENSP00000292303,9606.ENSP00000361359,9606.ENSP00000384273,9606.ENSP00000398698,9606.ENSP00000412237,9606.ENSP00000485010	NFKB1,CCR5,CD40,RELA,TNF,IL10,CIITA
KEGG	hsa05202	Transcriptional misregulation in cancer	8	171	1.33	1.85	4.03e-08	9606.ENSP00000226574,9606.ENSP00000269305,9606.ENSP00000296871,9606.ENSP00000306512,9606.ENSP00000361359,9606.ENSP00000384273,9606.ENSP00000385675,9606.ENSP00000496959	NFKB1,TP53,CSF2,CXCL8,CD40,RELA,IL6,ITGAM
KEGG	hsa04670	Leukocyte transendothelial migration	7	111	1.46	1.99	5.58e-08	9606.ENSP00000264832,9606.ENSP00000294728,9606.ENSP00000338934,9606.ENSP00000349252,9606.ENSP00000353408,9606.ENSP00000380948,9606.ENSP00000496959	ICAM1,VCAM1,EZR,ITGAL,MSN,ITGB2,ITGAM
KEGG	hsa05203	Viral carcinogenesis	8	183	1.3	1.77	6.36e-08	9606.ENSP00000226574,9606.ENSP00000269305,9606.ENSP00000292303,9606.ENSP00000360266,9606.ENSP00000362680,9606.ENSP00000379873,9606.ENSP00000384273,9606.ENSP00000441600	NFKB1,TP53,CCR5,JUN,SRC,HLA-A,RELA,CCR3
KEGG	hsa05120	Epithelial cell signaling in Helicobacter pylori infection	6	65	1.63	2.13	8.25e-08	9606.ENSP00000226574,9606.ENSP00000306512,9606.ENSP00000360266,9606.ENSP00000362680,9606.ENSP00000384273,9606.ENSP00000474412	NFKB1,CXCL8,JUN,SRC,RELA,CCL5
KEGG	hsa01523	Antifolate resistance	5	31	1.87	2.28	1.16e-07	9606.ENSP00000226574,9606.ENSP00000263341,9606.ENSP00000384273,9606.ENSP00000385675,9606.ENSP00000398698	NFKB1,IL1B,RELA,IL6,TNF
KEGG	hsa04926	Relaxin signaling pathway	7	126	1.41	1.86	1.16e-07	9606.ENSP00000226574,9606.ENSP00000297494,9606.ENSP00000306245,9606.ENSP00000322788,9606.ENSP00000360266,9606.ENSP00000362680,9606.ENSP00000384273	NFKB1,NOS3,FOS,MMP1,JUN,SRC,RELA
KEGG	hsa04810	Regulation of actin cytoskeleton	8	209	1.24	1.63	1.56e-07	9606.ENSP00000264498,9606.ENSP00000338934,9606.ENSP00000349252,9606.ENSP00000353408,9606.ENSP00000362680,9606.ENSP00000380948,9606.ENSP00000454623,9606.ENSP00000496959	FGF2,EZR,ITGAL,MSN,SRC,ITGB2,ITGAX,ITGAM
KEGG	hsa05132	Salmonella infection	8	209	1.24	1.63	1.56e-07	9606.ENSP00000226574,9606.ENSP00000263341,9606.ENSP00000306245,9606.ENSP00000306512,9606.ENSP00000360266,9606.ENSP00000384273,9606.ENSP00000385675,9606.ENSP00000398698	NFKB1,IL1B,FOS,CXCL8,JUN,RELA,IL6,TNF
KEGG	hsa04640	Hematopoietic cell lineage	6	90	1.48	1.82	4.54e-07	9606.ENSP00000263341,9606.ENSP00000296871,9606.ENSP00000385675,9606.ENSP00000398632,9606.ENSP00000398698,9606.ENSP00000496959	IL1B,CSF2,IL6,CD44,TNF,ITGAM
KEGG	hsa05168	Herpes simplex virus 1 infection	10	478	0.98	1.21	5.35e-07	9606.ENSP00000225831,9606.ENSP00000226574,9606.ENSP00000263341,9606.ENSP00000269305,9606.ENSP00000362680,9606.ENSP00000379873,9606.ENSP00000384273,9606.ENSP00000385675,9606.ENSP00000398698,9606.ENSP00000474412	CCL2,NFKB1,IL1B,TP53,SRC,HLA-A,RELA,IL6,TNF,CCL5
KEGG	hsa04659	Th17 cell differentiation	6	99	1.44	1.74	7.44e-07	9606.ENSP00000226574,9606.ENSP00000263341,9606.ENSP00000306245,9606.ENSP00000360266,9606.ENSP00000384273,9606.ENSP00000385675	NFKB1,IL1B,FOS,JUN,RELA,IL6
KEGG	hsa05416	Viral myocarditis	5	55	1.62	1.82	1.38e-06	9606.ENSP00000264832,9606.ENSP00000349252,9606.ENSP00000361359,9606.ENSP00000379873,9606.ENSP00000380948	ICAM1,ITGAL,CD40,HLA-A,ITGB2
KEGG	hsa04010	MAPK signaling pathway	8	286	1.11	1.32	1.42e-06	9606.ENSP00000226574,9606.ENSP00000263341,9606.ENSP00000264498,9606.ENSP00000269305,9606.ENSP00000306245,9606.ENSP00000360266,9606.ENSP00000384273,9606.ENSP00000398698	NFKB1,IL1B,FGF2,TP53,FOS,JUN,RELA,TNF
KEGG	hsa05205	Proteoglycans in cancer	7	194	1.22	1.44	1.65e-06	9606.ENSP00000264498,9606.ENSP00000269305,9606.ENSP00000338934,9606.ENSP00000353408,9606.ENSP00000362680,9606.ENSP00000398632,9606.ENSP00000398698	FGF2,TP53,EZR,MSN,SRC,CD44,TNF
KEGG	hsa04380	Osteoclast differentiation	6	120	1.36	1.57	2.02e-06	9606.ENSP00000226574,9606.ENSP00000263341,9606.ENSP00000306245,9606.ENSP00000360266,9606.ENSP00000384273,9606.ENSP00000398698	NFKB1,IL1B,FOS,JUN,RELA,TNF
KEGG	hsa04650	Natural killer cell mediated cytotoxicity	6	120	1.36	1.57	2.02e-06	9606.ENSP00000264832,9606.ENSP00000296871,9606.ENSP00000349252,9606.ENSP00000379873,9606.ENSP00000380948,9606.ENSP00000398698	ICAM1,CSF2,ITGAL,HLA-A,ITGB2,TNF
KEGG	hsa05170	Human immunodeficiency virus 1 infection	7	203	1.2	1.4	2.1e-06	9606.ENSP00000226574,9606.ENSP00000292303,9606.ENSP00000306245,9606.ENSP00000360266,9606.ENSP00000379873,9606.ENSP00000384273,9606.ENSP00000398698	NFKB1,CCR5,FOS,JUN,HLA-A,RELA,TNF
KEGG	hsa04623	Cytosolic DNA-sensing pathway	5	62	1.57	1.73	2.14e-06	9606.ENSP00000226574,9606.ENSP00000263341,9606.ENSP00000384273,9606.ENSP00000385675,9606.ENSP00000474412	NFKB1,IL1B,RELA,IL6,CCL5
KEGG	hsa04210	Apoptosis	6	131	1.32	1.5	3.07e-06	9606.ENSP00000226574,9606.ENSP00000269305,9606.ENSP00000306245,9606.ENSP00000360266,9606.ENSP00000384273,9606.ENSP00000398698	NFKB1,TP53,FOS,JUN,RELA,TNF
KEGG	hsa04917	Prolactin signaling pathway	5	68	1.53	1.66	3.17e-06	9606.ENSP00000226574,9606.ENSP00000245414,9606.ENSP00000306245,9606.ENSP00000362680,9606.ENSP00000384273	NFKB1,IRF1,FOS,SRC,RELA
KEGG	hsa04218	Cellular senescence	6	150	1.26	1.38	6.35e-06	9606.ENSP00000226574,9606.ENSP00000269305,9606.ENSP00000306512,9606.ENSP00000379873,9606.ENSP00000384273,9606.ENSP00000385675	NFKB1,TP53,CXCL8,HLA-A,RELA,IL6
KEGG	hsa05330	Allograft rejection	4	34	1.73	1.67	8.04e-06	9606.ENSP00000361359,9606.ENSP00000379873,9606.ENSP00000398698,9606.ENSP00000412237	CD40,HLA-A,TNF,IL10
KEGG	hsa05150	Staphylococcus aureus infection	5	86	1.43	1.48	8.93e-06	9606.ENSP00000264832,9606.ENSP00000349252,9606.ENSP00000380948,9606.ENSP00000412237,9606.ENSP00000496959	ICAM1,ITGAL,ITGB2,IL10,ITGAM
KEGG	hsa05200	Pathways in cancer	9	515	0.9	0.99	8.93e-06	9606.ENSP00000226574,9606.ENSP00000264498,9606.ENSP00000269305,9606.ENSP00000306245,9606.ENSP00000306512,9606.ENSP00000322788,9606.ENSP00000360266,9606.ENSP00000384273,9606.ENSP00000385675	NFKB1,FGF2,TP53,FOS,CXCL8,MMP1,JUN,RELA,IL6
KEGG	hsa05332	Graft-versus-host disease	4	36	1.71	1.64	9.43e-06	9606.ENSP00000263341,9606.ENSP00000379873,9606.ENSP00000385675,9606.ENSP00000398698	IL1B,HLA-A,IL6,TNF
KEGG	hsa05219	Bladder cancer	4	40	1.66	1.57	1.37e-05	9606.ENSP00000269305,9606.ENSP00000306512,9606.ENSP00000322788,9606.ENSP00000362680	TP53,CXCL8,MMP1,SRC
KEGG	hsa04931	Insulin resistance	5	106	1.33	1.33	2.26e-05	9606.ENSP00000226574,9606.ENSP00000297494,9606.ENSP00000384273,9606.ENSP00000385675,9606.ENSP00000398698	NFKB1,NOS3,RELA,IL6,TNF
KEGG	hsa04071	Sphingolipid signaling pathway	5	116	1.3	1.26	3.39e-05	9606.ENSP00000226574,9606.ENSP00000269305,9606.ENSP00000297494,9606.ENSP00000384273,9606.ENSP00000398698	NFKB1,TP53,NOS3,RELA,TNF
KEGG	hsa04137	Mitophagy - animal	4	64	1.46	1.28	7.54e-05	9606.ENSP00000269305,9606.ENSP00000360266,9606.ENSP00000362680,9606.ENSP00000384273	TP53,JUN,SRC,RELA
KEGG	hsa05221	Acute myeloid leukemia	4	67	1.44	1.25	8.81e-05	9606.ENSP00000226574,9606.ENSP00000296871,9606.ENSP00000384273,9606.ENSP00000496959	NFKB1,CSF2,RELA,ITGAM
KEGG	hsa04622	RIG-I-like receptor signaling pathway	4	69	1.42	1.23	9.69e-05	9606.ENSP00000226574,9606.ENSP00000306512,9606.ENSP00000384273,9606.ENSP00000398698	NFKB1,CXCL8,RELA,TNF
KEGG	hsa04662	B cell receptor signaling pathway	4	78	1.37	1.16	0.00015	9606.ENSP00000226574,9606.ENSP00000306245,9606.ENSP00000360266,9606.ENSP00000384273	NFKB1,FOS,JUN,RELA
KEGG	hsa05310	Asthma	3	27	1.71	1.26	0.00019	9606.ENSP00000361359,9606.ENSP00000398698,9606.ENSP00000412237	CD40,TNF,IL10
KEGG	hsa04658	Th1 and Th2 cell differentiation	4	85	1.33	1.11	0.0002	9606.ENSP00000226574,9606.ENSP00000306245,9606.ENSP00000360266,9606.ENSP00000384273	NFKB1,FOS,JUN,RELA
KEGG	hsa05235	PD-L1 expression and PD-1 checkpoint pathway in cancer	4	87	1.32	1.09	0.00022	9606.ENSP00000226574,9606.ENSP00000306245,9606.ENSP00000360266,9606.ENSP00000384273	NFKB1,FOS,JUN,RELA
KEGG	hsa01522	Endocrine resistance	4	94	1.29	1.05	0.00029	9606.ENSP00000269305,9606.ENSP00000306245,9606.ENSP00000360266,9606.ENSP00000362680	TP53,FOS,JUN,SRC
KEGG	hsa05165	Human papillomavirus infection	6	324	0.93	0.82	0.00035	9606.ENSP00000226574,9606.ENSP00000245414,9606.ENSP00000269305,9606.ENSP00000379873,9606.ENSP00000384273,9606.ENSP00000398698	NFKB1,IRF1,TP53,HLA-A,RELA,TNF
KEGG	hsa04015	Rap1 signaling pathway	5	201	1.06	0.89	0.00038	9606.ENSP00000264498,9606.ENSP00000349252,9606.ENSP00000362680,9606.ENSP00000380948,9606.ENSP00000496959	FGF2,ITGAL,SRC,ITGB2,ITGAM
KEGG	hsa04066	HIF-1 signaling pathway	4	102	1.25	1	0.00038	9606.ENSP00000226574,9606.ENSP00000297494,9606.ENSP00000384273,9606.ENSP00000385675	NFKB1,NOS3,RELA,IL6
KEGG	hsa04940	Type I diabetes mellitus	3	38	1.56	1.11	0.00043	9606.ENSP00000263341,9606.ENSP00000379873,9606.ENSP00000398698	IL1B,HLA-A,TNF
KEGG	hsa04151	PI3K-Akt signaling pathway	6	349	0.9	0.77	0.0005	9606.ENSP00000226574,9606.ENSP00000264498,9606.ENSP00000269305,9606.ENSP00000297494,9606.ENSP00000384273,9606.ENSP00000385675	NFKB1,FGF2,TP53,NOS3,RELA,IL6
KEGG	hsa04722	Neurotrophin signaling pathway	4	112	1.21	0.95	0.00051	9606.ENSP00000226574,9606.ENSP00000269305,9606.ENSP00000360266,9606.ENSP00000384273	NFKB1,TP53,JUN,RELA
KEGG	hsa04672	Intestinal immune network for IgA production	3	43	1.5	1.05	0.00059	9606.ENSP00000361359,9606.ENSP00000385675,9606.ENSP00000412237	CD40,IL6,IL10
KEGG	hsa05320	Autoimmune thyroid disease	3	48	1.46	1	0.00079	9606.ENSP00000361359,9606.ENSP00000379873,9606.ENSP00000412237	CD40,HLA-A,IL10
KEGG	hsa05030	Cocaine addiction	3	49	1.45	0.99	0.00083	9606.ENSP00000226574,9606.ENSP00000360266,9606.ENSP00000384273	NFKB1,JUN,RELA
KEGG	hsa04915	Estrogen signaling pathway	4	133	1.14	0.86	0.00092	9606.ENSP00000297494,9606.ENSP00000306245,9606.ENSP00000360266,9606.ENSP00000362680	NOS3,FOS,JUN,SRC
KEGG	hsa05020	Prion disease	5	263	0.94	0.74	0.0011	9606.ENSP00000263341,9606.ENSP00000385675,9606.ENSP00000398698,9606.ENSP00000474412,9606.ENSP00000480132	IL1B,IL6,TNF,CCL5,NCAM1
KEGG	hsa04921	Oxytocin signaling pathway	4	147	1.1	0.81	0.0013	9606.ENSP00000297494,9606.ENSP00000306245,9606.ENSP00000360266,9606.ENSP00000362680	NOS3,FOS,JUN,SRC
KEGG	hsa05224	Breast cancer	4	146	1.1	0.81	0.0013	9606.ENSP00000264498,9606.ENSP00000269305,9606.ENSP00000306245,9606.ENSP00000360266	FGF2,TP53,FOS,JUN
KEGG	hsa04530	Tight junction	4	157	1.07	0.78	0.0016	9606.ENSP00000338934,9606.ENSP00000353408,9606.ENSP00000360266,9606.ENSP00000362680	EZR,MSN,JUN,SRC
KEGG	hsa04612	Antigen processing and presentation	3	64	1.33	0.88	0.0016	9606.ENSP00000379873,9606.ENSP00000398698,9606.ENSP00000485010	HLA-A,TNF,CIITA
KEGG	hsa05160	Hepatitis C	4	157	1.07	0.78	0.0016	9606.ENSP00000226574,9606.ENSP00000269305,9606.ENSP00000384273,9606.ENSP00000398698	NFKB1,TP53,RELA,TNF
KEGG	hsa05206	MicroRNAs in cancer	4	159	1.06	0.77	0.0016	9606.ENSP00000226574,9606.ENSP00000269305,9606.ENSP00000338934,9606.ENSP00000398632	NFKB1,TP53,EZR,CD44
KEGG	hsa04920	Adipocytokine signaling pathway	3	68	1.31	0.85	0.0019	9606.ENSP00000226574,9606.ENSP00000384273,9606.ENSP00000398698	NFKB1,RELA,TNF
KEGG	hsa05212	Pancreatic cancer	3	71	1.29	0.83	0.0021	9606.ENSP00000226574,9606.ENSP00000269305,9606.ENSP00000384273	NFKB1,TP53,RELA
KEGG	hsa05220	Chronic myeloid leukemia	3	75	1.26	0.81	0.0024	9606.ENSP00000226574,9606.ENSP00000269305,9606.ENSP00000384273	NFKB1,TP53,RELA
KEGG	hsa01521	EGFR tyrosine kinase inhibitor resistance	3	77	1.25	0.8	0.0026	9606.ENSP00000264498,9606.ENSP00000362680,9606.ENSP00000385675	FGF2,SRC,IL6
KEGG	hsa04610	Complement and coagulation cascades	3	82	1.22	0.77	0.003	9606.ENSP00000380948,9606.ENSP00000454623,9606.ENSP00000496959	ITGB2,ITGAX,ITGAM
KEGG	hsa05210	Colorectal cancer	3	82	1.22	0.77	0.003	9606.ENSP00000269305,9606.ENSP00000306245,9606.ENSP00000360266	TP53,FOS,JUN
KEGG	hsa04211	Longevity regulating pathway	3	87	1.2	0.75	0.0035	9606.ENSP00000226574,9606.ENSP00000269305,9606.ENSP00000384273	NFKB1,TP53,RELA
KEGG	hsa05010	Alzheimer disease	5	354	0.81	0.59	0.0037	9606.ENSP00000226574,9606.ENSP00000263341,9606.ENSP00000384273,9606.ENSP00000385675,9606.ENSP00000398698	NFKB1,IL1B,RELA,IL6,TNF
KEGG	hsa04024	cAMP signaling pathway	4	207	0.95	0.65	0.0039	9606.ENSP00000226574,9606.ENSP00000306245,9606.ENSP00000360266,9606.ENSP00000384273	NFKB1,FOS,JUN,RELA
KEGG	hsa05222	Small cell lung cancer	3	92	1.17	0.73	0.004	9606.ENSP00000226574,9606.ENSP00000269305,9606.ENSP00000384273	NFKB1,TP53,RELA
KEGG	hsa05322	Systemic lupus erythematosus	3	94	1.16	0.72	0.0042	9606.ENSP00000361359,9606.ENSP00000398698,9606.ENSP00000412237	CD40,TNF,IL10
KEGG	hsa05215	Prostate cancer	3	97	1.15	0.71	0.0045	9606.ENSP00000226574,9606.ENSP00000269305,9606.ENSP00000384273	NFKB1,TP53,RELA
KEGG	hsa05340	Primary immunodeficiency	2	37	1.39	0.66	0.0109	9606.ENSP00000361359,9606.ENSP00000485010	CD40,CIITA
KEGG	hsa04145	Phagosome	3	141	0.99	0.56	0.0125	9606.ENSP00000379873,9606.ENSP00000380948,9606.ENSP00000496959	HLA-A,ITGB2,ITGAM
KEGG	hsa04630	JAK-STAT signaling pathway	3	158	0.94	0.51	0.0169	9606.ENSP00000296871,9606.ENSP00000385675,9606.ENSP00000412237	CSF2,IL6,IL10
KEGG	hsa04370	VEGF signaling pathway	2	56	1.21	0.54	0.0229	9606.ENSP00000297494,9606.ENSP00000362680	NOS3,SRC
KEGG	hsa04664	Fc epsilon RI signaling pathway	2	65	1.15	0.49	0.03	9606.ENSP00000296871,9606.ENSP00000398698	CSF2,TNF
KEGG	hsa05031	Amphetamine addiction	2	65	1.15	0.49	0.03	9606.ENSP00000306245,9606.ENSP00000360266	FOS,JUN
KEGG	hsa05218	Melanoma	2	72	1.1	0.46	0.0356	9606.ENSP00000264498,9606.ENSP00000269305	FGF2,TP53
KEGG	hsa04014	Ras signaling pathway	3	225	0.79	0.39	0.0416	9606.ENSP00000226574,9606.ENSP00000264498,9606.ENSP00000384273	NFKB1,FGF2,RELA
KEGG	hsa04012	ErbB signaling pathway	2	81	1.05	0.43	0.0435	9606.ENSP00000360266,9606.ENSP00000362680	JUN,SRC
KEGG	hsa04144	Endocytosis	3	241	0.76	0.37	0.0489	9606.ENSP00000292303,9606.ENSP00000362680,9606.ENSP00000379873	CCR5,SRC,HLA-A
KEGG	hsa04912	GnRH signaling pathway	2	87	1.02	0.42	0.0489	9606.ENSP00000360266,9606.ENSP00000362680	JUN,SRC
KEGG	hsa05410	Hypertrophic cardiomyopathy	2	88	1.02	0.41	0.0493	9606.ENSP00000385675,9606.ENSP00000398698	IL6,TNF
Reactome	HSA-1280215	Cytokine Signaling in Immune system	31	706	1.3	3.62	6.71e-32	9606.ENSP00000225831,9606.ENSP00000226574,9606.ENSP00000245414,9606.ENSP00000263341,9606.ENSP00000264498,9606.ENSP00000264832,9606.ENSP00000269305,9606.ENSP00000292301,9606.ENSP00000292303,9606.ENSP00000294728,9606.ENSP00000296140,9606.ENSP00000296871,9606.ENSP00000306245,9606.ENSP00000306512,9606.ENSP00000322788,9606.ENSP00000353408,9606.ENSP00000360266,9606.ENSP00000361359,9606.ENSP00000362680,…	CCL2,NFKB1,IRF1,IL1B,FGF2,ICAM1,TP53,CCR2,CCR5,VCAM1,CCR1,CSF2,FOS,CXCL8,MMP1,MSN,JUN,CD40,SRC,HLA-A,ITGB2,RELA,IL6,CD44,TNF,IL10,ITGAX,CCL5,NCAM1,CIITA,ITGAM
Reactome	HSA-449147	Signaling by Interleukins	24	453	1.39	3.73	5.28e-25	9606.ENSP00000225831,9606.ENSP00000226574,9606.ENSP00000263341,9606.ENSP00000264498,9606.ENSP00000264832,9606.ENSP00000269305,9606.ENSP00000292301,9606.ENSP00000292303,9606.ENSP00000294728,9606.ENSP00000296140,9606.ENSP00000296871,9606.ENSP00000306245,9606.ENSP00000306512,9606.ENSP00000322788,9606.ENSP00000353408,9606.ENSP00000360266,9606.ENSP00000380948,9606.ENSP00000384273,9606.ENSP00000385675,…	CCL2,NFKB1,IL1B,FGF2,ICAM1,TP53,CCR2,CCR5,VCAM1,CCR1,CSF2,FOS,CXCL8,MMP1,MSN,JUN,ITGB2,RELA,IL6,TNF,IL10,ITGAX,CCL5,ITGAM
Reactome	HSA-168256	Immune System	35	1979	0.91	1.71	7.47e-25	9606.ENSP00000225831,9606.ENSP00000226574,9606.ENSP00000245414,9606.ENSP00000263341,9606.ENSP00000264498,9606.ENSP00000264832,9606.ENSP00000269305,9606.ENSP00000292301,9606.ENSP00000292303,9606.ENSP00000294728,9606.ENSP00000296140,9606.ENSP00000296871,9606.ENSP00000297494,9606.ENSP00000306245,9606.ENSP00000306512,9606.ENSP00000322788,9606.ENSP00000342114,9606.ENSP00000349252,9606.ENSP00000353408,…	CCL2,NFKB1,IRF1,IL1B,FGF2,ICAM1,TP53,CCR2,CCR5,VCAM1,CCR1,CSF2,NOS3,FOS,CXCL8,MMP1,ICAM4,ITGAL,MSN,JUN,CD40,SRC,XDH,HLA-A,ITGB2,RELA,IL6,CD44,TNF,IL10,ITGAX,CCL5,NCAM1,CIITA,ITGAM
Reactome	HSA-6785807	Interleukin-4 and Interleukin-13 signaling	15	107	1.81	5.1	2.25e-20	9606.ENSP00000225831,9606.ENSP00000263341,9606.ENSP00000264498,9606.ENSP00000264832,9606.ENSP00000269305,9606.ENSP00000294728,9606.ENSP00000306245,9606.ENSP00000306512,9606.ENSP00000322788,9606.ENSP00000380948,9606.ENSP00000385675,9606.ENSP00000398698,9606.ENSP00000412237,9606.ENSP00000454623,9606.ENSP00000496959	CCL2,IL1B,FGF2,ICAM1,TP53,VCAM1,FOS,CXCL8,MMP1,ITGB2,IL6,TNF,IL10,ITGAX,ITGAM
Reactome	HSA-6783783	Interleukin-10 signaling	12	45	2.09	5.6	6.36e-19	9606.ENSP00000225831,9606.ENSP00000263341,9606.ENSP00000264832,9606.ENSP00000292301,9606.ENSP00000292303,9606.ENSP00000296140,9606.ENSP00000296871,9606.ENSP00000306512,9606.ENSP00000385675,9606.ENSP00000398698,9606.ENSP00000412237,9606.ENSP00000474412	CCL2,IL1B,ICAM1,CCR2,CCR5,CCR1,CSF2,CXCL8,IL6,TNF,IL10,CCL5
Reactome	HSA-380108	Chemokine receptors bind chemokines	9	57	1.86	3.43	5.8e-12	9606.ENSP00000219244,9606.ENSP00000225831,9606.ENSP00000249887,9606.ENSP00000292301,9606.ENSP00000292303,9606.ENSP00000296140,9606.ENSP00000306512,9606.ENSP00000441600,9606.ENSP00000474412	CCL17,CCL2,ACKR4,CCR2,CCR5,CCR1,CXCL8,CCR3,CCL5
Reactome	HSA-216083	Integrin cell surface interactions	9	85	1.69	2.85	1.37e-10	9606.ENSP00000264832,9606.ENSP00000294728,9606.ENSP00000342114,9606.ENSP00000349252,9606.ENSP00000352798,9606.ENSP00000380948,9606.ENSP00000398632,9606.ENSP00000454623,9606.ENSP00000496959	ICAM1,VCAM1,ICAM4,ITGAL,COL18A1,ITGB2,CD44,ITGAX,ITGAM
Reactome	HSA-1474244	Extracellular matrix organization	12	300	1.26	2.01	5.55e-10	9606.ENSP00000264498,9606.ENSP00000264832,9606.ENSP00000294728,9606.ENSP00000322788,9606.ENSP00000342114,9606.ENSP00000349252,9606.ENSP00000352798,9606.ENSP00000380948,9606.ENSP00000398632,9606.ENSP00000454623,9606.ENSP00000480132,9606.ENSP00000496959	FGF2,ICAM1,VCAM1,MMP1,ICAM4,ITGAL,COL18A1,ITGB2,CD44,ITGAX,NCAM1,ITGAM
Reactome	HSA-877300	Interferon gamma signaling	7	90	1.55	1.91	3.53e-07	9606.ENSP00000245414,9606.ENSP00000264832,9606.ENSP00000294728,9606.ENSP00000379873,9606.ENSP00000398632,9606.ENSP00000480132,9606.ENSP00000485010	IRF1,ICAM1,VCAM1,HLA-A,CD44,NCAM1,CIITA
Reactome	HSA-168249	Innate Immune System	15	1041	0.82	0.99	5.82e-07	9606.ENSP00000226574,9606.ENSP00000263341,9606.ENSP00000269305,9606.ENSP00000292301,9606.ENSP00000297494,9606.ENSP00000306245,9606.ENSP00000349252,9606.ENSP00000360266,9606.ENSP00000362680,9606.ENSP00000379873,9606.ENSP00000380948,9606.ENSP00000384273,9606.ENSP00000398632,9606.ENSP00000454623,9606.ENSP00000496959	NFKB1,IL1B,TP53,CCR2,NOS3,FOS,ITGAL,JUN,SRC,HLA-A,ITGB2,RELA,CD44,ITGAX,ITGAM
Reactome	HSA-162582	Signal Transduction	21	2540	0.58	0.67	2.48e-06	9606.ENSP00000219244,9606.ENSP00000225831,9606.ENSP00000226574,9606.ENSP00000249887,9606.ENSP00000264498,9606.ENSP00000269305,9606.ENSP00000292301,9606.ENSP00000292303,9606.ENSP00000296140,9606.ENSP00000296871,9606.ENSP00000297494,9606.ENSP00000306245,9606.ENSP00000306512,9606.ENSP00000360266,9606.ENSP00000362680,9606.ENSP00000384273,9606.ENSP00000385675,9606.ENSP00000398698,9606.ENSP00000441600,…	CCL17,CCL2,NFKB1,ACKR4,FGF2,TP53,CCR2,CCR5,CCR1,CSF2,NOS3,FOS,CXCL8,JUN,SRC,RELA,IL6,TNF,CCR3,CCL5,NCAM1
Reactome	HSA-198933	Immunoregulatory interactions between a Lymphoid and a non-Lymphoid cell	7	130	1.39	1.56	3.05e-06	9606.ENSP00000264832,9606.ENSP00000294728,9606.ENSP00000342114,9606.ENSP00000349252,9606.ENSP00000361359,9606.ENSP00000379873,9606.ENSP00000380948	ICAM1,VCAM1,ICAM4,ITGAL,CD40,HLA-A,ITGB2
Reactome	HSA-166016	Toll Like Receptor 4 (TLR4) Cascade	7	139	1.36	1.5	4.4e-06	9606.ENSP00000226574,9606.ENSP00000269305,9606.ENSP00000306245,9606.ENSP00000360266,9606.ENSP00000380948,9606.ENSP00000384273,9606.ENSP00000496959	NFKB1,TP53,FOS,JUN,ITGB2,RELA,ITGAM
Reactome	HSA-202733	Cell surface interactions at the vascular wall	7	139	1.36	1.5	4.4e-06	9606.ENSP00000322788,9606.ENSP00000349252,9606.ENSP00000362680,9606.ENSP00000380948,9606.ENSP00000398632,9606.ENSP00000454623,9606.ENSP00000496959	MMP1,ITGAL,SRC,ITGB2,CD44,ITGAX,ITGAM
Reactome	HSA-2559582	Senescence-Associated Secretory Phenotype (SASP)	6	81	1.53	1.62	4.69e-06	9606.ENSP00000226574,9606.ENSP00000306245,9606.ENSP00000306512,9606.ENSP00000360266,9606.ENSP00000384273,9606.ENSP00000385675	NFKB1,FOS,CXCL8,JUN,RELA,IL6
Reactome	HSA-109582	Hemostasis	11	607	0.92	1.02	7.59e-06	9606.ENSP00000245414,9606.ENSP00000269305,9606.ENSP00000295897,9606.ENSP00000297494,9606.ENSP00000322788,9606.ENSP00000349252,9606.ENSP00000362680,9606.ENSP00000380948,9606.ENSP00000398632,9606.ENSP00000454623,9606.ENSP00000496959	IRF1,TP53,ALB,NOS3,MMP1,ITGAL,SRC,ITGB2,CD44,ITGAX,ITGAM
Reactome	HSA-2559583	Cellular Senescence	7	163	1.29	1.38	8.79e-06	9606.ENSP00000226574,9606.ENSP00000269305,9606.ENSP00000306245,9606.ENSP00000306512,9606.ENSP00000360266,9606.ENSP00000384273,9606.ENSP00000385675	NFKB1,TP53,FOS,CXCL8,JUN,RELA,IL6
Reactome	HSA-9658195	Leishmania infection	7	165	1.29	1.37	9.07e-06	9606.ENSP00000226574,9606.ENSP00000263341,9606.ENSP00000360266,9606.ENSP00000362680,9606.ENSP00000384273,9606.ENSP00000385675,9606.ENSP00000412237	NFKB1,IL1B,JUN,SRC,RELA,IL6,IL10
Reactome	HSA-1280218	Adaptive Immune System	11	758	0.82	0.83	5.32e-05	9606.ENSP00000226574,9606.ENSP00000264832,9606.ENSP00000294728,9606.ENSP00000342114,9606.ENSP00000349252,9606.ENSP00000361359,9606.ENSP00000362680,9606.ENSP00000368727,9606.ENSP00000379873,9606.ENSP00000380948,9606.ENSP00000384273	NFKB1,ICAM1,VCAM1,ICAM4,ITGAL,CD40,SRC,XDH,HLA-A,ITGB2,RELA
Reactome	HSA-5660668	CLEC7A/inflammasome pathway	3	6	2.36	1.5	7.32e-05	9606.ENSP00000226574,9606.ENSP00000263341,9606.ENSP00000384273	NFKB1,IL1B,RELA
Reactome	HSA-372790	Signaling by GPCR	10	697	0.82	0.77	0.00018	9606.ENSP00000219244,9606.ENSP00000225831,9606.ENSP00000249887,9606.ENSP00000292301,9606.ENSP00000292303,9606.ENSP00000296140,9606.ENSP00000306512,9606.ENSP00000362680,9606.ENSP00000441600,9606.ENSP00000474412	CCL17,CCL2,ACKR4,CCR2,CCR5,CCR1,CXCL8,SRC,CCR3,CCL5
Reactome	HSA-448706	Interleukin-1 processing	3	9	2.18	1.35	0.00018	9606.ENSP00000226574,9606.ENSP00000263341,9606.ENSP00000384273	NFKB1,IL1B,RELA
Reactome	HSA-8853884	Transcriptional Regulation by VENTX	4	39	1.67	1.25	0.00018	9606.ENSP00000226574,9606.ENSP00000269305,9606.ENSP00000384273,9606.ENSP00000385675	NFKB1,TP53,RELA,IL6
Reactome	HSA-975871	MyD88 cascade initiated on plasma membrane	5	93	1.39	1.15	0.00018	9606.ENSP00000226574,9606.ENSP00000269305,9606.ENSP00000306245,9606.ENSP00000360266,9606.ENSP00000384273	NFKB1,TP53,FOS,JUN,RELA
Reactome	HSA-168164	Toll Like Receptor 3 (TLR3) Cascade	5	100	1.36	1.12	0.00021	9606.ENSP00000226574,9606.ENSP00000269305,9606.ENSP00000306245,9606.ENSP00000360266,9606.ENSP00000384273	NFKB1,TP53,FOS,JUN,RELA
Reactome	HSA-975138	TRAF6 mediated induction of NFkB and MAP kinases upon TLR7/8 or 9 activation	5	98	1.37	1.12	0.00021	9606.ENSP00000226574,9606.ENSP00000269305,9606.ENSP00000306245,9606.ENSP00000360266,9606.ENSP00000384273	NFKB1,TP53,FOS,JUN,RELA
Reactome	HSA-937061	TRIF(TICAM1)-mediated TLR4 signaling	5	104	1.34	1.09	0.00024	9606.ENSP00000226574,9606.ENSP00000269305,9606.ENSP00000306245,9606.ENSP00000360266,9606.ENSP00000384273	NFKB1,TP53,FOS,JUN,RELA
Reactome	HSA-166058	MyD88:MAL(TIRAP) cascade initiated on plasma membrane	5	109	1.32	1.07	0.00028	9606.ENSP00000226574,9606.ENSP00000269305,9606.ENSP00000306245,9606.ENSP00000360266,9606.ENSP00000384273	NFKB1,TP53,FOS,JUN,RELA
Reactome	HSA-418594	G alpha (i) signalling events	7	309	1.02	0.89	0.00028	9606.ENSP00000292301,9606.ENSP00000292303,9606.ENSP00000296140,9606.ENSP00000306512,9606.ENSP00000362680,9606.ENSP00000441600,9606.ENSP00000474412	CCR2,CCR5,CCR1,CXCL8,SRC,CCR3,CCL5
Reactome	HSA-2262752	Cellular responses to stress	9	747	0.74	0.61	0.0015	9606.ENSP00000225831,9606.ENSP00000226574,9606.ENSP00000269305,9606.ENSP00000295897,9606.ENSP00000306245,9606.ENSP00000306512,9606.ENSP00000360266,9606.ENSP00000384273,9606.ENSP00000385675	CCL2,NFKB1,TP53,ALB,FOS,CXCL8,JUN,RELA,IL6
Reactome	HSA-9660826	Purinergic signaling in leishmaniasis infection	3	26	1.72	0.96	0.0017	9606.ENSP00000226574,9606.ENSP00000263341,9606.ENSP00000384273	NFKB1,IL1B,RELA
Reactome	HSA-5620971	Pyroptosis	3	27	1.71	0.95	0.0018	9606.ENSP00000245414,9606.ENSP00000263341,9606.ENSP00000269305	IRF1,IL1B,TP53
Reactome	HSA-5607764	CLEC7A (Dectin-1) signaling	4	96	1.28	0.79	0.0031	9606.ENSP00000226574,9606.ENSP00000263341,9606.ENSP00000362680,9606.ENSP00000384273	NFKB1,IL1B,SRC,RELA
Reactome	HSA-5683057	MAPK family signaling cascades	6	322	0.93	0.65	0.0033	9606.ENSP00000264498,9606.ENSP00000296871,9606.ENSP00000360266,9606.ENSP00000362680,9606.ENSP00000385675,9606.ENSP00000480132	FGF2,CSF2,JUN,SRC,IL6,NCAM1
Reactome	HSA-6798695	Neutrophil degranulation	7	476	0.83	0.6	0.0034	9606.ENSP00000226574,9606.ENSP00000349252,9606.ENSP00000379873,9606.ENSP00000380948,9606.ENSP00000398632,9606.ENSP00000454623,9606.ENSP00000496959	NFKB1,ITGAL,HLA-A,ITGB2,CD44,ITGAX,ITGAM
Reactome	HSA-9020702	Interleukin-1 signaling	4	111	1.22	0.72	0.005	9606.ENSP00000226574,9606.ENSP00000263341,9606.ENSP00000269305,9606.ENSP00000384273	NFKB1,IL1B,TP53,RELA
Reactome	HSA-445989	TAK1-dependent IKK and NF-kappa-B activation	3	42	1.51	0.77	0.0055	9606.ENSP00000226574,9606.ENSP00000269305,9606.ENSP00000384273	NFKB1,TP53,RELA
Reactome	HSA-5663205	Infectious disease	9	917	0.65	0.49	0.006	9606.ENSP00000226574,9606.ENSP00000263341,9606.ENSP00000292303,9606.ENSP00000360266,9606.ENSP00000362680,9606.ENSP00000379873,9606.ENSP00000384273,9606.ENSP00000385675,9606.ENSP00000412237	NFKB1,IL1B,CCR5,JUN,SRC,HLA-A,RELA,IL6,IL10
Reactome	HSA-373760	L1CAM interactions	4	120	1.18	0.68	0.0063	9606.ENSP00000338934,9606.ENSP00000353408,9606.ENSP00000362680,9606.ENSP00000480132	EZR,MSN,SRC,NCAM1
Reactome	HSA-3134963	DEx/H-box helicases activate type I IFN and inflammatory cytokines production	2	7	2.12	0.79	0.0067	9606.ENSP00000226574,9606.ENSP00000384273	NFKB1,RELA
Reactome	HSA-5603029	IkBA variant leads to EDA-ID	2	7	2.12	0.79	0.0067	9606.ENSP00000226574,9606.ENSP00000384273	NFKB1,RELA
Reactome	HSA-437239	Recycling pathway of L1	3	48	1.46	0.72	0.0073	9606.ENSP00000338934,9606.ENSP00000353408,9606.ENSP00000362680	EZR,MSN,SRC
Reactome	HSA-1643685	Disease	12	1702	0.51	0.41	0.0081	9606.ENSP00000226574,9606.ENSP00000263341,9606.ENSP00000264498,9606.ENSP00000269305,9606.ENSP00000292303,9606.ENSP00000353408,9606.ENSP00000360266,9606.ENSP00000362680,9606.ENSP00000379873,9606.ENSP00000384273,9606.ENSP00000385675,9606.ENSP00000412237	NFKB1,IL1B,FGF2,TP53,CCR5,MSN,JUN,SRC,HLA-A,RELA,IL6,IL10
Reactome	HSA-2454202	Fc epsilon receptor (FCERI) signaling	4	131	1.15	0.64	0.0081	9606.ENSP00000226574,9606.ENSP00000306245,9606.ENSP00000360266,9606.ENSP00000384273	NFKB1,FOS,JUN,RELA
Reactome	HSA-450341	Activation of the AP-1 family of transcription factors	2	9	2.01	0.73	0.0094	9606.ENSP00000306245,9606.ENSP00000360266	FOS,JUN
Reactome	HSA-9662834	CD163 mediating an anti-inflammatory response	2	9	2.01	0.73	0.0094	9606.ENSP00000385675,9606.ENSP00000412237	IL6,IL10
Reactome	HSA-193692	Regulated proteolysis of p75NTR	2	11	1.92	0.69	0.0123	9606.ENSP00000226574,9606.ENSP00000384273	NFKB1,RELA
Reactome	HSA-450294	MAP kinase activation	3	61	1.35	0.63	0.0125	9606.ENSP00000226574,9606.ENSP00000306245,9606.ENSP00000360266	NFKB1,FOS,JUN
Reactome	HSA-6796648	TP53 Regulates Transcription of DNA Repair Genes	3	62	1.35	0.63	0.0128	9606.ENSP00000269305,9606.ENSP00000306245,9606.ENSP00000360266	TP53,FOS,JUN
Reactome	HSA-5684996	MAPK1/MAPK3 signaling	5	283	0.91	0.53	0.0129	9606.ENSP00000264498,9606.ENSP00000296871,9606.ENSP00000362680,9606.ENSP00000385675,9606.ENSP00000480132	FGF2,CSF2,SRC,IL6,NCAM1
Reactome	HSA-209560	NF-kB is activated and signals survival	2	13	1.85	0.65	0.0154	9606.ENSP00000226574,9606.ENSP00000384273	NFKB1,RELA
Reactome	HSA-1266738	Developmental Biology	9	1108	0.57	0.39	0.0177	9606.ENSP00000226574,9606.ENSP00000264498,9606.ENSP00000338934,9606.ENSP00000353408,9606.ENSP00000360266,9606.ENSP00000362680,9606.ENSP00000384273,9606.ENSP00000398698,9606.ENSP00000480132	NFKB1,FGF2,EZR,MSN,JUN,SRC,RELA,TNF,NCAM1
Reactome	HSA-9009391	Extra-nuclear estrogen signaling	3	75	1.26	0.56	0.0202	9606.ENSP00000297494,9606.ENSP00000306245,9606.ENSP00000362680	NOS3,FOS,SRC
Reactome	HSA-844456	The NLRP3 inflammasome	2	16	1.76	0.6	0.0211	9606.ENSP00000226574,9606.ENSP00000384273	NFKB1,RELA
Reactome	HSA-1810476	RIP-mediated NFkB activation via ZBP1	2	17	1.73	0.59	0.0229	9606.ENSP00000226574,9606.ENSP00000384273	NFKB1,RELA
Reactome	HSA-9662851	Anti-inflammatory response favouring Leishmania parasite infection	3	80	1.24	0.54	0.0229	9606.ENSP00000362680,9606.ENSP00000385675,9606.ENSP00000412237	SRC,IL6,IL10
Reactome	HSA-8939211	ESR-mediated signaling	4	190	0.98	0.49	0.0236	9606.ENSP00000297494,9606.ENSP00000306245,9606.ENSP00000360266,9606.ENSP00000362680	NOS3,FOS,JUN,SRC
Reactome	HSA-381340	Transcriptional regulation of white adipocyte differentiation	3	84	1.21	0.52	0.0253	9606.ENSP00000226574,9606.ENSP00000384273,9606.ENSP00000398698	NFKB1,RELA,TNF
Reactome	HSA-212436	Generic Transcription Pathway	9	1215	0.53	0.35	0.0304	9606.ENSP00000226574,9606.ENSP00000269305,9606.ENSP00000296871,9606.ENSP00000306245,9606.ENSP00000349252,9606.ENSP00000360266,9606.ENSP00000362680,9606.ENSP00000384273,9606.ENSP00000385675	NFKB1,TP53,CSF2,FOS,ITGAL,JUN,SRC,RELA,IL6
Reactome	HSA-2559580	Oxidative Stress Induced Senescence	3	92	1.17	0.49	0.0313	9606.ENSP00000269305,9606.ENSP00000306245,9606.ENSP00000360266	TP53,FOS,JUN
Reactome	HSA-5621575	CD209 (DC-SIGN) signaling	2	21	1.64	0.53	0.0313	9606.ENSP00000226574,9606.ENSP00000384273	NFKB1,RELA
Reactome	HSA-8878159	Transcriptional regulation by RUNX3	3	94	1.16	0.49	0.0323	9606.ENSP00000269305,9606.ENSP00000349252,9606.ENSP00000362680	TP53,ITGAL,SRC
Reactome	HSA-9734009	Defective Intrinsic Pathway for Apoptosis	2	24	1.58	0.5	0.0378	9606.ENSP00000269305,9606.ENSP00000360266	TP53,JUN
Reactome	HSA-933542	TRAF6 mediated NF-kB activation	2	25	1.56	0.49	0.0403	9606.ENSP00000226574,9606.ENSP00000384273	NFKB1,RELA
Reactome	HSA-9748784	Drug ADME	3	105	1.12	0.44	0.0425	9606.ENSP00000265627,9606.ENSP00000295897,9606.ENSP00000368727	PON3,ALB,XDH
Reactome	HSA-380994	ATF4 activates genes in response to endoplasmic reticulum stress	2	27	1.53	0.47	0.0455	9606.ENSP00000225831,9606.ENSP00000306512	CCL2,CXCL8
WikiPathways	WP3617	Photodynamic therapy-induced NF-kB survival signaling	10	34	2.13	4.78	1.43e-15	9606.ENSP00000226574,9606.ENSP00000263341,9606.ENSP00000264832,9606.ENSP00000294728,9606.ENSP00000296871,9606.ENSP00000306512,9606.ENSP00000322788,9606.ENSP00000384273,9606.ENSP00000385675,9606.ENSP00000398698	NFKB1,IL1B,ICAM1,VCAM1,CSF2,CXCL8,MMP1,RELA,IL6,TNF
WikiPathways	WP4754	IL-18 signaling pathway	15	271	1.4	2.94	7.4e-15	9606.ENSP00000225831,9606.ENSP00000226574,9606.ENSP00000245414,9606.ENSP00000263341,9606.ENSP00000264832,9606.ENSP00000269305,9606.ENSP00000306245,9606.ENSP00000306512,9606.ENSP00000322788,9606.ENSP00000360266,9606.ENSP00000384273,9606.ENSP00000385675,9606.ENSP00000398698,9606.ENSP00000412237,9606.ENSP00000474412	CCL2,NFKB1,IRF1,IL1B,ICAM1,TP53,FOS,CXCL8,MMP1,JUN,RELA,IL6,TNF,IL10,CCL5
WikiPathways	WP3624	Lung fibrosis	10	63	1.86	3.85	1.14e-13	9606.ENSP00000225831,9606.ENSP00000263341,9606.ENSP00000264498,9606.ENSP00000292301,9606.ENSP00000296871,9606.ENSP00000306512,9606.ENSP00000385675,9606.ENSP00000398698,9606.ENSP00000441600,9606.ENSP00000474412	CCL2,IL1B,FGF2,CCR2,CSF2,CXCL8,IL6,TNF,CCR3,CCL5
WikiPathways	WP4329	miRNA role in immune response in sepsis	9	37	2.05	4.14	1.14e-13	9606.ENSP00000226574,9606.ENSP00000245414,9606.ENSP00000264832,9606.ENSP00000294728,9606.ENSP00000306512,9606.ENSP00000384273,9606.ENSP00000385675,9606.ENSP00000398698,9606.ENSP00000412237	NFKB1,IRF1,ICAM1,VCAM1,CXCL8,RELA,IL6,TNF,IL10
WikiPathways	WP1533	Vitamin B12 metabolism	9	50	1.92	3.73	8.17e-13	9606.ENSP00000225831,9606.ENSP00000226574,9606.ENSP00000263341,9606.ENSP00000264832,9606.ENSP00000295897,9606.ENSP00000384273,9606.ENSP00000385675,9606.ENSP00000398698,9606.ENSP00000474412	CCL2,NFKB1,IL1B,ICAM1,ALB,RELA,IL6,TNF,CCL5
WikiPathways	WP5095	Overview of proinflammatory and profibrotic mediators	11	126	1.6	3.15	8.17e-13	9606.ENSP00000219244,9606.ENSP00000225831,9606.ENSP00000226574,9606.ENSP00000263341,9606.ENSP00000296871,9606.ENSP00000306512,9606.ENSP00000322788,9606.ENSP00000385675,9606.ENSP00000398698,9606.ENSP00000412237,9606.ENSP00000474412	CCL17,CCL2,NFKB1,IL1B,CSF2,CXCL8,MMP1,IL6,TNF,IL10,CCL5
WikiPathways	WP5113	Antiviral and anti-inflammatory effects of Nrf2 on SARS-CoV-2 pathway	8	31	2.07	3.85	1.66e-12	9606.ENSP00000225831,9606.ENSP00000226574,9606.ENSP00000263341,9606.ENSP00000306512,9606.ENSP00000322788,9606.ENSP00000384273,9606.ENSP00000385675,9606.ENSP00000398698	CCL2,NFKB1,IL1B,CXCL8,MMP1,RELA,IL6,TNF
WikiPathways	WP75	Toll-like receptor signaling pathway	10	102	1.65	3.13	3.67e-12	9606.ENSP00000226574,9606.ENSP00000263341,9606.ENSP00000306245,9606.ENSP00000306512,9606.ENSP00000360266,9606.ENSP00000361359,9606.ENSP00000384273,9606.ENSP00000385675,9606.ENSP00000398698,9606.ENSP00000474412	NFKB1,IL1B,FOS,CXCL8,JUN,CD40,RELA,IL6,TNF,CCL5
WikiPathways	WP4493	Cells and molecules involved in local acute inflammatory response	7	17	2.28	3.91	4.07e-12	9606.ENSP00000264832,9606.ENSP00000294728,9606.ENSP00000306512,9606.ENSP00000349252,9606.ENSP00000380948,9606.ENSP00000385675,9606.ENSP00000398698	ICAM1,VCAM1,CXCL8,ITGAL,ITGB2,IL6,TNF
WikiPathways	WP5115	Network map of SARS-CoV-2 signaling pathway	12	218	1.4	2.58	4.08e-12	9606.ENSP00000225831,9606.ENSP00000263341,9606.ENSP00000264498,9606.ENSP00000292303,9606.ENSP00000295897,9606.ENSP00000306245,9606.ENSP00000306512,9606.ENSP00000360266,9606.ENSP00000385675,9606.ENSP00000398698,9606.ENSP00000412237,9606.ENSP00000474412	CCL2,IL1B,FGF2,CCR5,ALB,FOS,CXCL8,JUN,IL6,TNF,IL10,CCL5
WikiPathways	WP176	Folate metabolism	9	67	1.79	3.36	4.1e-12	9606.ENSP00000225831,9606.ENSP00000226574,9606.ENSP00000263341,9606.ENSP00000264832,9606.ENSP00000269305,9606.ENSP00000295897,9606.ENSP00000384273,9606.ENSP00000385675,9606.ENSP00000398698	CCL2,NFKB1,IL1B,ICAM1,TP53,ALB,RELA,IL6,TNF
WikiPathways	WP5285	Immune infiltration in pancreatic cancer	8	38	1.98	3.63	4.1e-12	9606.ENSP00000225831,9606.ENSP00000263341,9606.ENSP00000296871,9606.ENSP00000306512,9606.ENSP00000385675,9606.ENSP00000398698,9606.ENSP00000412237,9606.ENSP00000474412	CCL2,IL1B,CSF2,CXCL8,IL6,TNF,IL10,CCL5
WikiPathways	WP4136	Fibrin complement receptor 3 signaling pathway	8	43	1.93	3.48	9.07e-12	9606.ENSP00000225831,9606.ENSP00000226574,9606.ENSP00000362680,9606.ENSP00000380948,9606.ENSP00000384273,9606.ENSP00000385675,9606.ENSP00000398698,9606.ENSP00000496959	CCL2,NFKB1,SRC,ITGB2,RELA,IL6,TNF,ITGAM
WikiPathways	WP15	Selenium micronutrient network	9	84	1.69	3.04	2.12e-11	9606.ENSP00000225831,9606.ENSP00000226574,9606.ENSP00000263341,9606.ENSP00000264832,9606.ENSP00000295897,9606.ENSP00000368727,9606.ENSP00000384273,9606.ENSP00000385675,9606.ENSP00000398698	CCL2,NFKB1,IL1B,ICAM1,ALB,XDH,RELA,IL6,TNF
WikiPathways	WP4747	Netrin-UNC5B signaling pathway	8	52	1.85	3.23	3.11e-11	9606.ENSP00000225831,9606.ENSP00000264832,9606.ENSP00000269305,9606.ENSP00000294728,9606.ENSP00000360266,9606.ENSP00000362680,9606.ENSP00000398698,9606.ENSP00000412237	CCL2,ICAM1,TP53,VCAM1,JUN,SRC,TNF,IL10
WikiPathways	WP5055	Burn wound healing	9	100	1.62	2.79	8.02e-11	9606.ENSP00000225831,9606.ENSP00000226574,9606.ENSP00000263341,9606.ENSP00000264832,9606.ENSP00000269305,9606.ENSP00000306512,9606.ENSP00000322788,9606.ENSP00000385675,9606.ENSP00000398698	CCL2,NFKB1,IL1B,ICAM1,TP53,CXCL8,MMP1,IL6,TNF
WikiPathways	WP5088	Prostaglandin signaling	7	32	2	3.27	9.34e-11	9606.ENSP00000225831,9606.ENSP00000226574,9606.ENSP00000263341,9606.ENSP00000292301,9606.ENSP00000306512,9606.ENSP00000385675,9606.ENSP00000398698	CCL2,NFKB1,IL1B,CCR2,CXCL8,IL6,TNF
WikiPathways	WP5039	SARS-CoV-2 innate immunity evasion and cell-specific immune response	8	66	1.74	2.93	1.5e-10	9606.ENSP00000225831,9606.ENSP00000226574,9606.ENSP00000296871,9606.ENSP00000306512,9606.ENSP00000385675,9606.ENSP00000398698,9606.ENSP00000412237,9606.ENSP00000474412	CCL2,NFKB1,CSF2,CXCL8,IL6,TNF,IL10,CCL5
WikiPathways	WP4891	COVID-19 adverse outcome pathway	6	15	2.26	3.39	1.62e-10	9606.ENSP00000225831,9606.ENSP00000263341,9606.ENSP00000306512,9606.ENSP00000385675,9606.ENSP00000398698,9606.ENSP00000412237	CCL2,IL1B,CXCL8,IL6,TNF,IL10
WikiPathways	WP5322	CKAP4 signaling pathway map	9	114	1.56	2.62	1.94e-10	9606.ENSP00000226574,9606.ENSP00000269305,9606.ENSP00000322788,9606.ENSP00000360266,9606.ENSP00000362680,9606.ENSP00000384273,9606.ENSP00000385675,9606.ENSP00000398632,9606.ENSP00000398698	NFKB1,TP53,MMP1,JUN,SRC,RELA,IL6,CD44,TNF
WikiPathways	WP2431	Spinal cord injury	9	115	1.55	2.61	1.99e-10	9606.ENSP00000225831,9606.ENSP00000263341,9606.ENSP00000264832,9606.ENSP00000269305,9606.ENSP00000292301,9606.ENSP00000306245,9606.ENSP00000306512,9606.ENSP00000385675,9606.ENSP00000398698	CCL2,IL1B,ICAM1,TP53,CCR2,FOS,CXCL8,IL6,TNF
WikiPathways	WP5087	Malignant pleural mesothelioma	13	434	1.14	1.79	2.42e-10	9606.ENSP00000225831,9606.ENSP00000226574,9606.ENSP00000263341,9606.ENSP00000264498,9606.ENSP00000269305,9606.ENSP00000296871,9606.ENSP00000360266,9606.ENSP00000362680,9606.ENSP00000380948,9606.ENSP00000385675,9606.ENSP00000398632,9606.ENSP00000412237,9606.ENSP00000474412	CCL2,NFKB1,IL1B,FGF2,TP53,CSF2,JUN,SRC,ITGB2,IL6,CD44,IL10,CCL5
WikiPathways	WP4462	Platelet-mediated interactions with vascular and circulating cells	6	17	2.21	3.3	2.47e-10	9606.ENSP00000225831,9606.ENSP00000263341,9606.ENSP00000264832,9606.ENSP00000294728,9606.ENSP00000361359,9606.ENSP00000474412	CCL2,IL1B,ICAM1,VCAM1,CD40,CCL5
WikiPathways	WP2036	TNF-related weak inducer of apoptosis (TWEAK) signaling pathway	7	42	1.88	2.99	3.64e-10	9606.ENSP00000225831,9606.ENSP00000226574,9606.ENSP00000360266,9606.ENSP00000384273,9606.ENSP00000385675,9606.ENSP00000398698,9606.ENSP00000474412	CCL2,NFKB1,JUN,RELA,IL6,TNF,CCL5
WikiPathways	WP4298	Acute viral myocarditis	8	85	1.63	2.62	7.06e-10	9606.ENSP00000292303,9606.ENSP00000349252,9606.ENSP00000362680,9606.ENSP00000380948,9606.ENSP00000385675,9606.ENSP00000398698,9606.ENSP00000412237,9606.ENSP00000441600	CCR5,ITGAL,SRC,ITGB2,IL6,TNF,IL10,CCR3
WikiPathways	WP3646	Hepatitis C and hepatocellular carcinoma	7	48	1.82	2.84	7.85e-10	9606.ENSP00000226574,9606.ENSP00000269305,9606.ENSP00000306512,9606.ENSP00000322788,9606.ENSP00000360266,9606.ENSP00000385675,9606.ENSP00000398632	NFKB1,TP53,CXCL8,MMP1,JUN,IL6,CD44
WikiPathways	WP5272	LDL- influence on CD14 and TLR4	6	24	2.06	2.99	1.23e-09	9606.ENSP00000225831,9606.ENSP00000226574,9606.ENSP00000263341,9606.ENSP00000384273,9606.ENSP00000385675,9606.ENSP00000412237	CCL2,NFKB1,IL1B,RELA,IL6,IL10
WikiPathways	WP2018	RANKL/RANK signaling pathway	7	55	1.77	2.69	1.75e-09	9606.ENSP00000226574,9606.ENSP00000264832,9606.ENSP00000294728,9606.ENSP00000306245,9606.ENSP00000360266,9606.ENSP00000362680,9606.ENSP00000384273	NFKB1,ICAM1,VCAM1,FOS,JUN,SRC,RELA
WikiPathways	WP4396	Nonalcoholic fatty liver disease	9	154	1.43	2.23	1.75e-09	9606.ENSP00000225831,9606.ENSP00000226574,9606.ENSP00000263341,9606.ENSP00000294728,9606.ENSP00000306512,9606.ENSP00000360266,9606.ENSP00000384273,9606.ENSP00000385675,9606.ENSP00000398698	CCL2,NFKB1,IL1B,VCAM1,CXCL8,JUN,RELA,IL6,TNF
WikiPathways	WP2374	Oncostatin M signaling pathway	7	64	1.7	2.52	4.35e-09	9606.ENSP00000225831,9606.ENSP00000226574,9606.ENSP00000269305,9606.ENSP00000306245,9606.ENSP00000322788,9606.ENSP00000362680,9606.ENSP00000384273	CCL2,NFKB1,TP53,FOS,MMP1,SRC,RELA
WikiPathways	WP2324	AGE/RAGE pathway	7	66	1.69	2.49	5.14e-09	9606.ENSP00000226574,9606.ENSP00000297494,9606.ENSP00000338934,9606.ENSP00000353408,9606.ENSP00000360266,9606.ENSP00000362680,9606.ENSP00000384273	NFKB1,NOS3,EZR,MSN,JUN,SRC,RELA
WikiPathways	WP4496	Signal transduction through IL1R	6	33	1.92	2.7	5.6e-09	9606.ENSP00000226574,9606.ENSP00000263341,9606.ENSP00000360266,9606.ENSP00000384273,9606.ENSP00000385675,9606.ENSP00000398698	NFKB1,IL1B,JUN,RELA,IL6,TNF
WikiPathways	WP4341	Non-genomic actions of 1,25 dihydroxyvitamin D3	7	74	1.64	2.36	1.02e-08	9606.ENSP00000225831,9606.ENSP00000226574,9606.ENSP00000306512,9606.ENSP00000360266,9606.ENSP00000361359,9606.ENSP00000385675,9606.ENSP00000398698	CCL2,NFKB1,CXCL8,JUN,CD40,IL6,TNF
WikiPathways	WP4630	Measles virus infection	8	135	1.43	2.06	1.67e-08	9606.ENSP00000226574,9606.ENSP00000263341,9606.ENSP00000269305,9606.ENSP00000306245,9606.ENSP00000353408,9606.ENSP00000360266,9606.ENSP00000384273,9606.ENSP00000385675	NFKB1,IL1B,TP53,FOS,MSN,JUN,RELA,IL6
WikiPathways	WP4478	LTF danger signal response pathway	5	19	2.08	2.56	3.45e-08	9606.ENSP00000226574,9606.ENSP00000263341,9606.ENSP00000306512,9606.ENSP00000385675,9606.ENSP00000398698	NFKB1,IL1B,CXCL8,IL6,TNF
WikiPathways	WP4666	Hepatitis B infection	8	150	1.39	1.94	3.45e-08	9606.ENSP00000226574,9606.ENSP00000306245,9606.ENSP00000306512,9606.ENSP00000360266,9606.ENSP00000362680,9606.ENSP00000384273,9606.ENSP00000385675,9606.ENSP00000398698	NFKB1,FOS,CXCL8,JUN,SRC,RELA,IL6,TNF
WikiPathways	WP69	T-cell receptor signaling pathway	7	90	1.55	2.14	3.45e-08	9606.ENSP00000226574,9606.ENSP00000263341,9606.ENSP00000292303,9606.ENSP00000306245,9606.ENSP00000360266,9606.ENSP00000384273,9606.ENSP00000385675	NFKB1,IL1B,CCR5,FOS,JUN,RELA,IL6
WikiPathways	WP262	Ebstein-Barr virus LMP1 signaling	5	23	2	2.41	7.5e-08	9606.ENSP00000226574,9606.ENSP00000306512,9606.ENSP00000384273,9606.ENSP00000398698,9606.ENSP00000474412	NFKB1,CXCL8,RELA,TNF,CCL5
WikiPathways	WP2865	IL1 and megakaryocytes in obesity	5	24	1.98	2.38	8.82e-08	9606.ENSP00000225831,9606.ENSP00000226574,9606.ENSP00000263341,9606.ENSP00000264832,9606.ENSP00000441600	CCL2,NFKB1,IL1B,ICAM1,CCR3
WikiPathways	WP5284	Cell interactions of the pancreatic cancer microenvironment	5	25	1.96	2.35	1.03e-07	9606.ENSP00000225831,9606.ENSP00000292301,9606.ENSP00000292303,9606.ENSP00000296871,9606.ENSP00000474412	CCL2,CCR2,CCR5,CSF2,CCL5
WikiPathways	WP530	Cytokines and inflammatory response	5	26	1.94	2.32	1.2e-07	9606.ENSP00000263341,9606.ENSP00000296871,9606.ENSP00000385675,9606.ENSP00000398698,9606.ENSP00000412237	IL1B,CSF2,IL6,TNF,IL10
WikiPathways	WP4659	Gastrin signaling pathway	7	113	1.45	1.91	1.28e-07	9606.ENSP00000226574,9606.ENSP00000306245,9606.ENSP00000306512,9606.ENSP00000360266,9606.ENSP00000362680,9606.ENSP00000384273,9606.ENSP00000398632	NFKB1,FOS,CXCL8,JUN,SRC,RELA,CD44
WikiPathways	WP3863	T-cell antigen receptor (TCR) pathway during Staphylococcus aureus infection	6	62	1.65	2.1	1.34e-07	9606.ENSP00000226574,9606.ENSP00000296871,9606.ENSP00000306245,9606.ENSP00000360266,9606.ENSP00000398698,9606.ENSP00000412237	NFKB1,CSF2,FOS,JUN,TNF,IL10
WikiPathways	WP4494	Selective expression of chemokine receptors during T-cell polarization	5	29	1.9	2.24	1.82e-07	9606.ENSP00000292301,9606.ENSP00000292303,9606.ENSP00000296140,9606.ENSP00000296871,9606.ENSP00000441600	CCR2,CCR5,CCR1,CSF2,CCR3
WikiPathways	WP4480	Altered glycosylation of MUC1 in tumor microenvironment	4	9	2.31	2.36	2.39e-07	9606.ENSP00000226574,9606.ENSP00000384273,9606.ENSP00000385675,9606.ENSP00000398698	NFKB1,RELA,IL6,TNF
WikiPathways	WP5218	Extrafollicular and follicular B cell activation by SARS-CoV-2	6	72	1.58	1.96	2.88e-07	9606.ENSP00000361359,9606.ENSP00000380948,9606.ENSP00000385675,9606.ENSP00000398698,9606.ENSP00000412237,9606.ENSP00000454623	CD40,ITGB2,IL6,TNF,IL10,ITGAX
WikiPathways	WP4481	Resistin as a regulator of inflammation	5	33	1.84	2.14	3.05e-07	9606.ENSP00000226574,9606.ENSP00000306512,9606.ENSP00000384273,9606.ENSP00000385675,9606.ENSP00000398698	NFKB1,CXCL8,RELA,IL6,TNF
WikiPathways	WP2037	Prolactin signaling pathway	6	76	1.56	1.91	3.74e-07	9606.ENSP00000226574,9606.ENSP00000245414,9606.ENSP00000306245,9606.ENSP00000360266,9606.ENSP00000362680,9606.ENSP00000384273	NFKB1,IRF1,FOS,JUN,SRC,RELA
WikiPathways	WP3888	VEGFA-VEGFR2 signaling	10	428	1.03	1.29	4.14e-07	9606.ENSP00000225831,9606.ENSP00000226574,9606.ENSP00000264832,9606.ENSP00000295897,9606.ENSP00000297494,9606.ENSP00000306512,9606.ENSP00000338934,9606.ENSP00000360266,9606.ENSP00000362680,9606.ENSP00000384273	CCL2,NFKB1,ICAM1,ALB,NOS3,CXCL8,EZR,JUN,SRC,RELA
WikiPathways	WP5083	Neuroinflammation and glutamatergic signaling	7	140	1.36	1.7	4.42e-07	9606.ENSP00000226574,9606.ENSP00000263341,9606.ENSP00000264498,9606.ENSP00000306245,9606.ENSP00000385675,9606.ENSP00000398698,9606.ENSP00000412237	NFKB1,IL1B,FGF2,FOS,IL6,TNF,IL10
WikiPathways	WP254	Apoptosis	6	83	1.52	1.83	5.78e-07	9606.ENSP00000226574,9606.ENSP00000245414,9606.ENSP00000269305,9606.ENSP00000360266,9606.ENSP00000384273,9606.ENSP00000398698	NFKB1,IRF1,TP53,JUN,RELA,TNF
WikiPathways	WP2328	Allograft rejection	6	88	1.49	1.78	7.88e-07	9606.ENSP00000263341,9606.ENSP00000306512,9606.ENSP00000361359,9606.ENSP00000379873,9606.ENSP00000398698,9606.ENSP00000412237	IL1B,CXCL8,CD40,HLA-A,TNF,IL10
WikiPathways	WP5098	T-cell activation SARS-CoV-2	6	88	1.49	1.78	7.88e-07	9606.ENSP00000226574,9606.ENSP00000269305,9606.ENSP00000306245,9606.ENSP00000360266,9606.ENSP00000384273,9606.ENSP00000398698	NFKB1,TP53,FOS,JUN,RELA,TNF
WikiPathways	WP706	Sudden infant death syndrome (SIDS) susceptibility pathways	7	154	1.32	1.6	7.88e-07	9606.ENSP00000226574,9606.ENSP00000263341,9606.ENSP00000306512,9606.ENSP00000360266,9606.ENSP00000385675,9606.ENSP00000398698,9606.ENSP00000412237	NFKB1,IL1B,CXCL8,JUN,IL6,TNF,IL10
WikiPathways	WP5198	Inflammatory bowel disease signaling	5	43	1.73	1.94	8.75e-07	9606.ENSP00000226574,9606.ENSP00000360266,9606.ENSP00000385675,9606.ENSP00000398698,9606.ENSP00000412237	NFKB1,JUN,IL6,TNF,IL10
WikiPathways	WP382	MAPK signaling pathway	8	245	1.17	1.43	8.94e-07	9606.ENSP00000226574,9606.ENSP00000263341,9606.ENSP00000264498,9606.ENSP00000269305,9606.ENSP00000306245,9606.ENSP00000360266,9606.ENSP00000384273,9606.ENSP00000398698	NFKB1,IL1B,FGF2,TP53,FOS,JUN,RELA,TNF
WikiPathways	WP2435	Quercetin and Nf-kB / AP-1 induced apoptosis	4	15	2.09	2.09	1.01e-06	9606.ENSP00000226574,9606.ENSP00000306245,9606.ENSP00000322788,9606.ENSP00000360266	NFKB1,FOS,MMP1,JUN
WikiPathways	WP5078	T cell modulation in pancreatic cancer	5	45	1.71	1.91	1.02e-06	9606.ENSP00000219244,9606.ENSP00000361359,9606.ENSP00000379873,9606.ENSP00000385675,9606.ENSP00000412237	CCL17,CD40,HLA-A,IL6,IL10
WikiPathways	WP3929	Chemokine signaling pathway	7	165	1.29	1.55	1.1e-06	9606.ENSP00000219244,9606.ENSP00000226574,9606.ENSP00000292301,9606.ENSP00000296140,9606.ENSP00000384273,9606.ENSP00000441600,9606.ENSP00000474412	CCL17,NFKB1,CCR2,CCR1,RELA,CCR3,CCL5
WikiPathways	WP4008	NO/cGMP/PKG mediated neuroprotection	5	46	1.7	1.9	1.1e-06	9606.ENSP00000226574,9606.ENSP00000263341,9606.ENSP00000297494,9606.ENSP00000384273,9606.ENSP00000398698	NFKB1,IL1B,NOS3,RELA,TNF
WikiPathways	WP2203	Thymic stromal lymphopoietin (TSLP) signaling pathway	5	47	1.69	1.88	1.19e-06	9606.ENSP00000226574,9606.ENSP00000306512,9606.ENSP00000362680,9606.ENSP00000384273,9606.ENSP00000385675	NFKB1,CXCL8,SRC,RELA,IL6
WikiPathways	WP286	IL-3 signaling pathway	5	49	1.67	1.85	1.42e-06	9606.ENSP00000306245,9606.ENSP00000306512,9606.ENSP00000360266,9606.ENSP00000362680,9606.ENSP00000441600	FOS,CXCL8,JUN,SRC,CCR3
WikiPathways	WP3611	Photodynamic therapy-induced AP-1 survival signaling	5	50	1.66	1.84	1.53e-06	9606.ENSP00000269305,9606.ENSP00000306245,9606.ENSP00000360266,9606.ENSP00000385675,9606.ENSP00000398698	TP53,FOS,JUN,IL6,TNF
WikiPathways	WP2849	Hematopoietic stem cell differentiation	5	54	1.63	1.77	2.16e-06	9606.ENSP00000263341,9606.ENSP00000296871,9606.ENSP00000306245,9606.ENSP00000385675,9606.ENSP00000485010	IL1B,CSF2,FOS,IL6,CIITA
WikiPathways	WP195	IL-1 signaling pathway	5	55	1.62	1.76	2.32e-06	9606.ENSP00000225831,9606.ENSP00000226574,9606.ENSP00000263341,9606.ENSP00000360266,9606.ENSP00000384273	CCL2,NFKB1,IL1B,JUN,RELA
WikiPathways	WP4482	Vitamin D in inflammatory diseases	4	21	1.94	1.9	2.82e-06	9606.ENSP00000226574,9606.ENSP00000384273,9606.ENSP00000385675,9606.ENSP00000398698	NFKB1,RELA,IL6,TNF
WikiPathways	WP5046	NAD metabolism in oncogene-induced senescence and mitochondrial dysfunction-associated senescence	4	22	1.92	1.87	3.28e-06	9606.ENSP00000263341,9606.ENSP00000269305,9606.ENSP00000384273,9606.ENSP00000385675	IL1B,TP53,RELA,IL6
WikiPathways	WP5130	Th17 cell differentiation pathway	5	69	1.52	1.58	6.38e-06	9606.ENSP00000226574,9606.ENSP00000263341,9606.ENSP00000306245,9606.ENSP00000360266,9606.ENSP00000385675	NFKB1,IL1B,FOS,JUN,IL6
WikiPathways	WP5092	Interactions of natural killer cells in pancreatic cancer	4	27	1.83	1.74	6.66e-06	9606.ENSP00000225831,9606.ENSP00000296871,9606.ENSP00000398698,9606.ENSP00000474412	CCL2,CSF2,TNF,CCL5
WikiPathways	WP3851	TLR4 signaling and tolerance	4	28	1.82	1.72	7.49e-06	9606.ENSP00000226574,9606.ENSP00000306512,9606.ENSP00000385675,9606.ENSP00000398698	NFKB1,CXCL8,IL6,TNF
WikiPathways	WP4969	RAS and bradykinin pathways in COVID-19	4	28	1.82	1.72	7.49e-06	9606.ENSP00000226574,9606.ENSP00000263341,9606.ENSP00000297494,9606.ENSP00000398698	NFKB1,IL1B,NOS3,TNF
WikiPathways	WP4655	Cytosolic DNA-sensing pathway	5	73	1.5	1.55	7.85e-06	9606.ENSP00000226574,9606.ENSP00000263341,9606.ENSP00000384273,9606.ENSP00000385675,9606.ENSP00000474412	NFKB1,IL1B,RELA,IL6,CCL5
WikiPathways	WP2380	Brain-derived neurotrophic factor (BDNF) signaling pathway	6	143	1.28	1.37	8.66e-06	9606.ENSP00000226574,9606.ENSP00000306245,9606.ENSP00000360266,9606.ENSP00000362680,9606.ENSP00000384273,9606.ENSP00000480132	NFKB1,FOS,JUN,SRC,RELA,NCAM1
WikiPathways	WP2034	Leptin signaling pathway	5	76	1.48	1.52	9.22e-06	9606.ENSP00000226574,9606.ENSP00000263341,9606.ENSP00000297494,9606.ENSP00000362680,9606.ENSP00000384273	NFKB1,IL1B,NOS3,SRC,RELA
WikiPathways	WP4876	Activation of NLRP3 inflammasome by SARS-CoV-2	3	7	2.29	1.77	1.19e-05	9606.ENSP00000226574,9606.ENSP00000263341,9606.ENSP00000384273	NFKB1,IL1B,RELA
WikiPathways	WP289	Myometrial relaxation and contraction pathways	6	156	1.25	1.3	1.36e-05	9606.ENSP00000226574,9606.ENSP00000263341,9606.ENSP00000297494,9606.ENSP00000306245,9606.ENSP00000360266,9606.ENSP00000385675	NFKB1,IL1B,NOS3,FOS,JUN,IL6
WikiPathways	WP619	Type II interferon signaling	4	37	1.69	1.55	1.89e-05	9606.ENSP00000245414,9606.ENSP00000263341,9606.ENSP00000264832,9606.ENSP00000485010	IRF1,IL1B,ICAM1,CIITA
WikiPathways	WP231	TNF-alpha signaling pathway	5	92	1.4	1.37	2.15e-05	9606.ENSP00000225831,9606.ENSP00000226574,9606.ENSP00000360266,9606.ENSP00000385675,9606.ENSP00000398698	CCL2,NFKB1,JUN,IL6,TNF
WikiPathways	WP2355	Corticotropin-releasing hormone signaling pathway	5	92	1.4	1.37	2.15e-05	9606.ENSP00000226574,9606.ENSP00000297494,9606.ENSP00000306245,9606.ENSP00000306512,9606.ENSP00000384273	NFKB1,NOS3,FOS,CXCL8,RELA
WikiPathways	WP2828	Bladder cancer	4	39	1.67	1.52	2.21e-05	9606.ENSP00000269305,9606.ENSP00000306512,9606.ENSP00000322788,9606.ENSP00000362680	TP53,CXCL8,MMP1,SRC
WikiPathways	WP2526	PDGF pathway	4	40	1.66	1.51	2.4e-05	9606.ENSP00000226574,9606.ENSP00000306245,9606.ENSP00000360266,9606.ENSP00000362680	NFKB1,FOS,JUN,SRC
WikiPathways	WP2806	Complement system	5	96	1.38	1.35	2.49e-05	9606.ENSP00000264832,9606.ENSP00000295897,9606.ENSP00000361359,9606.ENSP00000380948,9606.ENSP00000454623	ICAM1,ALB,CD40,ITGB2,ITGAX
WikiPathways	WP185	Integrin-mediated cell adhesion	5	99	1.36	1.32	2.84e-05	9606.ENSP00000349252,9606.ENSP00000362680,9606.ENSP00000380948,9606.ENSP00000454623,9606.ENSP00000496959	ITGAL,SRC,ITGB2,ITGAX,ITGAM
WikiPathways	WP2586	Aryl hydrocarbon receptor pathway	4	45	1.61	1.43	3.58e-05	9606.ENSP00000226574,9606.ENSP00000362680,9606.ENSP00000384273,9606.ENSP00000398698	NFKB1,SRC,RELA,TNF
WikiPathways	WP2873	Aryl hydrocarbon receptor pathway	4	45	1.61	1.43	3.58e-05	9606.ENSP00000263341,9606.ENSP00000360266,9606.ENSP00000362680,9606.ENSP00000398698	IL1B,JUN,SRC,TNF
WikiPathways	WP4337	ncRNAs involved in STAT3 signaling in hepatocellular carcinoma	3	13	2.02	1.52	4.8e-05	9606.ENSP00000226574,9606.ENSP00000384273,9606.ENSP00000385675	NFKB1,RELA,IL6
WikiPathways	WP4919	Neuroinflammation	3	13	2.02	1.52	4.8e-05	9606.ENSP00000306245,9606.ENSP00000360266,9606.ENSP00000384273	FOS,JUN,RELA
WikiPathways	WP4541	Hippo-Merlin signaling dysregulation	5	119	1.28	1.19	6.36e-05	9606.ENSP00000349252,9606.ENSP00000380948,9606.ENSP00000398632,9606.ENSP00000454623,9606.ENSP00000496959	ITGAL,ITGB2,CD44,ITGAX,ITGAM
WikiPathways	WP560	TGF-beta receptor signaling	4	54	1.53	1.32	6.67e-05	9606.ENSP00000226574,9606.ENSP00000306245,9606.ENSP00000360266,9606.ENSP00000398698	NFKB1,FOS,JUN,TNF
WikiPathways	WP4816	TGF-beta receptor signaling in skeletal dysplasias	4	58	1.5	1.28	8.61e-05	9606.ENSP00000226574,9606.ENSP00000306245,9606.ENSP00000360266,9606.ENSP00000398698	NFKB1,FOS,JUN,TNF
WikiPathways	WP3865	Novel intracellular components of RIG-I-like receptor pathway	4	59	1.49	1.27	9.08e-05	9606.ENSP00000226574,9606.ENSP00000306512,9606.ENSP00000384273,9606.ENSP00000398698	NFKB1,CXCL8,RELA,TNF
WikiPathways	WP366	TGF-beta signaling pathway	5	132	1.24	1.12	9.89e-05	9606.ENSP00000269305,9606.ENSP00000306245,9606.ENSP00000322788,9606.ENSP00000360266,9606.ENSP00000362680	TP53,FOS,MMP1,JUN,SRC
WikiPathways	WP5174	Ulcerative colitis signaling	3	18	1.88	1.39	0.0001	9606.ENSP00000226574,9606.ENSP00000398698,9606.ENSP00000412237	NFKB1,TNF,IL10
WikiPathways	WP3287	Overview of nanoparticle effects	3	19	1.86	1.36	0.00012	9606.ENSP00000306512,9606.ENSP00000385675,9606.ENSP00000398698	CXCL8,IL6,TNF
WikiPathways	WP3303	RAC1/PAK1/p38/MMP2 pathway	4	68	1.43	1.19	0.00015	9606.ENSP00000226574,9606.ENSP00000269305,9606.ENSP00000362680,9606.ENSP00000384273	NFKB1,TP53,SRC,RELA
WikiPathways	WP4961	STING pathway in Kawasaki-like disease and COVID-19	3	21	1.82	1.32	0.00015	9606.ENSP00000226574,9606.ENSP00000263341,9606.ENSP00000384273	NFKB1,IL1B,RELA
WikiPathways	WP24	Peptide GPCRs	4	72	1.41	1.15	0.00018	9606.ENSP00000292301,9606.ENSP00000292303,9606.ENSP00000296140,9606.ENSP00000441600	CCR2,CCR5,CCR1,CCR3
WikiPathways	WP1539	Angiogenesis	3	23	1.78	1.27	0.00019	9606.ENSP00000264498,9606.ENSP00000297494,9606.ENSP00000362680	FGF2,NOS3,SRC
WikiPathways	WP4585	Cancer immunotherapy by PD-1 blockade	3	23	1.78	1.27	0.00019	9606.ENSP00000226574,9606.ENSP00000360266,9606.ENSP00000379873	NFKB1,JUN,HLA-A
WikiPathways	WP4949	16p11.2 proximal deletion syndrome	4	74	1.39	1.14	0.00019	9606.ENSP00000226574,9606.ENSP00000269305,9606.ENSP00000338934,9606.ENSP00000353408	NFKB1,TP53,EZR,MSN
WikiPathways	WP712	Estrogen signaling pathway	3	23	1.78	1.27	0.00019	9606.ENSP00000226574,9606.ENSP00000306245,9606.ENSP00000360266	NFKB1,FOS,JUN
WikiPathways	WP5183	SARS-CoV-2 mitochondrial chronic oxidative stress and endothelial dysfunction	3	27	1.71	1.2	0.00029	9606.ENSP00000226574,9606.ENSP00000385675,9606.ENSP00000398698	NFKB1,IL6,TNF
WikiPathways	WP4559	Interactions between immune cells and microRNAs in tumor microenvironment	3	28	1.69	1.19	0.00031	9606.ENSP00000225831,9606.ENSP00000226574,9606.ENSP00000474412	CCL2,NFKB1,CCL5
WikiPathways	WP1772	Apoptosis modulation and signaling	4	89	1.31	1.03	0.00037	9606.ENSP00000226574,9606.ENSP00000269305,9606.ENSP00000306245,9606.ENSP00000360266	NFKB1,TP53,FOS,JUN
WikiPathways	WP408	Oxidative stress response	3	30	1.66	1.16	0.00037	9606.ENSP00000226574,9606.ENSP00000306245,9606.ENSP00000368727	NFKB1,FOS,XDH
WikiPathways	WP4304	Oligodendrocyte specification and differentiation, leading to myelin components for CNS	3	30	1.66	1.16	0.00037	9606.ENSP00000263341,9606.ENSP00000264498,9606.ENSP00000398698	IL1B,FGF2,TNF
WikiPathways	WP3893	Development and heterogeneity of the ILC family	3	32	1.63	1.13	0.00044	9606.ENSP00000263341,9606.ENSP00000385675,9606.ENSP00000398698	IL1B,IL6,TNF
WikiPathways	WP4874	CAMKK2 pathway	3	33	1.62	1.11	0.00047	9606.ENSP00000264832,9606.ENSP00000294728,9606.ENSP00000384273	ICAM1,VCAM1,RELA
WikiPathways	WP4880	Host-pathogen interaction of human coronaviruses - interferon induction	3	33	1.62	1.11	0.00047	9606.ENSP00000226574,9606.ENSP00000306245,9606.ENSP00000360266	NFKB1,FOS,JUN
WikiPathways	WP313	Hepatocyte growth factor receptor signaling	3	34	1.61	1.1	0.0005	9606.ENSP00000306245,9606.ENSP00000360266,9606.ENSP00000362680	FOS,JUN,SRC
WikiPathways	WP5097	CCL18 signaling pathway	3	34	1.61	1.1	0.0005	9606.ENSP00000294728,9606.ENSP00000296871,9606.ENSP00000398632	VCAM1,CSF2,CD44
WikiPathways	WP4172	PI3K-Akt signaling pathway	6	336	0.91	0.76	0.00064	9606.ENSP00000226574,9606.ENSP00000264498,9606.ENSP00000269305,9606.ENSP00000297494,9606.ENSP00000384273,9606.ENSP00000385675	NFKB1,FGF2,TP53,NOS3,RELA,IL6
WikiPathways	WP2263	Androgen receptor network in prostate cancer	4	109	1.23	0.92	0.00073	9606.ENSP00000269305,9606.ENSP00000306245,9606.ENSP00000322788,9606.ENSP00000360266	TP53,FOS,MMP1,JUN
WikiPathways	WP2332	Interleukin-11 signaling pathway	3	44	1.49	0.98	0.001	9606.ENSP00000264832,9606.ENSP00000362680,9606.ENSP00000384273	ICAM1,SRC,RELA
WikiPathways	WP3890	Nanomaterial-induced inflammasome activation	2	7	2.12	1.07	0.0011	9606.ENSP00000226574,9606.ENSP00000263341	NFKB1,IL1B
WikiPathways	WP2637	Interleukin-1 (IL-1) structural pathway	3	48	1.46	0.94	0.0013	9606.ENSP00000226574,9606.ENSP00000306245,9606.ENSP00000384273	NFKB1,FOS,RELA
WikiPathways	WP5300	TROP2 regulatory signaling	3	49	1.45	0.94	0.0013	9606.ENSP00000226574,9606.ENSP00000360266,9606.ENSP00000362680	NFKB1,JUN,SRC
WikiPathways	WP1995	Effects of nitric oxide	2	8	2.06	1.03	0.0014	9606.ENSP00000297494,9606.ENSP00000368727	NOS3,XDH
WikiPathways	WP4562	Canonical NF-kB pathway	2	8	2.06	1.03	0.0014	9606.ENSP00000226574,9606.ENSP00000384273	NFKB1,RELA
WikiPathways	WP5144	NRP1-triggered signaling pathways in pancreatic cancer	3	52	1.42	0.91	0.0015	9606.ENSP00000226574,9606.ENSP00000362680,9606.ENSP00000384273	NFKB1,SRC,RELA
WikiPathways	WP5224	2q37 copy number variation syndrome	4	135	1.13	0.81	0.0015	9606.ENSP00000263341,9606.ENSP00000269305,9606.ENSP00000360266,9606.ENSP00000398698	IL1B,TP53,JUN,TNF
WikiPathways	WP2059	Alzheimers disease and miRNA effects	5	260	0.94	0.72	0.0016	9606.ENSP00000226574,9606.ENSP00000263341,9606.ENSP00000384273,9606.ENSP00000385675,9606.ENSP00000398698	NFKB1,IL1B,RELA,IL6,TNF
WikiPathways	WP2795	Cardiac hypertrophic response	3	54	1.41	0.9	0.0016	9606.ENSP00000226574,9606.ENSP00000264498,9606.ENSP00000398698	NFKB1,FGF2,TNF
WikiPathways	WP288	Nod-like receptor (NLR) signaling pathway	2	9	2.01	1	0.0016	9606.ENSP00000361359,9606.ENSP00000384273	CD40,RELA
WikiPathways	WP395	IL-4 signaling pathway	3	54	1.41	0.9	0.0016	9606.ENSP00000226574,9606.ENSP00000306245,9606.ENSP00000384273	NFKB1,FOS,RELA
WikiPathways	WP4479	Supression of HMGB1 mediated inflammation by THBD	2	9	2.01	1	0.0016	9606.ENSP00000226574,9606.ENSP00000384273	NFKB1,RELA
WikiPathways	WP455	GPCRs, class A rhodopsin-like	5	256	0.95	0.72	0.0016	9606.ENSP00000249887,9606.ENSP00000292301,9606.ENSP00000292303,9606.ENSP00000296140,9606.ENSP00000441600	ACKR4,CCR2,CCR5,CCR1,CCR3
WikiPathways	WP4707	Aspirin and miRNAs	2	9	2.01	1	0.0016	9606.ENSP00000226574,9606.ENSP00000297494	NFKB1,NOS3
WikiPathways	WP5124	Alzheimers disease	5	260	0.94	0.72	0.0016	9606.ENSP00000226574,9606.ENSP00000263341,9606.ENSP00000384273,9606.ENSP00000385675,9606.ENSP00000398698	NFKB1,IL1B,RELA,IL6,TNF
WikiPathways	WP3945	TYROBP causal network in microglia	3	59	1.37	0.86	0.002	9606.ENSP00000380948,9606.ENSP00000454623,9606.ENSP00000496959	ITGB2,ITGAX,ITGAM
WikiPathways	WP5222	2q13 copy number variation syndrome	3	60	1.36	0.86	0.0021	9606.ENSP00000263341,9606.ENSP00000296871,9606.ENSP00000385675	IL1B,CSF2,IL6
WikiPathways	WP4262	Breast cancer pathway	4	154	1.08	0.75	0.0023	9606.ENSP00000264498,9606.ENSP00000269305,9606.ENSP00000306245,9606.ENSP00000360266	FGF2,TP53,FOS,JUN
WikiPathways	WP4155	Endometrial cancer	3	63	1.34	0.83	0.0024	9606.ENSP00000264498,9606.ENSP00000269305,9606.ENSP00000306245	FGF2,TP53,FOS
WikiPathways	WP4495	IL-10 anti-inflammatory signaling pathway	2	12	1.88	0.93	0.0024	9606.ENSP00000385675,9606.ENSP00000412237	IL6,IL10
WikiPathways	WP5199	PtdIns(4,5)P2 in cytokinesis pathway	2	12	1.88	0.93	0.0024	9606.ENSP00000338934,9606.ENSP00000353408	EZR,MSN
WikiPathways	WP2032	Thyroid stimulating hormone (TSH) signaling pathway	3	66	1.32	0.82	0.0026	9606.ENSP00000306245,9606.ENSP00000360266,9606.ENSP00000362680	FOS,JUN,SRC
WikiPathways	WP437	EGF/EGFR signaling pathway	4	162	1.05	0.73	0.0026	9606.ENSP00000297494,9606.ENSP00000306245,9606.ENSP00000360266,9606.ENSP00000362680	NOS3,FOS,JUN,SRC
WikiPathways	WP1434	Osteopontin signaling	2	13	1.85	0.91	0.0027	9606.ENSP00000226574,9606.ENSP00000384273	NFKB1,RELA
WikiPathways	WP3932	Focal adhesion: PI3K-Akt-mTOR-signaling pathway	5	301	0.88	0.64	0.0029	9606.ENSP00000264498,9606.ENSP00000297494,9606.ENSP00000349252,9606.ENSP00000380948,9606.ENSP00000454623	FGF2,NOS3,ITGAL,ITGB2,ITGAX
WikiPathways	WP2882	Nuclear receptors meta-pathway	5	312	0.87	0.62	0.0033	9606.ENSP00000225831,9606.ENSP00000263341,9606.ENSP00000360266,9606.ENSP00000362680,9606.ENSP00000398698	CCL2,IL1B,JUN,SRC,TNF
WikiPathways	WP4216	Chromosomal and microsatellite instability in colorectal cancer	3	72	1.28	0.78	0.0033	9606.ENSP00000269305,9606.ENSP00000306245,9606.ENSP00000360266	TP53,FOS,JUN
WikiPathways	WP4674	Head and neck squamous cell carcinoma	3	72	1.28	0.78	0.0033	9606.ENSP00000226574,9606.ENSP00000269305,9606.ENSP00000384273	NFKB1,TP53,RELA
WikiPathways	WP3678	Amplification and expansion of oncogenic pathways as metastatic traits	2	16	1.76	0.85	0.0038	9606.ENSP00000294728,9606.ENSP00000362680	VCAM1,SRC
WikiPathways	WP4928	MAPK pathway in congenital thyroid cancer	2	16	1.76	0.85	0.0038	9606.ENSP00000306245,9606.ENSP00000360266	FOS,JUN
WikiPathways	WP1544	MicroRNAs in cardiomyocyte hypertrophy	3	83	1.22	0.73	0.0046	9606.ENSP00000226574,9606.ENSP00000264498,9606.ENSP00000398698	NFKB1,FGF2,TNF
WikiPathways	WP3877	MYD88 distinct input-output pathway	2	18	1.71	0.82	0.0046	9606.ENSP00000226574,9606.ENSP00000360266	NFKB1,JUN
WikiPathways	WP4806	EGFR tyrosine kinase inhibitor resistance	3	83	1.22	0.73	0.0046	9606.ENSP00000264498,9606.ENSP00000362680,9606.ENSP00000385675	FGF2,SRC,IL6
WikiPathways	WP5033	Genes associated with the development of rheumatoid arthritis	2	18	1.71	0.82	0.0046	9606.ENSP00000361359,9606.ENSP00000485010	CD40,CIITA
WikiPathways	WP4263	Pancreatic adenocarcinoma pathway	3	86	1.2	0.71	0.005	9606.ENSP00000226574,9606.ENSP00000269305,9606.ENSP00000384273	NFKB1,TP53,RELA
WikiPathways	WP2840	Hair follicle development: cytodifferentiation - part 3 of 3	3	87	1.2	0.71	0.0052	9606.ENSP00000226574,9606.ENSP00000306245,9606.ENSP00000360266	NFKB1,FOS,JUN
WikiPathways	WP4970	Galanin receptor pathway	2	20	1.66	0.79	0.0054	9606.ENSP00000306245,9606.ENSP00000385675	FOS,IL6
WikiPathways	WP673	ErbB signaling pathway	3	89	1.19	0.7	0.0054	9606.ENSP00000269305,9606.ENSP00000360266,9606.ENSP00000362680	TP53,JUN,SRC
WikiPathways	WP138	Androgen receptor signaling pathway	3	90	1.18	0.69	0.0056	9606.ENSP00000360266,9606.ENSP00000362680,9606.ENSP00000384273	JUN,SRC,RELA
WikiPathways	WP4963	p53 transcriptional gene network	3	90	1.18	0.69	0.0056	9606.ENSP00000225831,9606.ENSP00000264832,9606.ENSP00000398698	CCL2,ICAM1,TNF
WikiPathways	WP4141	PI3K/AKT/mTOR - vitamin D3 signaling	2	21	1.64	0.78	0.0057	9606.ENSP00000384273,9606.ENSP00000412237	RELA,IL10
WikiPathways	WP4884	Pathogenesis of SARS-CoV-2 mediated by nsp9-nsp10 complex	2	21	1.64	0.78	0.0057	9606.ENSP00000306512,9606.ENSP00000385675	CXCL8,IL6
WikiPathways	WP3599	Transcription factor regulation in adipogenesis	2	22	1.62	0.77	0.0062	9606.ENSP00000385675,9606.ENSP00000398698	IL6,TNF
WikiPathways	WP4658	Small cell lung cancer	3	95	1.16	0.67	0.0063	9606.ENSP00000226574,9606.ENSP00000269305,9606.ENSP00000384273	NFKB1,TP53,RELA
WikiPathways	WP23	B cell receptor signaling pathway	3	97	1.15	0.67	0.0066	9606.ENSP00000226574,9606.ENSP00000360266,9606.ENSP00000384273	NFKB1,JUN,RELA
WikiPathways	WP3612	Photodynamic therapy-induced NFE2L2 (NRF2) survival signaling	2	23	1.6	0.75	0.0066	9606.ENSP00000306245,9606.ENSP00000360266	FOS,JUN
WikiPathways	WP5044	Kynurenine pathway and links to cell senescence	2	23	1.6	0.75	0.0066	9606.ENSP00000269305,9606.ENSP00000398698	TP53,TNF
WikiPathways	WP1528	Physiological and pathological hypertrophy of the heart	2	24	1.58	0.74	0.007	9606.ENSP00000306245,9606.ENSP00000360266	FOS,JUN
WikiPathways	WP399	Wnt signaling pathway and pluripotency	3	100	1.14	0.66	0.007	9606.ENSP00000269305,9606.ENSP00000360266,9606.ENSP00000398632	TP53,JUN,CD44
WikiPathways	WP4925	Unfolded protein response	2	24	1.58	0.74	0.007	9606.ENSP00000263341,9606.ENSP00000269305	IL1B,TP53
WikiPathways	WP4483	Relationship between inflammation, COX-2 and EGFR	2	25	1.56	0.73	0.0074	9606.ENSP00000322788,9606.ENSP00000362680	MMP1,SRC
WikiPathways	WP5090	Complement system in neuronal development and plasticity	3	105	1.12	0.64	0.0079	9606.ENSP00000380948,9606.ENSP00000454623,9606.ENSP00000496959	ITGB2,ITGAX,ITGAM
WikiPathways	WP710	DNA damage response (only ATM dependent)	3	109	1.1	0.62	0.0087	9606.ENSP00000226574,9606.ENSP00000269305,9606.ENSP00000360266	NFKB1,TP53,JUN
WikiPathways	WP5200	Dravet syndrome	2	28	1.51	0.7	0.009	9606.ENSP00000226574,9606.ENSP00000398698	NFKB1,TNF
WikiPathways	WP3972	PDGFR-beta pathway	2	29	1.5	0.69	0.0096	9606.ENSP00000306245,9606.ENSP00000360266	FOS,JUN
WikiPathways	WP129	Matrix metalloproteinases	2	30	1.48	0.68	0.0101	9606.ENSP00000322788,9606.ENSP00000398698	MMP1,TNF
WikiPathways	WP3931	Embryonic stem cell pluripotency pathways	3	116	1.07	0.6	0.0101	9606.ENSP00000264498,9606.ENSP00000306245,9606.ENSP00000360266	FGF2,FOS,JUN
WikiPathways	WP3858	Toll-like receptor signaling related to MyD88	2	31	1.47	0.67	0.0106	9606.ENSP00000226574,9606.ENSP00000384273	NFKB1,RELA
WikiPathways	WP3981	miRNA regulation of prostate cancer signaling pathways	2	31	1.47	0.67	0.0106	9606.ENSP00000226574,9606.ENSP00000269305	NFKB1,TP53
WikiPathways	WP2112	IL-17 signaling pathway	2	32	1.46	0.66	0.0112	9606.ENSP00000226574,9606.ENSP00000384273	NFKB1,RELA
WikiPathways	WP2839	Hair follicle development: organogenesis - part 2 of 3	2	32	1.46	0.66	0.0112	9606.ENSP00000226574,9606.ENSP00000480132	NFKB1,NCAM1
WikiPathways	WP3414	Initiation of transcription and translation elongation at the HIV-1 LTR	2	32	1.46	0.66	0.0112	9606.ENSP00000226574,9606.ENSP00000384273	NFKB1,RELA
WikiPathways	WP3995	Prion disease pathway	2	32	1.46	0.66	0.0112	9606.ENSP00000226574,9606.ENSP00000480132	NFKB1,NCAM1
WikiPathways	WP727	Monoamine transport	2	32	1.46	0.66	0.0112	9606.ENSP00000263341,9606.ENSP00000398698	IL1B,TNF
WikiPathways	WP4877	Host-pathogen interaction of human coronaviruses - MAPK signaling	2	35	1.42	0.64	0.0128	9606.ENSP00000306245,9606.ENSP00000360266	FOS,JUN
WikiPathways	WP4217	Ebola virus infection in host	3	129	1.03	0.56	0.0129	9606.ENSP00000226574,9606.ENSP00000379873,9606.ENSP00000384273	NFKB1,HLA-A,RELA
WikiPathways	WP2447	Amyotrophic lateral sclerosis (ALS)	2	37	1.39	0.62	0.0141	9606.ENSP00000269305,9606.ENSP00000398698	TP53,TNF
WikiPathways	WP4331	Neovascularisation processes	2	37	1.39	0.62	0.0141	9606.ENSP00000226574,9606.ENSP00000384273	NFKB1,RELA
WikiPathways	WP3591	Sleep regulation	2	38	1.38	0.62	0.0146	9606.ENSP00000306245,9606.ENSP00000385675	FOS,IL6
WikiPathways	WP3941	Oxidative damage response	2	39	1.37	0.61	0.0153	9606.ENSP00000226574,9606.ENSP00000398698	NFKB1,TNF
WikiPathways	WP4564	Neural crest cell migration during development	2	39	1.37	0.61	0.0153	9606.ENSP00000306245,9606.ENSP00000360266	FOS,JUN
WikiPathways	WP127	IL-5 signaling pathway	2	40	1.36	0.6	0.0159	9606.ENSP00000306245,9606.ENSP00000360266	FOS,JUN
WikiPathways	WP2516	ATM signaling pathway	2	40	1.36	0.6	0.0159	9606.ENSP00000269305,9606.ENSP00000360266	TP53,JUN
WikiPathways	WP3937	Microglia pathogen phagocytosis pathway	2	40	1.36	0.6	0.0159	9606.ENSP00000380948,9606.ENSP00000496959	ITGB2,ITGAM
WikiPathways	WP1433	Nucleotide-binding oligomerization domain (NOD) pathway	2	41	1.35	0.6	0.0163	9606.ENSP00000263341,9606.ENSP00000384273	IL1B,RELA
WikiPathways	WP4565	Neural crest cell migration in cancer	2	42	1.34	0.59	0.017	9606.ENSP00000306245,9606.ENSP00000360266	FOS,JUN
WikiPathways	WP49	IL-2 signaling pathway	2	42	1.34	0.59	0.017	9606.ENSP00000306245,9606.ENSP00000360266	FOS,JUN
WikiPathways	WP314	Fas ligand pathway and stress induction of heat shock proteins	2	43	1.33	0.59	0.0176	9606.ENSP00000360266,9606.ENSP00000398698	JUN,TNF
WikiPathways	WP364	IL6 signaling pathway	2	43	1.33	0.59	0.0176	9606.ENSP00000245414,9606.ENSP00000385675	IRF1,IL6
WikiPathways	WP51	Regulation of actin cytoskeleton	3	149	0.96	0.51	0.0177	9606.ENSP00000264498,9606.ENSP00000338934,9606.ENSP00000353408	FGF2,EZR,MSN
WikiPathways	WP1971	Integrated cancer pathway	2	44	1.32	0.58	0.0181	9606.ENSP00000269305,9606.ENSP00000322788	TP53,MMP1
WikiPathways	WP4534	Mechanoregulation and pathology of YAP/TAZ via Hippo and non-Hippo mechanisms	2	45	1.31	0.57	0.0188	9606.ENSP00000362680,9606.ENSP00000380948	SRC,ITGB2
WikiPathways	WP2848	Pluripotent stem cell differentiation pathway	2	47	1.29	0.56	0.0202	9606.ENSP00000264498,9606.ENSP00000385675	FGF2,IL6
WikiPathways	WP3286	Copper homeostasis	2	51	1.25	0.54	0.0235	9606.ENSP00000269305,9606.ENSP00000360266	TP53,JUN
WikiPathways	WP2406	Cardiac progenitor differentiation	2	53	1.24	0.53	0.0251	9606.ENSP00000264498,9606.ENSP00000480132	FGF2,NCAM1
WikiPathways	WP2864	Apoptosis-related network due to altered Notch3 in ovarian cancer	2	53	1.24	0.53	0.0251	9606.ENSP00000226574,9606.ENSP00000398698	NFKB1,TNF
WikiPathways	WP4205	MET in type 1 papillary renal cell carcinoma	2	58	1.2	0.5	0.0294	9606.ENSP00000360266,9606.ENSP00000362680	JUN,SRC
WikiPathways	WP304	Kit receptor signaling pathway	2	59	1.19	0.5	0.0302	9606.ENSP00000306245,9606.ENSP00000362680	FOS,SRC
WikiPathways	WP5072	Modulators of TCR signaling and T cell activation	2	61	1.18	0.49	0.032	9606.ENSP00000226574,9606.ENSP00000384273	NFKB1,RELA
WikiPathways	WP61	Notch signaling pathway	2	61	1.18	0.49	0.032	9606.ENSP00000226574,9606.ENSP00000362680	NFKB1,SRC
WikiPathways	WP5180	DYRK1A	2	62	1.17	0.48	0.0327	9606.ENSP00000264498,9606.ENSP00000269305	FGF2,TP53
WikiPathways	WP3680	Physico-chemical features and toxicity-associated pathways	2	65	1.15	0.47	0.0355	9606.ENSP00000360266,9606.ENSP00000362680	JUN,SRC
WikiPathways	WP3594	Circadian rhythm genes	3	199	0.84	0.41	0.0364	9606.ENSP00000269305,9606.ENSP00000360266,9606.ENSP00000385675	TP53,JUN,IL6
WikiPathways	WP4685	Melanoma	2	68	1.13	0.46	0.0383	9606.ENSP00000269305,9606.ENSP00000306245	TP53,FOS
WikiPathways	WP2880	Glucocorticoid receptor pathway	2	70	1.12	0.45	0.0402	9606.ENSP00000225831,9606.ENSP00000360266	CCL2,JUN
Monarch	EFO:0004308	Leukocyte count	16	2057	0.55	0.33	0.0418	9606.ENSP00000219244,9606.ENSP00000226574,9606.ENSP00000245414,9606.ENSP00000264832,9606.ENSP00000269305,9606.ENSP00000292301,9606.ENSP00000292303,9606.ENSP00000294728,9606.ENSP00000296871,9606.ENSP00000349252,9606.ENSP00000379873,9606.ENSP00000380948,9606.ENSP00000384273,9606.ENSP00000385675,9606.ENSP00000441600,9606.ENSP00000485010	CCL17,NFKB1,IRF1,ICAM1,TP53,CCR2,CCR5,VCAM1,CSF2,ITGAL,HLA-A,ITGB2,RELA,IL6,CCR3,CIITA
Monarch	EFO:0004842	Eosinophil count	9	734	0.75	0.38	0.0436	9606.ENSP00000219244,9606.ENSP00000226574,9606.ENSP00000245414,9606.ENSP00000269305,9606.ENSP00000296871,9606.ENSP00000379873,9606.ENSP00000384273,9606.ENSP00000385675,9606.ENSP00000441600	CCL17,NFKB1,IRF1,TP53,CSF2,HLA-A,RELA,IL6,CCR3
Monarch	EFO:0007988	Myeloid white cell count	12	1390	0.6	0.34	0.0436	9606.ENSP00000219244,9606.ENSP00000226574,9606.ENSP00000245414,9606.ENSP00000264832,9606.ENSP00000269305,9606.ENSP00000292303,9606.ENSP00000296871,9606.ENSP00000349252,9606.ENSP00000379873,9606.ENSP00000384273,9606.ENSP00000385675,9606.ENSP00000441600	CCL17,NFKB1,IRF1,ICAM1,TP53,CCR5,CSF2,ITGAL,HLA-A,RELA,IL6,CCR3
Monarch	HP:0000155	Oral ulcer	4	67	1.44	0.47	0.0436	9606.ENSP00000226574,9606.ENSP00000379873,9606.ENSP00000412237,9606.ENSP00000441600	NFKB1,HLA-A,IL10,CCR3
Monarch	HP:0002715	Abnormality of the immune system	13	1682	0.55	0.33	0.0436	9606.ENSP00000226574,9606.ENSP00000245414,9606.ENSP00000263341,9606.ENSP00000269305,9606.ENSP00000295897,9606.ENSP00000297494,9606.ENSP00000322788,9606.ENSP00000352798,9606.ENSP00000353408,9606.ENSP00000361359,9606.ENSP00000368727,9606.ENSP00000380948,9606.ENSP00000485010	NFKB1,IRF1,IL1B,TP53,ALB,NOS3,MMP1,COL18A1,MSN,CD40,XDH,ITGB2,CIITA
Monarch	HP:0004313	Decreased circulating antibody level	5	169	1.13	0.44	0.0436	9606.ENSP00000226574,9606.ENSP00000269305,9606.ENSP00000353408,9606.ENSP00000361359,9606.ENSP00000485010	NFKB1,TP53,MSN,CD40,CIITA
Monarch	HP:0010701	Abnormal immunoglobulin level	6	211	1.11	0.44	0.0436	9606.ENSP00000226574,9606.ENSP00000269305,9606.ENSP00000295897,9606.ENSP00000353408,9606.ENSP00000361359,9606.ENSP00000485010	NFKB1,TP53,ALB,MSN,CD40,CIITA
Monarch	HP:0010978	Abnormality of immune system physiology	12	1347	0.61	0.34	0.0436	9606.ENSP00000226574,9606.ENSP00000245414,9606.ENSP00000263341,9606.ENSP00000269305,9606.ENSP00000295897,9606.ENSP00000297494,9606.ENSP00000322788,9606.ENSP00000353408,9606.ENSP00000361359,9606.ENSP00000368727,9606.ENSP00000380948,9606.ENSP00000485010	NFKB1,IRF1,IL1B,TP53,ALB,NOS3,MMP1,MSN,CD40,XDH,ITGB2,CIITA
Monarch	HP:0012649	Increased inflammatory response	10	981	0.67	0.36	0.0436	9606.ENSP00000226574,9606.ENSP00000245414,9606.ENSP00000263341,9606.ENSP00000269305,9606.ENSP00000297494,9606.ENSP00000322788,9606.ENSP00000353408,9606.ENSP00000368727,9606.ENSP00000380948,9606.ENSP00000485010	NFKB1,IRF1,IL1B,TP53,NOS3,MMP1,MSN,XDH,ITGB2,CIITA
Monarch	HP:0011830	Abnormal oral mucosa morphology	6	305	0.95	0.42	0.0442	9606.ENSP00000226574,9606.ENSP00000322788,9606.ENSP00000379873,9606.ENSP00000380948,9606.ENSP00000412237,9606.ENSP00000441600	NFKB1,MMP1,HLA-A,ITGB2,IL10,CCR3
DISEASES	DOID:2914	Immune system disease	21	675	1.15	2.25	5.38e-16	9606.ENSP00000219244,9606.ENSP00000225831,9606.ENSP00000226574,9606.ENSP00000263341,9606.ENSP00000264832,9606.ENSP00000269305,9606.ENSP00000292303,9606.ENSP00000297494,9606.ENSP00000349252,9606.ENSP00000352798,9606.ENSP00000353408,9606.ENSP00000361359,9606.ENSP00000379873,9606.ENSP00000380948,9606.ENSP00000385675,9606.ENSP00000398698,9606.ENSP00000412237,9606.ENSP00000454623,9606.ENSP00000480132,…	CCL17,CCL2,NFKB1,IL1B,ICAM1,TP53,CCR5,NOS3,ITGAL,COL18A1,MSN,CD40,HLA-A,ITGB2,IL6,TNF,IL10,ITGAX,NCAM1,CIITA,ITGAM
DISEASES	DOID:612	Primary immunodeficiency disease	18	470	1.24	2.45	6.88e-15	9606.ENSP00000225831,9606.ENSP00000226574,9606.ENSP00000263341,9606.ENSP00000264832,9606.ENSP00000292303,9606.ENSP00000297494,9606.ENSP00000349252,9606.ENSP00000352798,9606.ENSP00000353408,9606.ENSP00000361359,9606.ENSP00000379873,9606.ENSP00000380948,9606.ENSP00000385675,9606.ENSP00000398698,9606.ENSP00000412237,9606.ENSP00000454623,9606.ENSP00000485010,9606.ENSP00000496959	CCL2,NFKB1,IL1B,ICAM1,CCR5,NOS3,ITGAL,COL18A1,MSN,CD40,HLA-A,ITGB2,IL6,TNF,IL10,ITGAX,CIITA,ITGAM
DISEASES	DOID:417	Autoimmune disease	14	317	1.31	2.32	8.06e-12	9606.ENSP00000225831,9606.ENSP00000226574,9606.ENSP00000263341,9606.ENSP00000264832,9606.ENSP00000292303,9606.ENSP00000297494,9606.ENSP00000352798,9606.ENSP00000361359,9606.ENSP00000379873,9606.ENSP00000385675,9606.ENSP00000398698,9606.ENSP00000412237,9606.ENSP00000454623,9606.ENSP00000496959	CCL2,NFKB1,IL1B,ICAM1,CCR5,NOS3,COL18A1,CD40,HLA-A,IL6,TNF,IL10,ITGAX,ITGAM
DISEASES	DOID:850	Lung disease	12	178	1.49	2.74	8.06e-12	9606.ENSP00000225831,9606.ENSP00000245414,9606.ENSP00000263341,9606.ENSP00000269305,9606.ENSP00000295897,9606.ENSP00000296871,9606.ENSP00000306512,9606.ENSP00000352798,9606.ENSP00000385675,9606.ENSP00000398698,9606.ENSP00000412237,9606.ENSP00000480132	CCL2,IRF1,IL1B,TP53,ALB,CSF2,CXCL8,COL18A1,IL6,TNF,IL10,NCAM1
DISEASES	DOID:0060032	Autoimmune disease of musculoskeletal system	12	200	1.44	2.57	1.81e-11	9606.ENSP00000225831,9606.ENSP00000263341,9606.ENSP00000264832,9606.ENSP00000297494,9606.ENSP00000352798,9606.ENSP00000361359,9606.ENSP00000379873,9606.ENSP00000385675,9606.ENSP00000398698,9606.ENSP00000412237,9606.ENSP00000454623,9606.ENSP00000496959	CCL2,IL1B,ICAM1,NOS3,COL18A1,CD40,HLA-A,IL6,TNF,IL10,ITGAX,ITGAM
DISEASES	DOID:1579	Respiratory system disease	13	277	1.33	2.33	2.14e-11	9606.ENSP00000225831,9606.ENSP00000226574,9606.ENSP00000245414,9606.ENSP00000263341,9606.ENSP00000269305,9606.ENSP00000295897,9606.ENSP00000296871,9606.ENSP00000306512,9606.ENSP00000352798,9606.ENSP00000385675,9606.ENSP00000398698,9606.ENSP00000412237,9606.ENSP00000480132	CCL2,NFKB1,IRF1,IL1B,TP53,ALB,CSF2,CXCL8,COL18A1,IL6,TNF,IL10,NCAM1
DISEASES	DOID:11162	Respiratory failure	7	17	2.28	3.63	3.08e-11	9606.ENSP00000225831,9606.ENSP00000263341,9606.ENSP00000295897,9606.ENSP00000306512,9606.ENSP00000385675,9606.ENSP00000398698,9606.ENSP00000412237	CCL2,IL1B,ALB,CXCL8,IL6,TNF,IL10
DISEASES	DOID:1936	Atherosclerosis	7	21	2.18	3.44	8.13e-11	9606.ENSP00000225831,9606.ENSP00000263341,9606.ENSP00000264832,9606.ENSP00000294728,9606.ENSP00000297494,9606.ENSP00000385675,9606.ENSP00000398698	CCL2,IL1B,ICAM1,VCAM1,NOS3,IL6,TNF
DISEASES	DOID:934	Viral infectious disease	10	133	1.54	2.59	1.73e-10	9606.ENSP00000263341,9606.ENSP00000269305,9606.ENSP00000292303,9606.ENSP00000295897,9606.ENSP00000306512,9606.ENSP00000361359,9606.ENSP00000379873,9606.ENSP00000385675,9606.ENSP00000398698,9606.ENSP00000412237	IL1B,TP53,CCR5,ALB,CXCL8,CD40,HLA-A,IL6,TNF,IL10
DISEASES	DOID:11394	Adult respiratory distress syndrome	6	10	2.44	3.44	2.07e-10	9606.ENSP00000225831,9606.ENSP00000263341,9606.ENSP00000306512,9606.ENSP00000385675,9606.ENSP00000398698,9606.ENSP00000412237	CCL2,IL1B,CXCL8,IL6,TNF,IL10
DISEASES	DOID:178	Vascular disease	11	249	1.31	2.01	2.18e-09	9606.ENSP00000225831,9606.ENSP00000263341,9606.ENSP00000264498,9606.ENSP00000264832,9606.ENSP00000294728,9606.ENSP00000295897,9606.ENSP00000297494,9606.ENSP00000306512,9606.ENSP00000385675,9606.ENSP00000398698,9606.ENSP00000412237	CCL2,IL1B,FGF2,ICAM1,VCAM1,ALB,NOS3,CXCL8,IL6,TNF,IL10
DISEASES	DOID:0050828	Artery disease	9	130	1.5	2.26	4.62e-09	9606.ENSP00000225831,9606.ENSP00000263341,9606.ENSP00000264832,9606.ENSP00000294728,9606.ENSP00000295897,9606.ENSP00000297494,9606.ENSP00000306512,9606.ENSP00000385675,9606.ENSP00000398698	CCL2,IL1B,ICAM1,VCAM1,ALB,NOS3,CXCL8,IL6,TNF
DISEASES	DOID:0050117	Disease by infectious agent	12	368	1.17	1.72	5.6e-09	9606.ENSP00000263341,9606.ENSP00000264832,9606.ENSP00000269305,9606.ENSP00000292303,9606.ENSP00000295897,9606.ENSP00000306512,9606.ENSP00000361359,9606.ENSP00000379873,9606.ENSP00000385675,9606.ENSP00000398698,9606.ENSP00000412237,9606.ENSP00000454623	IL1B,ICAM1,TP53,CCR5,ALB,CXCL8,CD40,HLA-A,IL6,TNF,IL10,ITGAX
DISEASES	DOID:552	Pneumonia	6	24	2.06	2.69	1.15e-08	9606.ENSP00000263341,9606.ENSP00000295897,9606.ENSP00000306512,9606.ENSP00000385675,9606.ENSP00000398698,9606.ENSP00000412237	IL1B,ALB,CXCL8,IL6,TNF,IL10
DISEASES	DOID:65	Connective tissue disease	15	774	0.95	1.3	1.26e-08	9606.ENSP00000225831,9606.ENSP00000263341,9606.ENSP00000264832,9606.ENSP00000269305,9606.ENSP00000295897,9606.ENSP00000297494,9606.ENSP00000352798,9606.ENSP00000361359,9606.ENSP00000368727,9606.ENSP00000379873,9606.ENSP00000385675,9606.ENSP00000398698,9606.ENSP00000412237,9606.ENSP00000454623,9606.ENSP00000496959	CCL2,IL1B,ICAM1,TP53,ALB,NOS3,COL18A1,CD40,XDH,HLA-A,IL6,TNF,IL10,ITGAX,ITGAM
DISEASES	DOID:326	Ischemia	6	30	1.96	2.5	3.33e-08	9606.ENSP00000263341,9606.ENSP00000264498,9606.ENSP00000295897,9606.ENSP00000297494,9606.ENSP00000385675,9606.ENSP00000398698	IL1B,FGF2,ALB,NOS3,IL6,TNF
DISEASES	DOID:7	Disease of anatomical entity	30	4798	0.46	0.58	1.08e-07	9606.ENSP00000218075,9606.ENSP00000219244,9606.ENSP00000225831,9606.ENSP00000226574,9606.ENSP00000245414,9606.ENSP00000263341,9606.ENSP00000264498,9606.ENSP00000264832,9606.ENSP00000269305,9606.ENSP00000292303,9606.ENSP00000294728,9606.ENSP00000295897,9606.ENSP00000296871,9606.ENSP00000297494,9606.ENSP00000306512,9606.ENSP00000349252,9606.ENSP00000352798,9606.ENSP00000353408,9606.ENSP00000361359,…	GLRA2,CCL17,CCL2,NFKB1,IRF1,IL1B,FGF2,ICAM1,TP53,CCR5,VCAM1,ALB,CSF2,NOS3,CXCL8,ITGAL,COL18A1,MSN,CD40,XDH,HLA-A,ITGB2,RELA,IL6,TNF,IL10,ITGAX,NCAM1,CIITA,ITGAM
DISEASES	DOID:0080600	COVID-19	5	16	2.16	2.37	1.67e-07	9606.ENSP00000263341,9606.ENSP00000306512,9606.ENSP00000385675,9606.ENSP00000398698,9606.ENSP00000412237	IL1B,CXCL8,IL6,TNF,IL10
DISEASES	DOID:4	Disease	33	6291	0.38	0.5	4.52e-07	9606.ENSP00000218075,9606.ENSP00000219244,9606.ENSP00000225831,9606.ENSP00000226574,9606.ENSP00000245414,9606.ENSP00000263341,9606.ENSP00000264498,9606.ENSP00000264832,9606.ENSP00000269305,9606.ENSP00000292303,9606.ENSP00000294728,9606.ENSP00000295897,9606.ENSP00000296871,9606.ENSP00000297494,9606.ENSP00000306245,9606.ENSP00000306512,9606.ENSP00000349252,9606.ENSP00000352798,9606.ENSP00000353408,…	GLRA2,CCL17,CCL2,NFKB1,IRF1,IL1B,FGF2,ICAM1,TP53,CCR5,VCAM1,ALB,CSF2,NOS3,FOS,CXCL8,ITGAL,COL18A1,MSN,JUN,CD40,SRC,XDH,HLA-A,ITGB2,RELA,IL6,TNF,IL10,ITGAX,NCAM1,CIITA,ITGAM
DISEASES	DOID:0060039	Autoimmune disease of skin and connective tissue	7	97	1.52	1.85	4.87e-07	9606.ENSP00000225831,9606.ENSP00000263341,9606.ENSP00000264832,9606.ENSP00000297494,9606.ENSP00000352798,9606.ENSP00000379873,9606.ENSP00000398698	CCL2,IL1B,ICAM1,NOS3,COL18A1,HLA-A,TNF
DISEASES	DOID:11396	Pulmonary edema	4	5	2.56	2.3	4.87e-07	9606.ENSP00000263341,9606.ENSP00000295897,9606.ENSP00000385675,9606.ENSP00000398698	IL1B,ALB,IL6,TNF
DISEASES	DOID:409	Liver disease	7	97	1.52	1.85	4.87e-07	9606.ENSP00000226574,9606.ENSP00000264832,9606.ENSP00000269305,9606.ENSP00000295897,9606.ENSP00000385675,9606.ENSP00000398698,9606.ENSP00000412237	NFKB1,ICAM1,TP53,ALB,IL6,TNF,IL10
DISEASES	DOID:8283	Peritonitis	4	5	2.56	2.3	4.87e-07	9606.ENSP00000263341,9606.ENSP00000295897,9606.ENSP00000385675,9606.ENSP00000398698	IL1B,ALB,IL6,TNF
DISEASES	DOID:74	Hematopoietic system disease	11	473	1.03	1.25	7.98e-07	9606.ENSP00000263341,9606.ENSP00000264832,9606.ENSP00000269305,9606.ENSP00000294728,9606.ENSP00000349252,9606.ENSP00000361359,9606.ENSP00000380948,9606.ENSP00000385675,9606.ENSP00000398698,9606.ENSP00000412237,9606.ENSP00000480132	IL1B,ICAM1,TP53,VCAM1,ITGAL,CD40,ITGB2,IL6,TNF,IL10,NCAM1
DISEASES	DOID:0050589	Inflammatory bowel disease	6	58	1.68	1.92	8.03e-07	9606.ENSP00000225831,9606.ENSP00000226574,9606.ENSP00000263341,9606.ENSP00000385675,9606.ENSP00000398698,9606.ENSP00000412237	CCL2,NFKB1,IL1B,IL6,TNF,IL10
DISEASES	DOID:0060180	Colitis	5	27	1.93	2.02	1.13e-06	9606.ENSP00000226574,9606.ENSP00000263341,9606.ENSP00000385675,9606.ENSP00000398698,9606.ENSP00000412237	NFKB1,IL1B,IL6,TNF,IL10
DISEASES	DOID:848	Arthritis	7	118	1.43	1.68	1.32e-06	9606.ENSP00000263341,9606.ENSP00000361359,9606.ENSP00000368727,9606.ENSP00000379873,9606.ENSP00000385675,9606.ENSP00000398698,9606.ENSP00000412237	IL1B,CD40,XDH,HLA-A,IL6,TNF,IL10
DISEASES	DOID:162	Cancer	14	978	0.82	0.96	1.61e-06	9606.ENSP00000245414,9606.ENSP00000263341,9606.ENSP00000264498,9606.ENSP00000269305,9606.ENSP00000295897,9606.ENSP00000306245,9606.ENSP00000360266,9606.ENSP00000361359,9606.ENSP00000362680,9606.ENSP00000384273,9606.ENSP00000385675,9606.ENSP00000398698,9606.ENSP00000412237,9606.ENSP00000480132	IRF1,IL1B,FGF2,TP53,ALB,FOS,JUN,CD40,SRC,RELA,IL6,TNF,IL10,NCAM1
DISEASES	DOID:37	Skin disease	11	518	0.99	1.17	1.61e-06	9606.ENSP00000219244,9606.ENSP00000225831,9606.ENSP00000263341,9606.ENSP00000264832,9606.ENSP00000269305,9606.ENSP00000295897,9606.ENSP00000297494,9606.ENSP00000352798,9606.ENSP00000379873,9606.ENSP00000398698,9606.ENSP00000412237	CCL17,CCL2,IL1B,ICAM1,TP53,ALB,NOS3,COL18A1,HLA-A,TNF,IL10
DISEASES	DOID:824	Periodontitis	4	10	2.26	2	2.45e-06	9606.ENSP00000263341,9606.ENSP00000306512,9606.ENSP00000385675,9606.ENSP00000398698	IL1B,CXCL8,IL6,TNF
DISEASES	DOID:7148	Rheumatoid arthritis	6	74	1.57	1.72	2.46e-06	9606.ENSP00000263341,9606.ENSP00000361359,9606.ENSP00000379873,9606.ENSP00000385675,9606.ENSP00000398698,9606.ENSP00000412237	IL1B,CD40,HLA-A,IL6,TNF,IL10
DISEASES	DOID:5295	Intestinal disease	8	216	1.23	1.41	2.92e-06	9606.ENSP00000225831,9606.ENSP00000226574,9606.ENSP00000263341,9606.ENSP00000269305,9606.ENSP00000295897,9606.ENSP00000385675,9606.ENSP00000398698,9606.ENSP00000412237	CCL2,NFKB1,IL1B,TP53,ALB,IL6,TNF,IL10
DISEASES	DOID:9500	Leukocyte disease	6	77	1.55	1.69	2.92e-06	9606.ENSP00000264832,9606.ENSP00000294728,9606.ENSP00000349252,9606.ENSP00000380948,9606.ENSP00000385675,9606.ENSP00000412237	ICAM1,VCAM1,ITGAL,ITGB2,IL6,IL10
DISEASES	DOID:3393	Coronary artery disease	5	36	1.8	1.83	3.05e-06	9606.ENSP00000295897,9606.ENSP00000297494,9606.ENSP00000306512,9606.ENSP00000385675,9606.ENSP00000398698	ALB,NOS3,CXCL8,IL6,TNF
DISEASES	DOID:104	Bacterial infectious disease	7	140	1.36	1.53	3.1e-06	9606.ENSP00000263341,9606.ENSP00000295897,9606.ENSP00000306512,9606.ENSP00000385675,9606.ENSP00000398698,9606.ENSP00000412237,9606.ENSP00000454623	IL1B,ALB,CXCL8,IL6,TNF,IL10,ITGAX
DISEASES	DOID:8857	Lupus erythematosus	5	38	1.78	1.79	3.72e-06	9606.ENSP00000264832,9606.ENSP00000398698,9606.ENSP00000412237,9606.ENSP00000454623,9606.ENSP00000496959	ICAM1,TNF,IL10,ITGAX,ITGAM
DISEASES	DOID:10952	Nephritis	5	44	1.72	1.69	6.84e-06	9606.ENSP00000295897,9606.ENSP00000352798,9606.ENSP00000398698,9606.ENSP00000454623,9606.ENSP00000496959	ALB,COL18A1,TNF,ITGAX,ITGAM
DISEASES	DOID:6713	Cerebrovascular disease	5	46	1.7	1.66	8.22e-06	9606.ENSP00000263341,9606.ENSP00000295897,9606.ENSP00000297494,9606.ENSP00000385675,9606.ENSP00000398698	IL1B,ALB,NOS3,IL6,TNF
DISEASES	DOID:399	Tuberculosis	4	16	2.06	1.77	8.82e-06	9606.ENSP00000295897,9606.ENSP00000385675,9606.ENSP00000398698,9606.ENSP00000412237	ALB,IL6,TNF,IL10
DISEASES	DOID:8469	Influenza	4	16	2.06	1.77	8.82e-06	9606.ENSP00000263341,9606.ENSP00000385675,9606.ENSP00000398698,9606.ENSP00000412237	IL1B,IL6,TNF,IL10
DISEASES	DOID:986	Alopecia areata	5	47	1.69	1.64	8.82e-06	9606.ENSP00000225831,9606.ENSP00000263341,9606.ENSP00000297494,9606.ENSP00000379873,9606.ENSP00000398698	CCL2,IL1B,NOS3,HLA-A,TNF
DISEASES	DOID:2377	Multiple sclerosis	4	19	1.98	1.68	1.45e-05	9606.ENSP00000263341,9606.ENSP00000385675,9606.ENSP00000398698,9606.ENSP00000412237	IL1B,IL6,TNF,IL10
DISEASES	DOID:0050697	Chorioamnionitis	3	4	2.54	1.67	2.8e-05	9606.ENSP00000263341,9606.ENSP00000306512,9606.ENSP00000385675	IL1B,CXCL8,IL6
DISEASES	DOID:77	Gastrointestinal system disease	10	576	0.9	0.93	3.2e-05	9606.ENSP00000225831,9606.ENSP00000226574,9606.ENSP00000263341,9606.ENSP00000264832,9606.ENSP00000269305,9606.ENSP00000295897,9606.ENSP00000306512,9606.ENSP00000385675,9606.ENSP00000398698,9606.ENSP00000412237	CCL2,NFKB1,IL1B,ICAM1,TP53,ALB,CXCL8,IL6,TNF,IL10
DISEASES	DOID:9352	Type 2 diabetes mellitus	4	25	1.87	1.53	3.59e-05	9606.ENSP00000263341,9606.ENSP00000295897,9606.ENSP00000385675,9606.ENSP00000398698	IL1B,ALB,IL6,TNF
DISEASES	DOID:974	Upper respiratory tract disease	5	67	1.53	1.39	3.84e-05	9606.ENSP00000226574,9606.ENSP00000263341,9606.ENSP00000269305,9606.ENSP00000398698,9606.ENSP00000480132	NFKB1,IL1B,TP53,TNF,NCAM1
DISEASES	DOID:2703	Synovitis	3	8	2.24	1.42	0.00012	9606.ENSP00000263341,9606.ENSP00000385675,9606.ENSP00000398698	IL1B,IL6,TNF
DISEASES	DOID:2921	Glomerulonephritis	4	36	1.71	1.31	0.00013	9606.ENSP00000295897,9606.ENSP00000352798,9606.ENSP00000398698,9606.ENSP00000496959	ALB,COL18A1,TNF,ITGAM
DISEASES	DOID:0080001	Bone disease	9	540	0.88	0.82	0.00017	9606.ENSP00000263341,9606.ENSP00000269305,9606.ENSP00000352798,9606.ENSP00000361359,9606.ENSP00000368727,9606.ENSP00000379873,9606.ENSP00000385675,9606.ENSP00000398698,9606.ENSP00000412237	IL1B,TP53,COL18A1,CD40,XDH,HLA-A,IL6,TNF,IL10
DISEASES	DOID:557	Kidney disease	7	275	1.07	0.96	0.00017	9606.ENSP00000269305,9606.ENSP00000295897,9606.ENSP00000352798,9606.ENSP00000385675,9606.ENSP00000398698,9606.ENSP00000454623,9606.ENSP00000496959	TP53,ALB,COL18A1,IL6,TNF,ITGAX,ITGAM
DISEASES	DOID:10763	Hypertension	4	41	1.65	1.23	0.0002	9606.ENSP00000295897,9606.ENSP00000297494,9606.ENSP00000385675,9606.ENSP00000398698	ALB,NOS3,IL6,TNF
DISEASES	DOID:820	Myocarditis	3	11	2.1	1.3	0.00024	9606.ENSP00000263341,9606.ENSP00000385675,9606.ENSP00000398698	IL1B,IL6,TNF
DISEASES	DOID:0050338	Primary bacterial infectious disease	5	105	1.34	1.08	0.00027	9606.ENSP00000295897,9606.ENSP00000385675,9606.ENSP00000398698,9606.ENSP00000412237,9606.ENSP00000454623	ALB,IL6,TNF,IL10,ITGAX
DISEASES	DOID:0060058	Lymphoma	5	105	1.34	1.08	0.00027	9606.ENSP00000269305,9606.ENSP00000361359,9606.ENSP00000398698,9606.ENSP00000412237,9606.ENSP00000480132	TP53,CD40,TNF,IL10,NCAM1
DISEASES	DOID:2531	Hematologic cancer	6	190	1.16	0.98	0.00027	9606.ENSP00000263341,9606.ENSP00000269305,9606.ENSP00000361359,9606.ENSP00000398698,9606.ENSP00000412237,9606.ENSP00000480132	IL1B,TP53,CD40,TNF,IL10,NCAM1
DISEASES	DOID:0050686	Organ system cancer	10	757	0.78	0.72	0.00028	9606.ENSP00000245414,9606.ENSP00000263341,9606.ENSP00000269305,9606.ENSP00000295897,9606.ENSP00000361359,9606.ENSP00000384273,9606.ENSP00000385675,9606.ENSP00000398698,9606.ENSP00000412237,9606.ENSP00000480132	IRF1,IL1B,TP53,ALB,CD40,RELA,IL6,TNF,IL10,NCAM1
DISEASES	DOID:9471	Meningitis	3	12	2.06	1.27	0.00028	9606.ENSP00000263341,9606.ENSP00000385675,9606.ENSP00000398698	IL1B,IL6,TNF
DISEASES	DOID:640	Encephalomyelitis	3	13	2.02	1.24	0.00033	9606.ENSP00000263341,9606.ENSP00000385675,9606.ENSP00000412237	IL1B,IL6,IL10
DISEASES	DOID:526	Human immunodeficiency virus infectious disease	3	14	1.99	1.21	0.0004	9606.ENSP00000292303,9606.ENSP00000385675,9606.ENSP00000398698	CCR5,IL6,TNF
DISEASES	DOID:1176	Bronchial disease	4	53	1.54	1.1	0.00043	9606.ENSP00000306512,9606.ENSP00000385675,9606.ENSP00000398698,9606.ENSP00000412237	CXCL8,IL6,TNF,IL10
DISEASES	DOID:9351	Diabetes mellitus	5	122	1.27	0.99	0.00047	9606.ENSP00000263341,9606.ENSP00000292303,9606.ENSP00000295897,9606.ENSP00000385675,9606.ENSP00000398698	IL1B,CCR5,ALB,IL6,TNF
DISEASES	DOID:8577	Ulcerative colitis	3	16	1.93	1.16	0.00053	9606.ENSP00000226574,9606.ENSP00000398698,9606.ENSP00000412237	NFKB1,TNF,IL10
DISEASES	DOID:403	Mouth disease	5	130	1.25	0.95	0.00062	9606.ENSP00000263341,9606.ENSP00000269305,9606.ENSP00000306512,9606.ENSP00000385675,9606.ENSP00000398698	IL1B,TP53,CXCL8,IL6,TNF
DISEASES	DOID:1324	Lung cancer	4	64	1.46	1	0.00079	9606.ENSP00000245414,9606.ENSP00000269305,9606.ENSP00000398698,9606.ENSP00000480132	IRF1,TP53,TNF,NCAM1
DISEASES	DOID:865	Vasculitis	3	21	1.82	1.05	0.001	9606.ENSP00000385675,9606.ENSP00000398698,9606.ENSP00000412237	IL6,TNF,IL10
DISEASES	DOID:1205	Allergic disease	4	72	1.41	0.94	0.0012	9606.ENSP00000219244,9606.ENSP00000263341,9606.ENSP00000398698,9606.ENSP00000412237	CCL17,IL1B,TNF,IL10
DISEASES	DOID:345	Uterine disease	4	72	1.41	0.94	0.0012	9606.ENSP00000263341,9606.ENSP00000269305,9606.ENSP00000306512,9606.ENSP00000385675	IL1B,TP53,CXCL8,IL6
DISEASES	DOID:0111962	Combined immunodeficiency	4	76	1.38	0.91	0.0014	9606.ENSP00000349252,9606.ENSP00000353408,9606.ENSP00000380948,9606.ENSP00000485010	ITGAL,MSN,ITGB2,CIITA
DISEASES	DOID:12986	Leukostasis	2	2	2.66	1.05	0.0014	9606.ENSP00000264832,9606.ENSP00000294728	ICAM1,VCAM1
DISEASES	DOID:8778	Crohns disease	3	24	1.76	0.99	0.0014	9606.ENSP00000225831,9606.ENSP00000398698,9606.ENSP00000412237	CCL2,TNF,IL10
DISEASES	DOID:5614	Eye disease	9	749	0.74	0.61	0.0015	9606.ENSP00000218075,9606.ENSP00000263341,9606.ENSP00000264498,9606.ENSP00000264832,9606.ENSP00000269305,9606.ENSP00000295897,9606.ENSP00000352798,9606.ENSP00000398698,9606.ENSP00000412237	GLRA2,IL1B,FGF2,ICAM1,TP53,ALB,COL18A1,TNF,IL10
DISEASES	DOID:3908	Lung non-small cell carcinoma	3	26	1.72	0.96	0.0017	9606.ENSP00000269305,9606.ENSP00000398698,9606.ENSP00000480132	TP53,TNF,NCAM1
DISEASES	DOID:5844	Myocardial infarction	3	27	1.71	0.95	0.0018	9606.ENSP00000297494,9606.ENSP00000306512,9606.ENSP00000385675	NOS3,CXCL8,IL6
DISEASES	DOID:676	Juvenile rheumatoid arthritis	3	28	1.69	0.93	0.002	9606.ENSP00000379873,9606.ENSP00000385675,9606.ENSP00000398698	HLA-A,IL6,TNF
DISEASES	DOID:13250	Diarrhea	3	29	1.68	0.92	0.0022	9606.ENSP00000295897,9606.ENSP00000385675,9606.ENSP00000398698	ALB,IL6,TNF
DISEASES	DOID:3385	Bacterial vaginosis	2	3	2.48	0.98	0.0022	9606.ENSP00000263341,9606.ENSP00000306512	IL1B,CXCL8
DISEASES	DOID:9074	Systemic lupus erythematosus	3	31	1.65	0.89	0.0026	9606.ENSP00000412237,9606.ENSP00000454623,9606.ENSP00000496959	IL10,ITGAX,ITGAM
DISEASES	DOID:15	Reproductive system disease	6	317	0.94	0.66	0.003	9606.ENSP00000263341,9606.ENSP00000269305,9606.ENSP00000297494,9606.ENSP00000306512,9606.ENSP00000385675,9606.ENSP00000398698	IL1B,TP53,NOS3,CXCL8,IL6,TNF
DISEASES	DOID:229	Female reproductive system disease	5	192	1.08	0.72	0.003	9606.ENSP00000263341,9606.ENSP00000269305,9606.ENSP00000306512,9606.ENSP00000385675,9606.ENSP00000398698	IL1B,TP53,CXCL8,IL6,TNF
DISEASES	DOID:2789	Parasitic protozoa infectious disease	3	33	1.62	0.87	0.003	9606.ENSP00000264832,9606.ENSP00000398698,9606.ENSP00000412237	ICAM1,TNF,IL10
DISEASES	DOID:3087	Gingivitis	2	4	2.36	0.92	0.0031	9606.ENSP00000263341,9606.ENSP00000385675	IL1B,IL6
[truncated: 303 more rows]

## Sheet: L10-352 Targets
#node1	node2	node1_string_internal_id	node2_string_internal_id	node1_external_id	node2_external_id	neighborhood_on_chromosome	gene_fusion	phylogenetic_cooccurrence	homology	coexpression	experimentally_determined_interaction	database_annotated	automated_textmining	prediction	combined_score
[truncated: 2,225 more rows]

[truncated: 7 more sheets: L10-352 GO, L10-683 Targets, L10-683 GO, L10-1653 Targets, L10-1653 GO, Control Targets, Control GO]
