# Supplementary material for: The NeuroImmunoEndocrine Circuit of Umami Peptides: A Systems Biology Approach
Source: Nutrients. 2026 Apr 20;18(8):1299. doi: 10.3390/nu18081299 (PMC13118721; doi:10.3390/nu18081299)
Supplement: Supplementary file 1 [file nutrients-18-01299-s001.zip › Table S2.xlsx]

## Sheet: C1 Targets
Table S5: Identification of target genes of experimentally validated control (C1-C7) umami peptides and gene ontology (GO) analysis results
#node1	node2	node1_string_internal_id	node2_string_internal_id	node1_external_id	node2_external_id	neighborhood_on_chromosome	gene_fusion	phylogenetic_cooccurrence	homology	coexpression	experimentally_determined_interaction	database_annotated	automated_textmining	prediction	combined_score
TBXA2R	thromboxane A2	1859713	-5280497	9606.ENSP00000393333	-1.CID005280497	0	0	0	0	0	0	0.9	0.998	0	0.999
NMU	NMUR2	1845502	1844367	9606.ENSP00000264218	9606.ENSP00000255262	0	0	0	0	0	0.962	0.9	0.887	0	0.999
TACR2	TAC1	1855880	1850311	9606.ENSP00000362403	9606.ENSP00000321106	0	0	0	0	0	0.901	0.9	0.94	0	0.999
CCK	CCKAR	1851885	1847590	9606.ENSP00000335657	9606.ENSP00000295589	0	0	0	0	0	0.812	0.9	0.987	0	0.999
epinephrine	norepinephrine	-5815	-439260	-1.CID000005815	-1.CID000439260	0	0	0	0	0	0.278	0.9	0.993	0	0.999
NMUR1	NMU	1848781	1845502	9606.ENSP00000305877	9606.ENSP00000264218	0	0	0	0	0	0.917	0.9	0.973	0	0.999
GRPR	GRP	1857195	1844471	9606.ENSP00000369643	9606.ENSP00000256857	0	0	0	0	0	0.576	0.9	0.98	0	0.999
TBXA2R	GNAQ	1859713	1847018	9606.ENSP00000393333	9606.ENSP00000286548	0	0	0	0	0	0.996	0.9	0.453	0	0.999
NTSR1	NTS	1855276	1844400	9606.ENSP00000359532	9606.ENSP00000256010	0	0	0	0	0	0.956	0.9	0.751	0	0.998
TRHR	TRH	1849230	1848532	9606.ENSP00000309818	9606.ENSP00000303452	0	0	0	0	0	0.576	0.9	0.963	0	0.998
NTSR2	NTS	1848558	1844400	9606.ENSP00000303686	9606.ENSP00000256010	0	0	0	0	0	0.576	0.9	0.943	0	0.997
acetylcholine	norepinephrine	-187	-439260	-1.CID000000187	-1.CID000439260	0	0	0	0	0	0	0.9	0.975	0	0.997
GCG	epinephrine	1859292	-5815	9606.ENSP00000387662	-1.CID000005815	0	0	0	0	0	0	0.9	0.962	0	0.996
PLCB1	GNAQ	1852081	1847018	9606.ENSP00000338185	9606.ENSP00000286548	0	0	0	0	0	0.841	0.9	0.783	0	0.996
TBXA2R	acetylcholine	1859713	-187	9606.ENSP00000393333	-1.CID000000187	0	0	0	0	0	0	0.9	0.951	0	0.995
MLN	MLNR	1859375	1842711	9606.ENSP00000388825	9606.ENSP00000218721	0	0	0	0	0	0.576	0.9	0.905	0	0.995
CCK	OXT	1851885	1842661	9606.ENSP00000335657	9606.ENSP00000217386	0	0	0	0	0	0	0.9	0.953	0	0.995
acetylcholine	histamine	-187	-774	-1.CID000000187	-1.CID000000774	0	0	0	0	0	0	0.9	0.952	0	0.995
GNAQ	PLCB2	1847018	1844786	9606.ENSP00000286548	9606.ENSP00000260402	0	0	0	0	0	0.842	0.9	0.763	0	0.995
GCG	GCGR	1859292	1858855	9606.ENSP00000387662	9606.ENSP00000383558	0	0	0	0	0	0.576	0.9	0.872	0	0.994
TRH	OXT	1848532	1842661	9606.ENSP00000303452	9606.ENSP00000217386	0	0	0	0	0	0	0.9	0.949	0	0.994
NPS	TAC1	1858560	1850311	9606.ENSP00000381105	9606.ENSP00000321106	0	0	0	0	0	0	0.9	0.943	0	0.994
TBXA2R	PGF2 alpha	1859713	-5280363	9606.ENSP00000393333	-1.CID005280363	0	0	0	0	0	0.235	0.9	0.92	0	0.993
TBXA2R	GNA11	1859713	1842246	9606.ENSP00000393333	9606.ENSP00000078429	0	0	0	0	0	0.917	0.9	0.302	0	0.993
TAC1	norepinephrine	1850311	-439260	9606.ENSP00000321106	-1.CID000439260	0	0	0	0	0	0	0.9	0.938	0	0.993
TAC1	TACR3	1850311	1848519	9606.ENSP00000321106	9606.ENSP00000303325	0	0	0	0	0	0.812	0.9	0.622	0	0.992
histamine	norepinephrine	-774	-439260	-1.CID000000774	-1.CID000439260	0	0	0	0	0	0	0.9	0.923	0	0.992
CHRM1	acetylcholine	1848849	-187	9606.ENSP00000306490	-1.CID000000187	0	0	0	0	0	0.826	0.9	0.529	0.105	0.992
prostaglandin .	PGF2 alpha	-5280360	-5280363	-1.CID005280360	-1.CID005280363	0	0	0	0	0	0.441	0.9	0.863	0	0.991
MLNR	erythromycin	1842711	-12560	9606.ENSP00000218721	-1.CID000012560	0	0	0	0	0	0.634	0.8	0.883	0	0.991
TAC1	KNG1	1850311	1845668	9606.ENSP00000321106	9606.ENSP00000265023	0	0	0	0	0	0	0.9	0.905	0	0.99
TAC1	NTS	1850311	1844400	9606.ENSP00000321106	9606.ENSP00000256010	0	0	0	0	0	0	0.9	0.903	0	0.989
CCK	GRP	1851885	1844471	9606.ENSP00000335657	9606.ENSP00000256857	0	0	0	0	0	0	0.9	0.903	0	0.989
GCG	palmitate	1859292	-985	9606.ENSP00000387662	-1.CID000000985	0	0	0	0	0	0	0.9	0.885	0	0.988
prostaglandin .	thromboxane A2	-5280360	-5280497	-1.CID005280360	-1.CID005280497	0	0	0	0	0	0	0.9	0.878	0	0.987
PGF2 alpha	thromboxane A2	-5280363	-5280497	-1.CID005280363	-1.CID005280497	0	0	0	0	0	0	0.9	0.88	0	0.987
NPS	OXT	1858560	1842661	9606.ENSP00000381105	9606.ENSP00000217386	0	0	0	0	0	0	0.9	0.873	0	0.986
CCK	NTS	1851885	1844400	9606.ENSP00000335657	9606.ENSP00000256010	0	0	0	0	0	0	0.9	0.873	0	0.986
GRP	NTS	1844471	1844400	9606.ENSP00000256857	9606.ENSP00000256010	0	0	0	0	0	0	0.9	0.871	0	0.986
TAC1	GRP	1850311	1844471	9606.ENSP00000321106	9606.ENSP00000256857	0	0	0	0	0	0	0.9	0.87	0	0.986
NPS	GRP	1858560	1844471	9606.ENSP00000381105	9606.ENSP00000256857	0	0	0	0	0	0	0.9	0.87	0	0.986
NMS	NMUR2	1856567	1844367	9606.ENSP00000366061	9606.ENSP00000255262	0	0	0	0	0	0.566	0.9	0.72	0	0.986
PLCB1	GNA11	1852081	1842246	9606.ENSP00000338185	9606.ENSP00000078429	0	0	0	0	0	0.642	0.9	0.647	0	0.986
NPS	CCK	1858560	1851885	9606.ENSP00000381105	9606.ENSP00000335657	0	0	0	0	0	0	0.9	0.874	0	0.986
NPS	NTS	1858560	1844400	9606.ENSP00000381105	9606.ENSP00000256010	0	0	0	0	0	0	0.9	0.873	0	0.986
GCG	CCK	1859292	1851885	9606.ENSP00000387662	9606.ENSP00000335657	0	0	0	0	0	0	0.9	0.871	0	0.986
CCK	TAC1	1851885	1850311	9606.ENSP00000335657	9606.ENSP00000321106	0	0	0	0	0	0	0.9	0.87	0	0.986
NMS	NMUR1	1856567	1848781	9606.ENSP00000366061	9606.ENSP00000305877	0	0	0	0	0	0.566	0.9	0.711	0	0.986
GCG	acetylcholine	1859292	-187	9606.ENSP00000387662	-1.CID000000187	0	0	0	0	0	0	0.9	0.859	0	0.985
EDNRB	rosiglitazone	1856642	-77998	9606.ENSP00000366416	-1.CID000077998	0	0	0	0	0	0.316	0.9	0.8	0	0.985
AGTR1	rosiglitazone	1846323	-77998	9606.ENSP00000273430	-1.CID000077998	0	0	0	0	0	0.829	0.9	0.137	0	0.984
acetylcholine	epinephrine	-187	-5815	-1.CID000000187	-1.CID000005815	0	0	0	0	0	0	0.9	0.853	0	0.984
GRK5	AGTR1	1858049	1846323	9606.ENSP00000376609	9606.ENSP00000273430	0	0	0	0	0	0.808	0.9	0.238	0	0.984
histamine	epinephrine	-774	-5815	-1.CID000000774	-1.CID000005815	0	0	0	0	0	0	0.9	0.838	0	0.983
ADRBK1	GNAQ	1849510	1847018	9606.ENSP00000312262	9606.ENSP00000286548	0	0	0	0	0	0.804	0.9	0.146	0	0.981
MLN	CCK	1859375	1851885	9606.ENSP00000388825	9606.ENSP00000335657	0	0	0	0	0	0	0.9	0.817	0	0.98
MLN	NTS	1859375	1844400	9606.ENSP00000388825	9606.ENSP00000256010	0	0	0	0	0	0	0.9	0.812	0	0.98
ADRBK1	AGTR1	1849510	1846323	9606.ENSP00000312262	9606.ENSP00000273430	0	0	0	0	0	0.808	0.9	0.084	0	0.98
NPS	TRH	1858560	1848532	9606.ENSP00000381105	9606.ENSP00000303452	0	0	0	0	0	0	0.9	0.815	0	0.98
NPS	KNG1	1858560	1845668	9606.ENSP00000381105	9606.ENSP00000265023	0	0	0	0	0	0	0.9	0.814	0	0.98
GNAQ	PLCB3	1847018	1846623	9606.ENSP00000286548	9606.ENSP00000279230	0	0	0	0	0	0.208	0.9	0.777	0	0.98
TRH	histamine	1848532	-774	9606.ENSP00000303452	-1.CID000000774	0	0	0	0	0	0	0.9	0.811	0	0.98
histamine	prostaglandin .	-774	-5280360	-1.CID000000774	-1.CID005280360	0	0	0	0	0	0	0.9	0.805	0	0.979
TBXA2R	prostaglandin .	1859713	-5280360	9606.ENSP00000393333	-1.CID005280360	0	0	0	0	0	0.309	0.9	0.695	0	0.977
histamine	PGF2 alpha	-774	-5280363	-1.CID000000774	-1.CID005280363	0	0	0	0	0	0	0.9	0.785	0	0.977
serotonine	norepinephrine	-5202	-439260	-1.CID000005202	-1.CID000439260	0	0	0	0	0	0	0.9	0.762	0	0.975
TAC1	acetylcholine	1850311	-187	9606.ENSP00000321106	-1.CID000000187	0	0	0	0	0	0	0.9	0.761	0	0.975
MLN	GHSR	1859375	1843590	9606.ENSP00000388825	9606.ENSP00000241256	0	0	0	0	0	0	0.9	0.755	0	0.974
PROK2	KISS1R	1847593	1843397	9606.ENSP00000295619	9606.ENSP00000234371	0	0	0	0	0	0	0.9	0.754	0	0.974
GNAQ	AGTR1	1847018	1846323	9606.ENSP00000286548	9606.ENSP00000273430	0	0	0	0	0	0.59	0.9	0.428	0	0.974
GCG	NTS	1859292	1844400	9606.ENSP00000387662	9606.ENSP00000256010	0	0	0	0	0	0	0.9	0.756	0	0.974
KNG1	NTS	1845668	1844400	9606.ENSP00000265023	9606.ENSP00000256010	0	0	0	0	0	0	0.9	0.757	0	0.974
GCG	GRP	1859292	1844471	9606.ENSP00000387662	9606.ENSP00000256857	0	0	0	0	0	0	0.9	0.755	0	0.974
TBXA2R	histamine	1859713	-774	9606.ENSP00000393333	-1.CID000000774	0	0	0	0	0	0.204	0.9	0.678	0	0.972
GCG	NPS	1859292	1858560	9606.ENSP00000387662	9606.ENSP00000381105	0	0	0	0	0	0	0.9	0.727	0	0.971
KNG1	GRP	1845668	1844471	9606.ENSP00000265023	9606.ENSP00000256857	0	0	0	0	0	0	0.9	0.728	0	0.971
TAC1	TRH	1850311	1848532	9606.ENSP00000321106	9606.ENSP00000303452	0	0	0	0	0	0	0.9	0.727	0	0.971
PLCB2	GNA11	1844786	1842246	9606.ENSP00000260402	9606.ENSP00000078429	0	0	0	0	0	0.208	0.9	0.672	0	0.971
MLN	GCG	1859375	1859292	9606.ENSP00000388825	9606.ENSP00000387662	0	0	0	0	0	0	0.9	0.725	0	0.971
TRH	NTS	1848532	1844400	9606.ENSP00000303452	9606.ENSP00000256010	0	0	0	0	0	0	0.9	0.726	0	0.971
norepinephrine	PGF2 alpha	-439260	-5280363	-1.CID000439260	-1.CID005280363	0	0	0	0	0	0	0.9	0.721	0	0.971
AGTR1	KNG1	1846323	1845668	9606.ENSP00000273430	9606.ENSP00000265023	0	0	0	0	0	0	0.9	0.723	0	0.971
KNG1	histamine	1845668	-774	9606.ENSP00000265023	-1.CID000000774	0	0	0	0	0	0	0.9	0.711	0	0.97
MLN	TAC1	1859375	1850311	9606.ENSP00000388825	9606.ENSP00000321106	0	0	0	0	0	0	0.9	0.721	0	0.97
TAC1	OXT	1850311	1842661	9606.ENSP00000321106	9606.ENSP00000217386	0	0	0	0	0	0	0.9	0.72	0	0.97
CCK	TRH	1851885	1848532	9606.ENSP00000335657	9606.ENSP00000303452	0	0	0	0	0	0	0.9	0.72	0	0.97
PLCB4	GNAQ	1851676	1847018	9606.ENSP00000334105	9606.ENSP00000286548	0	0	0	0	0	0.208	0.9	0.66	0	0.97
TACR3	PROK2	1848519	1847593	9606.ENSP00000303325	9606.ENSP00000295619	0	0	0	0	0	0	0.9	0.704	0	0.969
EDNRB	GNA11	1856642	1842246	9606.ENSP00000366416	9606.ENSP00000078429	0	0	0	0	0	0.59	0.9	0.309	0	0.969
TBXA2R	epinephrine	1859713	-5815	9606.ENSP00000393333	-1.CID000005815	0	0	0	0	0	0.273	0.9	0.603	0	0.969
NTS	OXT	1844400	1842661	9606.ENSP00000256010	9606.ENSP00000217386	0	0	0	0	0	0	0.9	0.708	0	0.969
TRH	GRP	1848532	1844471	9606.ENSP00000303452	9606.ENSP00000256857	0	0	0	0	0	0	0.9	0.705	0	0.969
CCKAR	GRP	1847590	1844471	9606.ENSP00000295589	9606.ENSP00000256857	0	0	0	0	0	0	0.9	0.7	0	0.968
PLCB3	GNA11	1846623	1842246	9606.ENSP00000279230	9606.ENSP00000078429	0	0	0	0	0	0.208	0.9	0.639	0	0.968
MLN	GRP	1859375	1844471	9606.ENSP00000388825	9606.ENSP00000256857	0	0	0	0	0	0	0.9	0.7	0	0.968
KNG1	OXT	1845668	1842661	9606.ENSP00000265023	9606.ENSP00000217386	0	0	0	0	0	0	0.9	0.7	0	0.968
acetylcholine	PGF2 alpha	-187	-5280363	-1.CID000000187	-1.CID005280363	0	0	0	0	0	0	0.9	0.697	0	0.968
PLCB4	GNA11	1851676	1842246	9606.ENSP00000334105	9606.ENSP00000078429	0	0	0	0	0	0.208	0.9	0.637	0	0.968
acetylcholine	thromboxane A2	-187	-5280497	-1.CID000000187	-1.CID005280497	0	0	0	0	0	0	0.9	0.686	0	0.967
norepinephrine	prostaglandin .	-439260	-5280360	-1.CID000439260	-1.CID005280360	0	0	0	0	0	0	0.9	0.674	0	0.966
TAC1	histamine	1850311	-774	9606.ENSP00000321106	-1.CID000000774	0	0	0	0	0	0	0.9	0.662	0	0.965
acetylcholine	prostaglandin .	-187	-5280360	-1.CID000000187	-1.CID005280360	0	0	0	0	0	0	0.9	0.666	0	0.965
GCG	TAC1	1859292	1850311	9606.ENSP00000387662	9606.ENSP00000321106	0	0	0	0	0	0	0.9	0.671	0	0.965
histamine	serotonine	-774	-5202	-1.CID000000774	-1.CID000005202	0	0	0	0	0	0	0.9	0.655	0	0.964
LPAR3	LPAR6	1855308	1852804	9606.ENSP00000359643	9606.ENSP00000344353	0	0	0	0	0	0	0.9	0.66	0	0.964
KNG1	acetylcholine	1845668	-187	9606.ENSP00000265023	-1.CID000000187	0	0	0	0	0	0	0.9	0.642	0	0.963
TBXA2R	norepinephrine	1859713	-439260	9606.ENSP00000393333	-1.CID000439260	0	0	0	0	0	0.249	0.9	0.537	0	0.963
OXT	PGF2 alpha	1842661	-5280363	9606.ENSP00000217386	-1.CID005280363	0	0	0	0	0	0	0.9	0.642	0	0.963
NMU	GHSR	1845502	1843590	9606.ENSP00000264218	9606.ENSP00000241256	0	0	0	0	0	0	0.9	0.654	0	0.963
NPS	GHSR	1858560	1843590	9606.ENSP00000381105	9606.ENSP00000241256	0	0	0	0	0	0	0.9	0.643	0	0.962
GNA14	PLCB2	1856528	1844786	9606.ENSP00000365807	9606.ENSP00000260402	0	0	0	0	0	0.208	0.9	0.57	0	0.962
GNA14	PLCB1	1856528	1852081	9606.ENSP00000365807	9606.ENSP00000338185	0	0	0	0	0	0.208	0.9	0.57	0	0.962
epinephrine	thromboxane A2	-5815	-5280497	-1.CID000005815	-1.CID005280497	0	0	0	0	0	0	0.9	0.632	0	0.962
GNA14	PLCB4	1856528	1851676	9606.ENSP00000365807	9606.ENSP00000334105	0	0	0	0	0	0.208	0.9	0.57	0	0.962
GNA14	PLCB3	1856528	1846623	9606.ENSP00000365807	9606.ENSP00000279230	0	0	0	0	0	0.208	0.9	0.57	0	0.962
GCG	TRH	1859292	1848532	9606.ENSP00000387662	9606.ENSP00000303452	0	0	0	0	0	0	0.9	0.645	0	0.962
GRP	OXT	1844471	1842661	9606.ENSP00000256857	9606.ENSP00000217386	0	0	0	0	0	0	0.9	0.636	0	0.962
histamine	thromboxane A2	-774	-5280497	-1.CID000000774	-1.CID005280497	0	0	0	0	0	0	0.9	0.635	0	0.962
NPS	CCKAR	1858560	1847590	9606.ENSP00000381105	9606.ENSP00000295589	0	0	0	0	0	0	0.9	0.631	0	0.961
NTS	MLNR	1844400	1842711	9606.ENSP00000256010	9606.ENSP00000218721	0	0	0	0	0	0	0.9	0.633	0	0.961
GRK5	F2RL1	1858049	1847773	9606.ENSP00000376609	9606.ENSP00000296677	0	0	0	0	0	0	0.9	0.632	0	0.961
CCK	KNG1	1851885	1845668	9606.ENSP00000335657	9606.ENSP00000265023	0	0	0	0	0	0	0.9	0.623	0	0.96
GCG	OXT	1859292	1842661	9606.ENSP00000387662	9606.ENSP00000217386	0	0	0	0	0	0	0.9	0.623	0	0.96
NPS	acetylcholine	1858560	-187	9606.ENSP00000381105	-1.CID000000187	0	0	0	0	0	0	0.9	0.62	0	0.96
EDNRB	thromboxane A2	1856642	-5280497	9606.ENSP00000366416	-1.CID005280497	0	0	0	0	0	0	0.9	0.611	0	0.959
TBXA2R	PLCB2	1859713	1844786	9606.ENSP00000393333	9606.ENSP00000260402	0	0	0	0	0	0.586	0.9	0.073	0	0.958
EDNRB	norepinephrine	1856642	-439260	9606.ENSP00000366416	-1.CID000439260	0	0	0	0	0	0.249	0.9	0.467	0	0.957
acetylcholine	serotonine	-187	-5202	-1.CID000000187	-1.CID000005202	0	0	0	0	0	0	0.9	0.591	0	0.957
NPS	norepinephrine	1858560	-439260	9606.ENSP00000381105	-1.CID000439260	0	0	0	0	0	0	0.9	0.59	0	0.957
CHRM1	GNA11	1848849	1842246	9606.ENSP00000306490	9606.ENSP00000078429	0	0	0	0	0	0	0.9	0.588	0	0.957
norepinephrine	thromboxane A2	-439260	-5280497	-1.CID000439260	-1.CID005280497	0	0	0	0	0	0	0.9	0.586	0	0.957
TBXA2R	GRK5	1859713	1858049	9606.ENSP00000393333	9606.ENSP00000376609	0	0	0	0	0	0.576	0.9	0.084	0	0.957
EDNRB	KNG1	1856642	1845668	9606.ENSP00000366416	9606.ENSP00000265023	0	0	0	0	0	0	0.9	0.586	0	0.956
GCG	CCKAR	1859292	1847590	9606.ENSP00000387662	9606.ENSP00000295589	0	0	0	0	0	0	0.9	0.581	0	0.956
EDNRB	ADRBK1	1856642	1849510	9606.ENSP00000366416	9606.ENSP00000312262	0	0	0	0	0	0.566	0.9	0.084	0	0.956
CCK	GHSR	1851885	1843590	9606.ENSP00000335657	9606.ENSP00000241256	0	0	0	0	0	0	0.9	0.585	0	0.956
GCG	norepinephrine	1859292	-439260	9606.ENSP00000387662	-1.CID000439260	0	0	0	0	0	0	0.9	0.581	0	0.956
TBXA2R	serotonine	1859713	-5202	9606.ENSP00000393333	-1.CID000005202	0	0	0	0	0	0.31	0.9	0.406	0	0.956
MLN	NPS	1859375	1858560	9606.ENSP00000388825	9606.ENSP00000381105	0	0	0	0	0	0	0.9	0.58	0	0.956
NPS	NMU	1858560	1845502	9606.ENSP00000381105	9606.ENSP00000264218	0	0	0	0	0	0	0.9	0.582	0	0.956
GCG	GHSR	1859292	1843590	9606.ENSP00000387662	9606.ENSP00000241256	0	0	0	0	0	0	0.9	0.581	0	0.956
NPS	KISS1R	1858560	1843397	9606.ENSP00000381105	9606.ENSP00000234371	0	0	0	0	0	0	0.9	0.584	0	0.956
CHRM1	PLCB3	1848849	1846623	9606.ENSP00000306490	9606.ENSP00000279230	0	0	0	0	0	0	0.9	0.574	0	0.955
MLNR	camicinal	1842711	-15984937	9606.ENSP00000218721	-1.CID015984937	0	0	0	0	0	0.65	0.8	0.405	0	0.955
epinephrine	prostaglandin .	-5815	-5280360	-1.CID000005815	-1.CID005280360	0	0	0	0	0	0	0.9	0.571	0	0.955
ADRBK1	GNA15	1849510	1845252	9606.ENSP00000312262	9606.ENSP00000262958	0	0	0	0	0	0.564	0.9	0.053	0	0.955
NMU	NTS	1845502	1844400	9606.ENSP00000264218	9606.ENSP00000256010	0	0	0	0	0	0	0.9	0.56	0	0.954
CCKAR	NTS	1847590	1844400	9606.ENSP00000295589	9606.ENSP00000256010	0	0	0	0	0	0	0.9	0.561	0	0.954
CCK	acetylcholine	1851885	-187	9606.ENSP00000335657	-1.CID000000187	0	0	0	0	0	0	0.9	0.552	0	0.953
epinephrine	PGF2 alpha	-5815	-5280363	-1.CID000005815	-1.CID005280363	0	0	0	0	0	0	0.9	0.536	0	0.952
TBXA2R	GNG2	1859713	1851723	9606.ENSP00000393333	9606.ENSP00000334448	0	0	0	0	0	0.512	0.9	0.104	0	0.952
GRPR	CCK	1857195	1851885	9606.ENSP00000369643	9606.ENSP00000335657	0	0	0	0	0	0	0.9	0.54	0	0.952
GRPR	NTS	1857195	1844400	9606.ENSP00000369643	9606.ENSP00000256010	0	0	0	0	0	0	0.9	0.536	0	0.951
NPS	GRPR	1858560	1857195	9606.ENSP00000381105	9606.ENSP00000369643	0	0	0	0	0	0	0.9	0.533	0	0.951
palmitate	rosiglitazone	-985	-77998	-1.CID000000985	-1.CID000077998	0	0	0	0	0	0	0.9	0.533	0	0.951
GRPR	histamine	1857195	-774	9606.ENSP00000369643	-1.CID000000774	0	0	0	0	0	0.204	0.9	0.409	0	0.95
NPS	TACR3	1858560	1848519	9606.ENSP00000381105	9606.ENSP00000303325	0	0	0	0	0	0	0.9	0.512	0	0.949
GNG2	PLCB2	1851723	1844786	9606.ENSP00000334448	9606.ENSP00000260402	0	0	0	0	0	0	0.9	0.515	0	0.949
GNG2	ADRBK1	1851723	1849510	9606.ENSP00000334448	9606.ENSP00000312262	0	0	0	0	0	0.424	0.9	0.195	0	0.949
TRH	GHSR	1848532	1843590	9606.ENSP00000303452	9606.ENSP00000241256	0	0	0	0	0	0	0.9	0.507	0	0.948
TBXA2R	KNG1	1859713	1845668	9606.ENSP00000393333	9606.ENSP00000265023	0	0	0	0	0	0	0.9	0.508	0	0.948
GCG	KNG1	1859292	1845668	9606.ENSP00000387662	9606.ENSP00000265023	0	0	0	0	0	0	0.9	0.508	0	0.948
GNAQ	KNG1	1847018	1845668	9606.ENSP00000286548	9606.ENSP00000265023	0	0	0	0	0	0	0.9	0.502	0	0.948
GNA15	PLCB2	1845252	1844786	9606.ENSP00000262958	9606.ENSP00000260402	0	0	0	0	0	0.208	0.9	0.406	0	0.948
NTS	GHSR	1844400	1843590	9606.ENSP00000256010	9606.ENSP00000241256	0	0	0	0	0	0	0.9	0.503	0	0.948
OXT	norepinephrine	1842661	-439260	9606.ENSP00000217386	-1.CID000439260	0	0	0	0	0	0	0.9	0.493	0	0.947
CHRM1	GNA15	1848849	1845252	9606.ENSP00000306490	9606.ENSP00000262958	0	0	0	0	0	0	0.9	0.498	0	0.947
palmitate	epinephrine	-985	-5815	-1.CID000000985	-1.CID000005815	0	0	0	0	0	0	0.9	0.488	0	0.947
KNG1	prostaglandin .	1845668	-5280360	9606.ENSP00000265023	-1.CID005280360	0	0	0	0	0	0	0.9	0.49	0	0.947
TRH	KNG1	1848532	1845668	9606.ENSP00000303452	9606.ENSP00000265023	0	0	0	0	0	0	0.9	0.501	0	0.947
KNG1	norepinephrine	1845668	-439260	9606.ENSP00000265023	-1.CID000439260	0	0	0	0	0	0	0.9	0.487	0	0.947
MLN	NMU	1859375	1845502	9606.ENSP00000388825	9606.ENSP00000264218	0	0	0	0	0	0	0.9	0.499	0	0.947
NTS	histamine	1844400	-774	9606.ENSP00000256010	-1.CID000000774	0	0	0	0	0	0	0.9	0.476	0	0.946
TRHR	GNAQ	1849230	1847018	9606.ENSP00000309818	9606.ENSP00000286548	0	0	0	0	0	0.073	0.9	0.472	0	0.946
AGTR1	epinephrine	1846323	-5815	9606.ENSP00000273430	-1.CID000005815	0	0	0	0	0	0.273	0.9	0.309	0	0.946
EDNRB	epinephrine	1856642	-5815	9606.ENSP00000366416	-1.CID000005815	0	0	0	0	0	0.273	0.9	0.31	0	0.946
TRH	norepinephrine	1848532	-439260	9606.ENSP00000303452	-1.CID000439260	0	0	0	0	0	0	0.9	0.475	0	0.946
NPS	TACR2	1858560	1855880	9606.ENSP00000381105	9606.ENSP00000362403	0	0	0	0	0	0	0.9	0.482	0	0.945
TBXA2R	palmitate	1859713	-985	9606.ENSP00000393333	-1.CID000000985	0	0	0	0	0	0.322	0.9	0.236	0	0.945
TRHR	palmitate	1849230	-985	9606.ENSP00000309818	-1.CID000000985	0	0	0	0	0	0.322	0.9	0.236	0	0.945
NMUR2	palmitate	1844367	-985	9606.ENSP00000255262	-1.CID000000985	0	0	0	0	0	0.322	0.9	0.236	0	0.945
CCK	NMU	1851885	1845502	9606.ENSP00000335657	9606.ENSP00000264218	0	0	0	0	0	0	0.9	0.478	0	0.945
TAC1	F2RL1	1850311	1847773	9606.ENSP00000321106	9606.ENSP00000296677	0	0	0	0	0	0	0.9	0.478	0	0.945
AGTR1	palmitate	1846323	-985	9606.ENSP00000273430	-1.CID000000985	0	0	0	0	0	0.322	0.9	0.236	0	0.945
NTSR1	palmitate	1855276	-985	9606.ENSP00000359532	-1.CID000000985	0	0	0	0	0	0.322	0.9	0.236	0	0.945
NPS	histamine	1858560	-774	9606.ENSP00000381105	-1.CID000000774	0	0	0	0	0	0	0.9	0.473	0	0.945
EDNRB	prostaglandin .	1856642	-5280360	9606.ENSP00000366416	-1.CID005280360	0	0	0	0	0	0.309	0.9	0.259	0	0.945
LPAR3	palmitate	1855308	-985	9606.ENSP00000359643	-1.CID000000985	0	0	0	0	0	0.322	0.9	0.236	0	0.945
serotonine	epinephrine	-5202	-5815	-1.CID000005202	-1.CID000005815	0	0	0	0	0	0	0.9	0.471	0	0.945
GRPR	palmitate	1857195	-985	9606.ENSP00000369643	-1.CID000000985	0	0	0	0	0	0.322	0.9	0.236	0	0.945
KISS1R	palmitate	1843397	-985	9606.ENSP00000234371	-1.CID000000985	0	0	0	0	0	0.322	0.9	0.236	0	0.945
MLNR	palmitate	1842711	-985	9606.ENSP00000218721	-1.CID000000985	0	0	0	0	0	0.322	0.9	0.236	0	0.945
CCKAR	OXT	1847590	1842661	9606.ENSP00000295589	9606.ENSP00000217386	0	0	0	0	0	0	0.9	0.474	0	0.945
NTSR2	palmitate	1848558	-985	9606.ENSP00000303686	-1.CID000000985	0	0	0	0	0	0.322	0.9	0.236	0	0.945
NMUR1	palmitate	1848781	-985	9606.ENSP00000305877	-1.CID000000985	0	0	0	0	0	0.322	0.9	0.236	0	0.945
EDNRB	palmitate	1856642	-985	9606.ENSP00000366416	-1.CID000000985	0	0	0	0	0	0.322	0.9	0.236	0	0.945
GHSR	palmitate	1843590	-985	9606.ENSP00000241256	-1.CID000000985	0	0	0	0	0	0.322	0.9	0.236	0	0.945
GRK5	CCKAR	1858049	1847590	9606.ENSP00000376609	9606.ENSP00000295589	0	0	0	0	0	0	0.9	0.476	0	0.945
CCKAR	palmitate	1847590	-985	9606.ENSP00000295589	-1.CID000000985	0	0	0	0	0	0.322	0.9	0.236	0	0.945
CCKAR	acetylcholine	1847590	-187	9606.ENSP00000295589	-1.CID000000187	0	0	0	0	0	0	0.9	0.468	0	0.945
CHRM1	PLCB2	1848849	1844786	9606.ENSP00000306490	9606.ENSP00000260402	0	0	0	0	0	0	0.9	0.471	0	0.944
TAC1	CCKAR	1850311	1847590	9606.ENSP00000321106	9606.ENSP00000295589	0	0	0	0	0	0	0.9	0.472	0	0.944
TRH	CCKAR	1848532	1847590	9606.ENSP00000303452	9606.ENSP00000295589	0	0	0	0	0	0	0.9	0.47	0	0.944
NPS	GRM5	1858560	1848814	9606.ENSP00000381105	9606.ENSP00000306138	0	0	0	0	0	0	0.9	0.463	0	0.944
NMU	GRP	1845502	1844471	9606.ENSP00000264218	9606.ENSP00000256857	0	0	0	0	0	0	0.9	0.472	0	0.944
EDNRB	acetylcholine	1856642	-187	9606.ENSP00000366416	-1.CID000000187	0	0	0	0	0	0	0.9	0.446	0	0.943
AGTR1	norepinephrine	1846323	-439260	9606.ENSP00000273430	-1.CID000439260	0	0	0	0	0	0.249	0.9	0.29	0	0.943
MLNR	mitemcinal	1842711	-6918266	9606.ENSP00000218721	-1.CID006918266	0	0	0	0	0	0.491	0.8	0.48	0	0.943
NMS	NTS	1856567	1844400	9606.ENSP00000366061	9606.ENSP00000256010	0	0	0	0	0	0	0.9	0.459	0	0.943
KNG1	GNA11	1845668	1842246	9606.ENSP00000265023	9606.ENSP00000078429	0	0	0	0	0	0	0.9	0.459	0	0.943
KNG1	GNA15	1845668	1845252	9606.ENSP00000265023	9606.ENSP00000262958	0	0	0	0	0	0	0.9	0.459	0	0.943
TRH	GNA11	1848532	1842246	9606.ENSP00000303452	9606.ENSP00000078429	0	0	0	0	0	0	0.9	0.45	0	0.942
NMS	GRP	1856567	1844471	9606.ENSP00000366061	9606.ENSP00000256857	0	0	0	0	0	0	0.9	0.453	0	0.942
CCKAR	histamine	1847590	-774	9606.ENSP00000295589	-1.CID000000774	0	0	0	0	0	0.204	0.9	0.323	0	0.942
CHRM1	GNAQ	1848849	1847018	9606.ENSP00000306490	9606.ENSP00000286548	0	0	0	0	0	0	0.9	0.45	0	0.942
NPS	epinephrine	1858560	-5815	9606.ENSP00000381105	-1.CID000005815	0	0	0	0	0	0	0.9	0.442	0	0.942
NMU	OXT	1845502	1842661	9606.ENSP00000264218	9606.ENSP00000217386	0	0	0	0	0	0	0.9	0.434	0	0.941
GRM5	GNAQ	1848814	1847018	9606.ENSP00000306138	9606.ENSP00000286548	0	0	0	0	0	0	0.9	0.436	0	0.941
TRHR	GNA11	1849230	1842246	9606.ENSP00000309818	9606.ENSP00000078429	0	0	0	0	0	0.073	0.9	0.421	0	0.941
GHSR	norepinephrine	1843590	-439260	9606.ENSP00000241256	-1.CID000439260	0	0	0	0	0	0.249	0.9	0.25	0	0.94
EDNRB	histamine	1856642	-774	9606.ENSP00000366416	-1.CID000000774	0	0	0	0	0	0.204	0.9	0.293	0	0.94
AGTR1	prostaglandin .	1846323	-5280360	9606.ENSP00000273430	-1.CID005280360	0	0	0	0	0	0.309	0.9	0.19	0	0.94
NPS	NMS	1858560	1856567	9606.ENSP00000381105	9606.ENSP00000366061	0	0	0	0	0	0	0.9	0.416	0	0.939
KNG1	thromboxane A2	1845668	-5280497	9606.ENSP00000265023	-1.CID005280497	0	0	0	0	0	0	0.9	0.408	0	0.939
GCGR	CCK	1858855	1851885	9606.ENSP00000383558	9606.ENSP00000335657	0	0	0	0	0	0	0.9	0.417	0	0.939
MLN	OXT	1859375	1842661	9606.ENSP00000388825	9606.ENSP00000217386	0	0	0	0	0	0	0.9	0.419	0	0.939
PLCB1	GNA15	1852081	1845252	9606.ENSP00000338185	9606.ENSP00000262958	0	0	0	0	0	0.208	0.9	0.302	0	0.939
TRH	GNA15	1848532	1845252	9606.ENSP00000303452	9606.ENSP00000262958	0	0	0	0	0	0	0.9	0.416	0	0.939
CCK	histamine	1851885	-774	9606.ENSP00000335657	-1.CID000000774	0	0	0	0	0	0	0.9	0.411	0	0.939
MLN	CCKAR	1859375	1847590	9606.ENSP00000388825	9606.ENSP00000295589	0	0	0	0	0	0	0.9	0.419	0	0.939
GNG2	GNA15	1851723	1845252	9606.ENSP00000334448	9606.ENSP00000262958	0	0	0	0	0	0	0.9	0.417	0	0.939
TRHR	epinephrine	1849230	-5815	9606.ENSP00000309818	-1.CID000005815	0	0	0	0	0	0.273	0.9	0.217	0	0.939
NTS	norepinephrine	1844400	-439260	9606.ENSP00000256010	-1.CID000439260	0	0	0	0	0	0	0.9	0.405	0	0.938
NTSR2	serotonine	1848558	-5202	9606.ENSP00000303686	-1.CID000005202	0	0	0	0	0	0.31	0.9	0.165	0	0.938
NTSR1	NMU	1855276	1845502	9606.ENSP00000359532	9606.ENSP00000264218	0	0	0	0	0	0	0.9	0.407	0	0.938
GNA15	GRP	1845252	1844471	9606.ENSP00000262958	9606.ENSP00000256857	0	0	0	0	0	0	0.9	0.407	0	0.938
PLCB4	GNA15	1851676	1845252	9606.ENSP00000334105	9606.ENSP00000262958	0	0	0	0	0	0.208	0.9	0.289	0	0.938
MLN	TRH	1859375	1848532	9606.ENSP00000388825	9606.ENSP00000303452	0	0	0	0	0	0	0.9	0.415	0	0.938
PLCB4	thromboxane A2	1851676	-5280497	9606.ENSP00000334105	-1.CID005280497	0	0	0	0	0	0	0.9	0.405	0	0.938
PLCB1	CHRM1	1852081	1848849	9606.ENSP00000338185	9606.ENSP00000306490	0	0	0	0	0	0	0.9	0.406	0	0.938
NTS	acetylcholine	1844400	-187	9606.ENSP00000256010	-1.CID000000187	0	0	0	0	0	0	0.9	0.398	0	0.938
NMUR1	NTS	1848781	1844400	9606.ENSP00000305877	9606.ENSP00000256010	0	0	0	0	0	0	0.9	0.407	0	0.938
OXT	prostaglandin .	1842661	-5280360	9606.ENSP00000217386	-1.CID005280360	0	0	0	0	0	0	0.9	0.4	0	0.938
EDNRB	TAC1	1856642	1850311	9606.ENSP00000366416	9606.ENSP00000321106	0	0	0	0	0	0	0.9	0.407	0	0.938
NPS	TRHR	1858560	1849230	9606.ENSP00000381105	9606.ENSP00000309818	0	0	0	0	0	0	0.9	0.414	0	0.938
NTSR1	serotonine	1855276	-5202	9606.ENSP00000359532	-1.CID000005202	0	0	0	0	0	0.31	0.9	0.165	0	0.938
GRP	GNA11	1844471	1842246	9606.ENSP00000256857	9606.ENSP00000078429	0	0	0	0	0	0	0.9	0.407	0	0.938
CCK	MLNR	1851885	1842711	9606.ENSP00000335657	9606.ENSP00000218721	0	0	0	0	0	0	0.9	0.407	0	0.938
TRHR	GNA15	1849230	1845252	9606.ENSP00000309818	9606.ENSP00000262958	0	0	0	0	0	0.073	0.9	0.376	0	0.937
TAC1	prostaglandin .	1850311	-5280360	9606.ENSP00000321106	-1.CID005280360	0	0	0	0	0	0	0.9	0.397	0	0.937
OXT	epinephrine	1842661	-5815	9606.ENSP00000217386	-1.CID000005815	0	0	0	0	0	0	0.9	0.396	0	0.937
EDNRB	PGF2 alpha	1856642	-5280363	9606.ENSP00000366416	-1.CID005280363	0	0	0	0	0	0.235	0.9	0.226	0	0.937
KNG1	PGF2 alpha	1845668	-5280363	9606.ENSP00000265023	-1.CID005280363	0	0	0	0	0	0	0.9	0.395	0	0.937
TRHR	norepinephrine	1849230	-439260	9606.ENSP00000309818	-1.CID000439260	0	0	0	0	0	0.249	0.9	0.213	0	0.937
TRHR	GRP	1849230	1844471	9606.ENSP00000309818	9606.ENSP00000256857	0	0	0	0	0	0	0.9	0.392	0	0.936
GRP	GHSR	1844471	1843590	9606.ENSP00000256857	9606.ENSP00000241256	0	0	0	0	0	0	0.9	0.394	0	0.936
GNAQ	thromboxane A2	1847018	-5280497	9606.ENSP00000286548	-1.CID005280497	0	0	0	0	0	0	0.9	0.385	0	0.936
PLCB3	thromboxane A2	1846623	-5280497	9606.ENSP00000279230	-1.CID005280497	0	0	0	0	0	0	0.9	0.378	0	0.936
TRHR	acetylcholine	1849230	-187	9606.ENSP00000309818	-1.CID000000187	0	0	0	0	0	0	0.9	0.38	0	0.936
TBXA2R	CYSLTR2	1859713	1846759	9606.ENSP00000393333	9606.ENSP00000282018	0	0	0	0	0	0	0.9	0.39	0	0.936
TRHR	NTS	1849230	1844400	9606.ENSP00000309818	9606.ENSP00000256010	0	0	0	0	0	0	0.9	0.394	0	0.936
TRHR	OXT	1849230	1842661	9606.ENSP00000309818	9606.ENSP00000217386	0	0	0	0	0	0	0.9	0.393	0	0.936
LPAR3	PGF2 alpha	1855308	-5280363	9606.ENSP00000359643	-1.CID005280363	0	0	0	0	0	0.235	0.9	0.212	0	0.936
NMUR1	histamine	1848781	-774	9606.ENSP00000305877	-1.CID000000774	0	0	0	0	0	0.204	0.9	0.236	0	0.935
KISS1R	histamine	1843397	-774	9606.ENSP00000234371	-1.CID000000774	0	0	0	0	0	0.204	0.9	0.236	0	0.935
LPAR3	histamine	1855308	-774	9606.ENSP00000359643	-1.CID000000774	0	0	0	0	0	0.204	0.9	0.236	0	0.935
NMUR2	histamine	1844367	-774	9606.ENSP00000255262	-1.CID000000774	0	0	0	0	0	0.204	0.9	0.236	0	0.935
AGTR1	PGF2 alpha	1846323	-5280363	9606.ENSP00000273430	-1.CID005280363	0	0	0	0	0	0.235	0.9	0.21	0	0.935
MLNR	histamine	1842711	-774	9606.ENSP00000218721	-1.CID000000774	0	0	0	0	0	0.204	0.9	0.236	0	0.935
NTSR2	histamine	1848558	-774	9606.ENSP00000303686	-1.CID000000774	0	0	0	0	0	0.204	0.9	0.236	0	0.935
NTSR1	histamine	1855276	-774	9606.ENSP00000359532	-1.CID000000774	0	0	0	0	0	0.204	0.9	0.236	0	0.935
PLCB3	GNA15	1846623	1845252	9606.ENSP00000279230	9606.ENSP00000262958	0	0	0	0	0	0.208	0.9	0.247	0	0.935
GNG2	GNAQ	1851723	1847018	9606.ENSP00000334448	9606.ENSP00000286548	0	0	0	0	0	0	0.9	0.377	0	0.935
AGTR1	histamine	1846323	-774	9606.ENSP00000273430	-1.CID000000774	0	0	0	0	0	0.204	0.9	0.236	0	0.935
TRHR	histamine	1849230	-774	9606.ENSP00000309818	-1.CID000000774	0	0	0	0	0	0.204	0.9	0.236	0	0.935
GHSR	histamine	1843590	-774	9606.ENSP00000241256	-1.CID000000774	0	0	0	0	0	0.204	0.9	0.236	0	0.935
GRP	acetylcholine	1844471	-187	9606.ENSP00000256857	-1.CID000000187	0	0	0	0	0	0	0.9	0.362	0	0.934
GHSR	prostaglandin .	1843590	-5280360	9606.ENSP00000241256	-1.CID005280360	0	0	0	0	0	0.309	0.9	0.104	0	0.934
CCK	norepinephrine	1851885	-439260	9606.ENSP00000335657	-1.CID000439260	0	0	0	0	0	0	0.9	0.368	0	0.934
GCGR	TRHR	1858855	1849230	9606.ENSP00000383558	9606.ENSP00000309818	0	0	0	0	0	0	0.9	0.374	0	0.934
PLCB2	thromboxane A2	1844786	-5280497	9606.ENSP00000260402	-1.CID005280497	0	0	0	0	0	0	0.9	0.361	0	0.934
PLCB4	CHRM1	1851676	1848849	9606.ENSP00000334105	9606.ENSP00000306490	0	0	0	0	0	0	0.9	0.37	0	0.934
PLCB1	GNG2	1852081	1851723	9606.ENSP00000338185	9606.ENSP00000334448	0	0	0	0	0	0	0.9	0.359	0	0.933
AGTR1	acetylcholine	1846323	-187	9606.ENSP00000273430	-1.CID000000187	0	0	0	0	0	0	0.9	0.35	0	0.933
F2RL1	KNG1	1847773	1845668	9606.ENSP00000296677	9606.ENSP00000265023	0	0	0	0	0	0	0.9	0.36	0	0.933
GRP	histamine	1844471	-774	9606.ENSP00000256857	-1.CID000000774	0	0	0	0	0	0	0.9	0.356	0	0.933
GRM5	KNG1	1848814	1845668	9606.ENSP00000306138	9606.ENSP00000265023	0	0	0	0	0	0	0.9	0.358	0	0.933
GRPR	TAC1	1857195	1850311	9606.ENSP00000369643	9606.ENSP00000321106	0	0	0	0	0	0	0.9	0.36	0	0.933
GCG	GNA11	1859292	1842246	9606.ENSP00000387662	9606.ENSP00000078429	0	0	0	0	0	0	0.9	0.36	0	0.933
LPAR3	acetylcholine	1855308	-187	9606.ENSP00000359643	-1.CID000000187	0	0	0	0	0	0	0.9	0.349	0	0.933
CCK	TRHR	1851885	1849230	9606.ENSP00000335657	9606.ENSP00000309818	0	0	0	0	0	0	0.9	0.36	0	0.933
TRHR	KNG1	1849230	1845668	9606.ENSP00000309818	9606.ENSP00000265023	0	0	0	0	0	0	0.9	0.359	0	0.933
NMU	MLNR	1845502	1842711	9606.ENSP00000264218	9606.ENSP00000218721	0	0	0	0	0	0	0.9	0.361	0	0.933
CCK	GRM5	1851885	1848814	9606.ENSP00000335657	9606.ENSP00000306138	0	0	0	0	0	0	0.9	0.358	0	0.933
NPS	NMUR1	1858560	1848781	9606.ENSP00000381105	9606.ENSP00000305877	0	0	0	0	0	0	0.9	0.358	0	0.933
TRH	NMU	1848532	1845502	9606.ENSP00000303452	9606.ENSP00000264218	0	0	0	0	0	0	0.9	0.358	0	0.933
acetylcholine	rosiglitazone	-187	-77998	-1.CID000000187	-1.CID000077998	0	0	0	0	0	0	0.9	0.354	0	0.933
GCG	GNA15	1859292	1845252	9606.ENSP00000387662	9606.ENSP00000262958	0	0	0	0	0	0	0.9	0.359	0	0.933
GHSR	OXT	1843590	1842661	9606.ENSP00000241256	9606.ENSP00000217386	0	0	0	0	0	0	0.9	0.35	0	0.932
GRPR	KNG1	1857195	1845668	9606.ENSP00000369643	9606.ENSP00000265023	0	0	0	0	0	0	0.9	0.357	0	0.932
TAC1	GRM5	1850311	1848814	9606.ENSP00000321106	9606.ENSP00000306138	0	0	0	0	0	0	0.9	0.357	0	0.932
CCKAR	KNG1	1847590	1845668	9606.ENSP00000295589	9606.ENSP00000265023	0	0	0	0	0	0	0.9	0.357	0	0.932
EDNRB	GNAQ	1856642	1847018	9606.ENSP00000366416	9606.ENSP00000286548	0	0	0	0	0	0.073	0.9	0.33	0	0.932
NPS	EDNRB	1858560	1856642	9606.ENSP00000381105	9606.ENSP00000366416	0	0	0	0	0	0	0.9	0.356	0	0.932
GCG	GRPR	1859292	1857195	9606.ENSP00000387662	9606.ENSP00000369643	0	0	0	0	0	0	0.9	0.346	0	0.931
serotonine	prostaglandin .	-5202	-5280360	-1.CID000005202	-1.CID005280360	0	0	0	0	0	0	0.9	0.336	0	0.931
CCKAR	epinephrine	1847590	-5815	9606.ENSP00000295589	-1.CID000005815	0	0	0	0	0	0.273	0.9	0.116	0	0.931
GRM5	NTS	1848814	1844400	9606.ENSP00000306138	9606.ENSP00000256010	0	0	0	0	0	0	0.9	0.342	0	0.931
GCGR	CCKAR	1858855	1847590	9606.ENSP00000383558	9606.ENSP00000295589	0	0	0	0	0	0	0.9	0.342	0	0.931
GCGR	NPS	1858855	1858560	9606.ENSP00000383558	9606.ENSP00000381105	0	0	0	0	0	0	0.9	0.344	0	0.931
CYSLTR2	uridine diphos.	1846759	-6031	9606.ENSP00000282018	-1.CID000006031	0	0	0	0	0	0	0.9	0.332	0	0.931
GNA14	CHRM1	1856528	1848849	9606.ENSP00000365807	9606.ENSP00000306490	0	0	0	0	0	0	0.9	0.344	0	0.931
CCK	GNA11	1851885	1842246	9606.ENSP00000335657	9606.ENSP00000078429	0	0	0	0	0	0	0.9	0.346	0	0.931
TBXA2R	EDNRB	1859713	1856642	9606.ENSP00000393333	9606.ENSP00000366416	0	0	0	0	0	0	0.9	0.338	0	0.931
NPS	GNA11	1858560	1842246	9606.ENSP00000381105	9606.ENSP00000078429	0	0	0	0	0	0	0.9	0.342	0	0.931
GCG	NMU	1859292	1845502	9606.ENSP00000387662	9606.ENSP00000264218	0	0	0	0	0	0	0.9	0.347	0	0.931
CCK	GNA15	1851885	1845252	9606.ENSP00000335657	9606.ENSP00000262958	0	0	0	0	0	0	0.9	0.346	0	0.931
KISS1R	OXT	1843397	1842661	9606.ENSP00000234371	9606.ENSP00000217386	0	0	0	0	0	0	0.9	0.344	0	0.931
OXT	histamine	1842661	-774	9606.ENSP00000217386	-1.CID000000774	0	0	0	0	0	0	0.9	0.33	0	0.931
TBXA2R	GNA15	1859713	1845252	9606.ENSP00000393333	9606.ENSP00000262958	0	0	0	0	0	0.073	0.9	0.319	0	0.931
TAC1	GHSR	1850311	1843590	9606.ENSP00000321106	9606.ENSP00000241256	0	0	0	0	0	0	0.9	0.343	0	0.931
AGTR1	GNA11	1846323	1842246	9606.ENSP00000273430	9606.ENSP00000078429	0	0	0	0	0	0.073	0.9	0.323	0	0.931
NMUR2	PGF2 alpha	1844367	-5280363	9606.ENSP00000255262	-1.CID005280363	0	0	0	0	0	0.235	0.9	0.148	0	0.93
NMUR1	PGF2 alpha	1848781	-5280363	9606.ENSP00000305877	-1.CID005280363	0	0	0	0	0	0.235	0.9	0.148	0	0.93
EDNRB	GRP	1856642	1844471	9606.ENSP00000366416	9606.ENSP00000256857	0	0	0	0	0	0	0.9	0.329	0	0.93
KISS1R	PGF2 alpha	1843397	-5280363	9606.ENSP00000234371	-1.CID005280363	0	0	0	0	0	0.235	0.9	0.148	0	0.93
MLNR	PGF2 alpha	1842711	-5280363	9606.ENSP00000218721	-1.CID005280363	0	0	0	0	0	0.235	0.9	0.148	0	0.93
NTSR1	PGF2 alpha	1855276	-5280363	9606.ENSP00000359532	-1.CID005280363	0	0	0	0	0	0.235	0.9	0.148	0	0.93
GRPR	PGF2 alpha	1857195	-5280363	9606.ENSP00000369643	-1.CID005280363	0	0	0	0	0	0.235	0.9	0.148	0	0.93
MLN	KNG1	1859375	1845668	9606.ENSP00000388825	9606.ENSP00000265023	0	0	0	0	0	0	0.9	0.329	0	0.93
NTSR2	PGF2 alpha	1848558	-5280363	9606.ENSP00000303686	-1.CID005280363	0	0	0	0	0	0.235	0.9	0.148	0	0.93
GNG2	GNA11	1851723	1842246	9606.ENSP00000334448	9606.ENSP00000078429	0	0	0	0	0	0	0.9	0.329	0	0.93
GHSR	epinephrine	1843590	-5815	9606.ENSP00000241256	-1.CID000005815	0	0	0	0	0	0.273	0.9	0.1	0	0.93
NPS	GNA15	1858560	1845252	9606.ENSP00000381105	9606.ENSP00000262958	0	0	0	0	0	0	0.9	0.33	0	0.93
TRHR	PGF2 alpha	1849230	-5280363	9606.ENSP00000309818	-1.CID005280363	0	0	0	0	0	0.235	0.9	0.148	0	0.93
MLNR	acetylcholine	1842711	-187	9606.ENSP00000218721	-1.CID000000187	0	0	0	0	0	0	0.9	0.321	0	0.93
GHSR	PGF2 alpha	1843590	-5280363	9606.ENSP00000241256	-1.CID005280363	0	0	0	0	0	0.235	0.9	0.148	0	0.93
CCKAR	PGF2 alpha	1847590	-5280363	9606.ENSP00000295589	-1.CID005280363	0	0	0	0	0	0.235	0.9	0.148	0	0.93
GRPR	TRH	1857195	1848532	9606.ENSP00000369643	9606.ENSP00000303452	0	0	0	0	0	0	0.9	0.324	0	0.929
AGTR1	GNA15	1846323	1845252	9606.ENSP00000273430	9606.ENSP00000262958	0	0	0	0	0	0.073	0.9	0.302	0	0.929
GRM5	OXT	1848814	1842661	9606.ENSP00000306138	9606.ENSP00000217386	0	0	0	0	0	0	0.9	0.324	0	0.929
TBXA2R	rosiglitazone	1859713	-77998	9606.ENSP00000393333	-1.CID000077998	0	0	0	0	0	0.316	0.9	0	0	0.929
GRPR	rosiglitazone	1857195	-77998	9606.ENSP00000369643	-1.CID000077998	0	0	0	0	0	0.316	0.9	0	0	0.929
MLNR	rosiglitazone	1842711	-77998	9606.ENSP00000218721	-1.CID000077998	0	0	0	0	0	0.316	0.9	0	0	0.929
OXT	acetylcholine	1842661	-187	9606.ENSP00000217386	-1.CID000000187	0	0	0	0	0	0	0.9	0.32	0	0.929
TAC1	TRHR	1850311	1849230	9606.ENSP00000321106	9606.ENSP00000309818	0	0	0	0	0	0	0.9	0.326	0	0.929
GNAQ	OXT	1847018	1842661	9606.ENSP00000286548	9606.ENSP00000217386	0	0	0	0	0	0	0.9	0.324	0	0.929
NMUR2	rosiglitazone	1844367	-77998	9606.ENSP00000255262	-1.CID000077998	0	0	0	0	0	0.316	0.9	0	0	0.929
TRHR	rosiglitazone	1849230	-77998	9606.ENSP00000309818	-1.CID000077998	0	0	0	0	0	0.316	0.9	0	0	0.929
EDNRB	OXT	1856642	1842661	9606.ENSP00000366416	9606.ENSP00000217386	0	0	0	0	0	0	0.9	0.328	0	0.929
NTSR1	rosiglitazone	1855276	-77998	9606.ENSP00000359532	-1.CID000077998	0	0	0	0	0	0.316	0.9	0	0	0.929
TRH	GNAQ	1848532	1847018	9606.ENSP00000303452	9606.ENSP00000286548	0	0	0	0	0	0	0.9	0.325	0	0.929
TAC1	NMU	1850311	1845502	9606.ENSP00000321106	9606.ENSP00000264218	0	0	0	0	0	0	0.9	0.325	0	0.929
NTSR2	rosiglitazone	1848558	-77998	9606.ENSP00000303686	-1.CID000077998	0	0	0	0	0	0.316	0.9	0	0	0.929
CCKAR	rosiglitazone	1847590	-77998	9606.ENSP00000295589	-1.CID000077998	0	0	0	0	0	0.316	0.9	0	0	0.929
KISS1R	rosiglitazone	1843397	-77998	9606.ENSP00000234371	-1.CID000077998	0	0	0	0	0	0.316	0.9	0	0	0.929
NMUR1	rosiglitazone	1848781	-77998	9606.ENSP00000305877	-1.CID000077998	0	0	0	0	0	0.316	0.9	0	0	0.929
GHSR	rosiglitazone	1843590	-77998	9606.ENSP00000241256	-1.CID000077998	0	0	0	0	0	0.316	0.9	0	0	0.929
GCG	rosiglitazone	1859292	-77998	9606.ENSP00000387662	-1.CID000077998	0	0	0	0	0	0	0.9	0.311	0	0.929
LPAR3	rosiglitazone	1855308	-77998	9606.ENSP00000359643	-1.CID000077998	0	0	0	0	0	0.316	0.9	0	0	0.929
palmitate	norepinephrine	-985	-439260	-1.CID000000985	-1.CID000439260	0	0	0	0	0	0	0.9	0.314	0	0.929
GNAQ	GRP	1847018	1844471	9606.ENSP00000286548	9606.ENSP00000256857	0	0	0	0	0	0	0.9	0.324	0	0.929
LPAR3	prostaglandin .	1855308	-5280360	9606.ENSP00000359643	-1.CID005280360	0	0	0	0	0	0.309	0.9	0	0	0.928
TRHR	serotonine	1849230	-5202	9606.ENSP00000309818	-1.CID000005202	0	0	0	0	0	0.31	0.9	0	0	0.928
CCKAR	prostaglandin .	1847590	-5280360	9606.ENSP00000295589	-1.CID005280360	0	0	0	0	0	0.309	0.9	0	0	0.928
serotonine	thromboxane A2	-5202	-5280497	-1.CID000005202	-1.CID005280497	0	0	0	0	0	0	0.9	0.306	0	0.928
TRHR	prostaglandin .	1849230	-5280360	9606.ENSP00000309818	-1.CID005280360	0	0	0	0	0	0.309	0.9	0	0	0.928
KISS1R	serotonine	1843397	-5202	9606.ENSP00000234371	-1.CID000005202	0	0	0	0	0	0.31	0.9	0	0	0.928
EDNRB	serotonine	1856642	-5202	9606.ENSP00000366416	-1.CID000005202	0	0	0	0	0	0.31	0.9	0	0	0.928
KISS1R	prostaglandin .	1843397	-5280360	9606.ENSP00000234371	-1.CID005280360	0	0	0	0	0	0.309	0.9	0	0	0.928
MLNR	prostaglandin .	1842711	-5280360	9606.ENSP00000218721	-1.CID005280360	0	0	0	0	0	0.309	0.9	0	0	0.928
NMUR2	prostaglandin .	1844367	-5280360	9606.ENSP00000255262	-1.CID005280360	0	0	0	0	0	0.309	0.9	0	0	0.928
NMUR1	prostaglandin .	1848781	-5280360	9606.ENSP00000305877	-1.CID005280360	0	0	0	0	0	0.309	0.9	0	0	0.928
GHSR	serotonine	1843590	-5202	9606.ENSP00000241256	-1.CID000005202	0	0	0	0	0	0.31	0.9	0	0	0.928
GRPR	serotonine	1857195	-5202	9606.ENSP00000369643	-1.CID000005202	0	0	0	0	0	0.31	0.9	0	0	0.928
CCKAR	serotonine	1847590	-5202	9606.ENSP00000295589	-1.CID000005202	0	0	0	0	0	0.31	0.9	0	0	0.928
CCK	KISS1R	1851885	1843397	9606.ENSP00000335657	9606.ENSP00000234371	0	0	0	0	0	0	0.9	0.31	0	0.928
MLNR	serotonine	1842711	-5202	9606.ENSP00000218721	-1.CID000005202	0	0	0	0	0	0.31	0.9	0	0	0.928
NMUR1	serotonine	1848781	-5202	9606.ENSP00000305877	-1.CID000005202	0	0	0	0	0	0.31	0.9	0	0	0.928
GRPR	prostaglandin .	1857195	-5280360	9606.ENSP00000369643	-1.CID005280360	0	0	0	0	0	0.309	0.9	0	0	0.928
NTSR2	prostaglandin .	1848558	-5280360	9606.ENSP00000303686	-1.CID005280360	0	0	0	0	0	0.309	0.9	0	0	0.928
TAC1	MLNR	1850311	1842711	9606.ENSP00000321106	9606.ENSP00000218721	0	0	0	0	0	0	0.9	0.31	0	0.928
NMUR2	serotonine	1844367	-5202	9606.ENSP00000255262	-1.CID000005202	0	0	0	0	0	0.31	0.9	0	0	0.928
LPAR3	serotonine	1855308	-5202	9606.ENSP00000359643	-1.CID000005202	0	0	0	0	0	0.31	0.9	0	0	0.928
AGTR1	serotonine	1846323	-5202	9606.ENSP00000273430	-1.CID000005202	0	0	0	0	0	0.31	0.9	0	0	0.928
NTSR1	prostaglandin .	1855276	-5280360	9606.ENSP00000359532	-1.CID005280360	0	0	0	0	0	0.309	0.9	0	0	0.928
GCGR	NTS	1858855	1844400	9606.ENSP00000383558	9606.ENSP00000256010	0	0	0	0	0	0	0.9	0.305	0	0.927
NPS	NMUR2	1858560	1844367	9606.ENSP00000381105	9606.ENSP00000255262	0	0	0	0	0	0	0.9	0.3	0	0.927
GCGR	palmitate	1858855	-985	9606.ENSP00000383558	-1.CID000000985	0	0	0	0	0	0	0.9	0.3	0	0.927
AGTR1	OXT	1846323	1842661	9606.ENSP00000273430	9606.ENSP00000217386	0	0	0	0	0	0	0.9	0.302	0	0.927
NPS	GNAQ	1858560	1847018	9606.ENSP00000381105	9606.ENSP00000286548	0	0	0	0	0	0	0.9	0.301	0	0.927
NPS	AGTR1	1858560	1846323	9606.ENSP00000381105	9606.ENSP00000273430	0	0	0	0	0	0	0.9	0.302	0	0.927
NTS	KISS1R	1844400	1843397	9606.ENSP00000256010	9606.ENSP00000234371	0	0	0	0	0	0	0.9	0.308	0	0.927
GHSR	acetylcholine	1843590	-187	9606.ENSP00000241256	-1.CID000000187	0	0	0	0	0	0	0.9	0.297	0	0.927
palmitate	prostaglandin .	-985	-5280360	-1.CID000000985	-1.CID005280360	0	0	0	0	0	0	0.9	0.297	0	0.927
NPS	PROK2	1858560	1847593	9606.ENSP00000381105	9606.ENSP00000295619	0	0	0	0	0	0	0.9	0.306	0	0.927
TACR3	KISS1R	1848519	1843397	9606.ENSP00000303325	9606.ENSP00000234371	0	0	0	0.668	0	0	0.9	0.822	0	0.927
TRH	epinephrine	1848532	-5815	9606.ENSP00000303452	-1.CID000005815	0	0	0	0	0	0	0.9	0.295	0	0.927
TAC1	serotonine	1850311	-5202	9606.ENSP00000321106	-1.CID000005202	0	0	0	0	0	0	0.9	0.282	0	0.926
GNAQ	norepinephrine	1847018	-439260	9606.ENSP00000286548	-1.CID000439260	0	0	0	0	0	0	0.9	0.29	0	0.926
PLCB1	GRM5	1852081	1848814	9606.ENSP00000338185	9606.ENSP00000306138	0	0	0	0	0	0	0.9	0.299	0	0.926
OXT	GNA11	1842661	1842246	9606.ENSP00000217386	9606.ENSP00000078429	0	0	0	0	0	0	0.9	0.284	0	0.925
GNA15	OXT	1845252	1842661	9606.ENSP00000262958	9606.ENSP00000217386	0	0	0	0	0	0	0.9	0.282	0	0.925
NPS	F2RL1	1858560	1847773	9606.ENSP00000381105	9606.ENSP00000296677	0	0	0	0	0	0	0.9	0.29	0	0.925
MLNR	epinephrine	1842711	-5815	9606.ENSP00000218721	-1.CID000005815	0	0	0	0	0	0.273	0.9	0	0	0.925
KISS1R	epinephrine	1843397	-5815	9606.ENSP00000234371	-1.CID000005815	0	0	0	0	0	0.273	0.9	0	0	0.925
NTS	NMUR2	1844400	1844367	9606.ENSP00000256010	9606.ENSP00000255262	0	0	0	0	0	0	0.9	0.284	0	0.925
NTSR1	epinephrine	1855276	-5815	9606.ENSP00000359532	-1.CID000005815	0	0	0	0	0	0.273	0.9	0	0	0.925
GRPR	OXT	1857195	1842661	9606.ENSP00000369643	9606.ENSP00000217386	0	0	0	0	0	0	0.9	0.29	0	0.925
GRPR	epinephrine	1857195	-5815	9606.ENSP00000369643	-1.CID000005815	0	0	0	0	0	0.273	0.9	0	0	0.925
NPS	NTSR1	1858560	1855276	9606.ENSP00000381105	9606.ENSP00000359532	0	0	0	0	0	0	0.9	0.287	0	0.925
LPAR3	epinephrine	1855308	-5815	9606.ENSP00000359643	-1.CID000005815	0	0	0	0	0	0.273	0.9	0	0	0.925
PLCB1	thromboxane A2	1852081	-5280497	9606.ENSP00000338185	-1.CID005280497	0	0	0	0	0	0	0.9	0.273	0	0.925
MLN	NMUR1	1859375	1848781	9606.ENSP00000388825	9606.ENSP00000305877	0	0	0	0	0	0	0.9	0.286	0	0.925
KNG1	epinephrine	1845668	-5815	9606.ENSP00000265023	-1.CID000005815	0	0	0	0	0	0	0.9	0.279	0	0.925
NMUR1	epinephrine	1848781	-5815	9606.ENSP00000305877	-1.CID000005815	0	0	0	0	0	0.273	0.9	0	0	0.925
CCK	GNAQ	1851885	1847018	9606.ENSP00000335657	9606.ENSP00000286548	0	0	0	0	0	0	0.9	0.283	0	0.925
NMUR2	epinephrine	1844367	-5815	9606.ENSP00000255262	-1.CID000005815	0	0	0	0	0	0.273	0.9	0	0	0.925
GCG	MLNR	1859292	1842711	9606.ENSP00000387662	9606.ENSP00000218721	0	0	0	0	0	0	0.9	0.284	0	0.925
TRHR	NMU	1849230	1845502	9606.ENSP00000309818	9606.ENSP00000264218	0	0	0	0	0	0	0.9	0.284	0	0.925
MLN	acetylcholine	1859375	-187	9606.ENSP00000388825	-1.CID000000187	0	0	0	0	0	0	0.9	0.281	0	0.925
NPS	NTSR2	1858560	1848558	9606.ENSP00000381105	9606.ENSP00000303686	0	0	0	0	0	0	0.9	0.29	0	0.925
TAC1	GNA11	1850311	1842246	9606.ENSP00000321106	9606.ENSP00000078429	0	0	0	0	0	0	0.9	0.287	0	0.925
NPS	MLNR	1858560	1842711	9606.ENSP00000381105	9606.ENSP00000218721	0	0	0	0	0	0	0.9	0.283	0	0.925
NTSR2	epinephrine	1848558	-5815	9606.ENSP00000303686	-1.CID000005815	0	0	0	0	0	0.273	0.9	0	0	0.925
GNA11	norepinephrine	1842246	-439260	9606.ENSP00000078429	-1.CID000439260	0	0	0	0	0	0	0.9	0.279	0	0.925
TAC1	GNA15	1850311	1845252	9606.ENSP00000321106	9606.ENSP00000262958	0	0	0	0	0	0	0.9	0.289	0	0.925
F2RL1	histamine	1847773	-774	9606.ENSP00000296677	-1.CID000000774	0	0	0	0	0	0	0.9	0.269	0	0.924
EDNRB	GNA15	1856642	1845252	9606.ENSP00000366416	9606.ENSP00000262958	0	0	0	0	0	0.073	0.9	0.253	0	0.924
TAC1	epinephrine	1850311	-5815	9606.ENSP00000321106	-1.CID000005815	0	0	0	0	0	0	0.9	0.268	0	0.924
ADRBK1	acetylcholine	1849510	-187	9606.ENSP00000312262	-1.CID000000187	0	0	0	0	0	0	0.9	0.265	0	0.924
GCGR	GHSR	1858855	1843590	9606.ENSP00000383558	9606.ENSP00000241256	0	0	0	0	0	0	0.9	0.275	0	0.924
GNAQ	KISS1R	1847018	1843397	9606.ENSP00000286548	9606.ENSP00000234371	0	0	0	0	0	0.073	0.9	0.25	0	0.924
CYSLTR2	histamine	1846759	-774	9606.ENSP00000282018	-1.CID000000774	0	0	0	0	0	0	0.9	0.258	0	0.923
TRH	AGTR1	1848532	1846323	9606.ENSP00000303452	9606.ENSP00000273430	0	0	0	0	0	0	0.9	0.266	0	0.923
GNAQ	acetylcholine	1847018	-187	9606.ENSP00000286548	-1.CID000000187	0	0	0	0	0	0	0.9	0.26	0	0.923
LPAR3	uridine diphos.	1855308	-6031	9606.ENSP00000359643	-1.CID000006031	0	0	0	0	0	0.198	0.9	0.102	0	0.923
GRM5	GNA11	1848814	1842246	9606.ENSP00000306138	9606.ENSP00000078429	0	0	0	0	0	0	0.9	0.262	0	0.923
GNA14	GNG2	1856528	1851723	9606.ENSP00000365807	9606.ENSP00000334448	0	0	0	0	0	0	0.9	0.266	0	0.923
PROK2	GRP	1847593	1844471	9606.ENSP00000295619	9606.ENSP00000256857	0	0	0	0	0	0	0.9	0.262	0	0.923
CHRM1	KNG1	1848849	1845668	9606.ENSP00000306490	9606.ENSP00000265023	0	0	0	0	0	0	0.9	0.266	0	0.923
ADRBK1	norepinephrine	1849510	-439260	9606.ENSP00000312262	-1.CID000439260	0	0	0	0	0	0	0.9	0.253	0	0.923
GNA14	epinephrine	1856528	-5815	9606.ENSP00000365807	-1.CID000005815	0	0	0	0	0	0	0.9	0.261	0	0.923
GRK5	GNAQ	1858049	1847018	9606.ENSP00000376609	9606.ENSP00000286548	0	0	0	0	0	0	0.9	0.268	0	0.923
GNA11	thromboxane A2	1842246	-5280497	9606.ENSP00000078429	-1.CID005280497	0	0	0	0	0	0	0.9	0.256	0	0.923
GNAQ	histamine	1847018	-774	9606.ENSP00000286548	-1.CID000000774	0	0	0	0	0	0	0.9	0.256	0	0.923
GRPR	GNAQ	1857195	1847018	9606.ENSP00000369643	9606.ENSP00000286548	0	0	0	0	0	0.073	0.9	0.23	0	0.922
NMUR1	norepinephrine	1848781	-439260	9606.ENSP00000305877	-1.CID000439260	0	0	0	0	0	0.249	0.9	0	0	0.922
NTSR2	norepinephrine	1848558	-439260	9606.ENSP00000303686	-1.CID000439260	0	0	0	0	0	0.249	0.9	0	0	0.922
MLNR	norepinephrine	1842711	-439260	9606.ENSP00000218721	-1.CID000439260	0	0	0	0	0	0.249	0.9	0	0	0.922
MLN	PROK2	1859375	1847593	9606.ENSP00000388825	9606.ENSP00000295619	0	0	0	0	0	0	0.9	0.253	0	0.922
CCKAR	norepinephrine	1847590	-439260	9606.ENSP00000295589	-1.CID000439260	0	0	0	0	0	0.249	0.9	0	0	0.922
MLN	erythromycin	1859375	-12560	9606.ENSP00000388825	-1.CID000012560	0	0	0	0	0	0	0	0.922	0	0.922
GRPR	norepinephrine	1857195	-439260	9606.ENSP00000369643	-1.CID000439260	0	0	0	0	0	0.249	0.9	0	0	0.922
PLCB4	GRM5	1851676	1848814	9606.ENSP00000334105	9606.ENSP00000306138	0	0	0	0	0	0	0.9	0.255	0	0.922
NTSR1	norepinephrine	1855276	-439260	9606.ENSP00000359532	-1.CID000439260	0	0	0	0	0	0.249	0.9	0	0	0.922
GRM5	acetylcholine	1848814	-187	9606.ENSP00000306138	-1.CID000000187	0	0	0	0	0	0	0.9	0.247	0	0.922
LPAR3	norepinephrine	1855308	-439260	9606.ENSP00000359643	-1.CID000439260	0	0	0	0	0	0.249	0.9	0	0	0.922
EDNRB	NTS	1856642	1844400	9606.ENSP00000366416	9606.ENSP00000256010	0	0	0	0	0	0	0.9	0.255	0	0.922
TACR3	NTS	1848519	1844400	9606.ENSP00000303325	9606.ENSP00000256010	0	0	0	0	0	0	0.9	0.254	0	0.922
NMUR2	norepinephrine	1844367	-439260	9606.ENSP00000255262	-1.CID000439260	0	0	0	0	0	0.249	0.9	0	0	0.922
KISS1R	norepinephrine	1843397	-439260	9606.ENSP00000234371	-1.CID000439260	0	0	0	0	0	0.249	0.9	0	0	0.922
TRHR	GRM5	1849230	1848814	9606.ENSP00000309818	9606.ENSP00000306138	0	0	0	0	0	0	0.9	0.259	0	0.922
rosiglitazone	prostaglandin .	-77998	-5280360	-1.CID000077998	-1.CID005280360	0	0	0	0	0	0	0.9	0.233	0	0.921
GRPR	acetylcholine	1857195	-187	9606.ENSP00000369643	-1.CID000000187	0	0	0	0	0	0	0.9	0.236	0	0.921
LPAR3	thromboxane A2	1855308	-5280497	9606.ENSP00000359643	-1.CID005280497	0	0	0	0	0	0	0.9	0.236	0	0.921
NTSR1	acetylcholine	1855276	-187	9606.ENSP00000359532	-1.CID000000187	0	0	0	0	0	0	0.9	0.236	0	0.921
GHSR	thromboxane A2	1843590	-5280497	9606.ENSP00000241256	-1.CID005280497	0	0	0	0	0	0	0.9	0.236	0	0.921
MLNR	thromboxane A2	1842711	-5280497	9606.ENSP00000218721	-1.CID005280497	0	0	0	0	0	0	0.9	0.236	0	0.921
acetylcholine	palmitate	-187	-985	-1.CID000000187	-1.CID000000985	0	0	0	0	0	0	0.9	0.234	0	0.921
NMUR2	thromboxane A2	1844367	-5280497	9606.ENSP00000255262	-1.CID005280497	0	0	0	0	0	0	0.9	0.236	0	0.921
NMUR2	acetylcholine	1844367	-187	9606.ENSP00000255262	-1.CID000000187	0	0	0	0	0	0	0.9	0.236	0	0.921
NTSR2	acetylcholine	1848558	-187	9606.ENSP00000303686	-1.CID000000187	0	0	0	0	0	0	0.9	0.236	0	0.921
KISS1R	thromboxane A2	1843397	-5280497	9606.ENSP00000234371	-1.CID005280497	0	0	0	0	0	0	0.9	0.236	0	0.921
GCGR	GNA15	1858855	1845252	9606.ENSP00000383558	9606.ENSP00000262958	0	0	0	0	0	0	0.9	0.251	0	0.921
NMUR1	acetylcholine	1848781	-187	9606.ENSP00000305877	-1.CID000000187	0	0	0	0	0	0	0.9	0.236	0	0.921
GCGR	GNA11	1858855	1842246	9606.ENSP00000383558	9606.ENSP00000078429	0	0	0	0	0	0	0.9	0.243	0	0.921
NTSR2	thromboxane A2	1848558	-5280497	9606.ENSP00000303686	-1.CID005280497	0	0	0	0	0	0	0.9	0.236	0	0.921
AGTR1	thromboxane A2	1846323	-5280497	9606.ENSP00000273430	-1.CID005280497	0	0	0	0	0	0	0.9	0.236	0	0.921
GRPR	thromboxane A2	1857195	-5280497	9606.ENSP00000369643	-1.CID005280497	0	0	0	0	0	0	0.9	0.236	0	0.921
CCKAR	thromboxane A2	1847590	-5280497	9606.ENSP00000295589	-1.CID005280497	0	0	0	0	0	0	0.9	0.236	0	0.921
KISS1R	acetylcholine	1843397	-187	9606.ENSP00000234371	-1.CID000000187	0	0	0	0	0	0	0.9	0.236	0	0.921
AGTR1	NTS	1846323	1844400	9606.ENSP00000273430	9606.ENSP00000256010	0	0	0	0	0	0	0.9	0.251	0	0.921
CCK	epinephrine	1851885	-5815	9606.ENSP00000335657	-1.CID000005815	0	0	0	0	0	0	0.9	0.241	0	0.921
NTSR1	thromboxane A2	1855276	-5280497	9606.ENSP00000359532	-1.CID005280497	0	0	0	0	0	0	0.9	0.236	0	0.921
TRHR	thromboxane A2	1849230	-5280497	9606.ENSP00000309818	-1.CID005280497	0	0	0	0	0	0	0.9	0.236	0	0.921
NMUR1	thromboxane A2	1848781	-5280497	9606.ENSP00000305877	-1.CID005280497	0	0	0	0	0	0	0.9	0.236	0	0.921
GNA15	NTS	1845252	1844400	9606.ENSP00000262958	9606.ENSP00000256010	0	0	0	0	0	0	0.9	0.243	0	0.921
TAC1	PGF2 alpha	1850311	-5280363	9606.ENSP00000321106	-1.CID005280363	0	0	0	0	0	0	0.9	0.232	0	0.92
GCG	TRHR	1859292	1849230	9606.ENSP00000387662	9606.ENSP00000309818	0	0	0	0	0	0	0.9	0.241	0	0.92
NTS	GNA11	1844400	1842246	9606.ENSP00000256010	9606.ENSP00000078429	0	0	0	0	0	0	0.9	0.242	0	0.92
GRPR	GNA15	1857195	1845252	9606.ENSP00000369643	9606.ENSP00000262958	0	0	0	0	0	0.073	0.9	0.211	0	0.92
EDNRB	CCK	1856642	1851885	9606.ENSP00000366416	9606.ENSP00000335657	0	0	0	0	0	0	0.9	0.242	0	0.92
NMS	OXT	1856567	1842661	9606.ENSP00000366061	9606.ENSP00000217386	0	0	0	0	0	0	0.9	0.24	0	0.92
CHRM1	GRM5	1848849	1848814	9606.ENSP00000306490	9606.ENSP00000306138	0	0	0	0	0	0	0.9	0.234	0	0.92
NPS	prostaglandin .	1858560	-5280360	9606.ENSP00000381105	-1.CID005280360	0	0	0	0	0	0	0.9	0.227	0	0.92
GCGR	AGTR1	1858855	1846323	9606.ENSP00000383558	9606.ENSP00000273430	0	0	0	0	0	0	0.9	0.228	0	0.919
GNAQ	epinephrine	1847018	-5815	9606.ENSP00000286548	-1.CID000005815	0	0	0	0	0	0	0.9	0.213	0	0.919
TAC1	CHRM1	1850311	1848849	9606.ENSP00000321106	9606.ENSP00000306490	0	0	0	0	0	0	0.9	0.228	0	0.919
GRPR	GNA11	1857195	1842246	9606.ENSP00000369643	9606.ENSP00000078429	0	0	0	0	0	0.073	0.9	0.201	0	0.919
GNA15	acetylcholine	1845252	-187	9606.ENSP00000262958	-1.CID000000187	0	0	0	0	0	0	0.9	0.214	0	0.919
GCG	GRM5	1859292	1848814	9606.ENSP00000387662	9606.ENSP00000306138	0	0	0	0	0	0	0.9	0.227	0	0.919
GNA15	norepinephrine	1845252	-439260	9606.ENSP00000262958	-1.CID000439260	0	0	0	0	0	0	0.9	0.216	0	0.919
GCGR	GRPR	1858855	1857195	9606.ENSP00000383558	9606.ENSP00000369643	0	0	0	0	0	0	0.9	0.219	0	0.918
TAC1	GNAQ	1850311	1847018	9606.ENSP00000321106	9606.ENSP00000286548	0	0	0	0	0	0	0.9	0.214	0	0.918
GNA11	acetylcholine	1842246	-187	9606.ENSP00000078429	-1.CID000000187	0	0	0	0	0	0	0.9	0.209	0	0.918
TAC1	AGTR1	1850311	1846323	9606.ENSP00000321106	9606.ENSP00000273430	0	0	0	0	0	0	0.9	0.216	0	0.918
TBXA2R	TAC1	1859713	1850311	9606.ENSP00000393333	9606.ENSP00000321106	0	0	0	0	0	0	0.9	0.216	0	0.918
CCKAR	GNA11	1847590	1842246	9606.ENSP00000295589	9606.ENSP00000078429	0	0	0	0	0	0.073	0.9	0.188	0	0.918
TRH	KISS1R	1848532	1843397	9606.ENSP00000303452	9606.ENSP00000234371	0	0	0	0	0	0	0.9	0.216	0	0.918
GCGR	GRP	1858855	1844471	9606.ENSP00000383558	9606.ENSP00000256857	0	0	0	0	0	0	0.9	0.216	0	0.918
NMS	NMU	1856567	1845502	9606.ENSP00000366061	9606.ENSP00000264218	0	0	0	0.747	0	0	0.9	0.754	0	0.918
GCG	histamine	1859292	-774	9606.ENSP00000387662	-1.CID000000774	0	0	0	0	0	0	0.9	0.212	0	0.918
CCKAR	GNA15	1847590	1845252	9606.ENSP00000295589	9606.ENSP00000262958	0	0	0	0	0	0.073	0.9	0.188	0	0.918
NTSR2	TACR3	1848558	1848519	9606.ENSP00000303686	9606.ENSP00000303325	0	0	0	0	0	0	0.9	0.22	0	0.918
KISS1R	GNA11	1843397	1842246	9606.ENSP00000234371	9606.ENSP00000078429	0	0	0	0	0	0.073	0.9	0.188	0	0.918
TACR3	histamine	1848519	-774	9606.ENSP00000303325	-1.CID000000774	0	0	0	0	0	0	0.9	0.211	0	0.918
GNG2	CHRM1	1851723	1848849	9606.ENSP00000334448	9606.ENSP00000306490	0	0	0	0	0	0	0.9	0.222	0	0.918
GCG	GNAQ	1859292	1847018	9606.ENSP00000387662	9606.ENSP00000286548	0	0	0	0	0	0	0.9	0.213	0	0.917
GRM5	PLCB2	1848814	1844786	9606.ENSP00000306138	9606.ENSP00000260402	0	0	0	0	0	0	0.9	0.213	0	0.917
F2RL1	GNA15	1847773	1845252	9606.ENSP00000296677	9606.ENSP00000262958	0	0	0	0	0	0	0.9	0.207	0	0.917
NMUR1	uridine diphos.	1848781	-6031	9606.ENSP00000305877	-1.CID000006031	0	0	0	0	0	0.198	0.9	0	0	0.917
AGTR1	uridine diphos.	1846323	-6031	9606.ENSP00000273430	-1.CID000006031	0	0	0	0	0	0.198	0.9	0	0	0.917
EDNRB	uridine diphos.	1856642	-6031	9606.ENSP00000366416	-1.CID000006031	0	0	0	0	0	0.198	0.9	0	0	0.917
GCGR	TRH	1858855	1848532	9606.ENSP00000383558	9606.ENSP00000303452	0	0	0	0	0	0	0.9	0.207	0	0.917
MLNR	uridine diphos.	1842711	-6031	9606.ENSP00000218721	-1.CID000006031	0	0	0	0	0	0.198	0.9	0	0	0.917
TBXA2R	uridine diphos.	1859713	-6031	9606.ENSP00000393333	-1.CID000006031	0	0	0	0	0	0.198	0.9	0	0	0.917
NMUR2	uridine diphos.	1844367	-6031	9606.ENSP00000255262	-1.CID000006031	0	0	0	0	0	0.198	0.9	0	0	0.917
NTSR1	uridine diphos.	1855276	-6031	9606.ENSP00000359532	-1.CID000006031	0	0	0	0	0	0.198	0.9	0	0	0.917
GRP	NMUR2	1844471	1844367	9606.ENSP00000256857	9606.ENSP00000255262	0	0	0	0	0	0	0.9	0.207	0	0.917
GHSR	uridine diphos.	1843590	-6031	9606.ENSP00000241256	-1.CID000006031	0	0	0	0	0	0.198	0.9	0	0	0.917
CCK	TACR3	1851885	1848519	9606.ENSP00000335657	9606.ENSP00000303325	0	0	0	0	0	0	0.9	0.206	0	0.917
TRHR	uridine diphos.	1849230	-6031	9606.ENSP00000309818	-1.CID000006031	0	0	0	0	0	0.198	0.9	0	0	0.917
GRK5	acetylcholine	1858049	-187	9606.ENSP00000376609	-1.CID000000187	0	0	0	0	0	0	0.9	0.2	0	0.917
GRPR	uridine diphos.	1857195	-6031	9606.ENSP00000369643	-1.CID000006031	0	0	0	0	0	0.198	0.9	0	0	0.917
GRK5	norepinephrine	1858049	-439260	9606.ENSP00000376609	-1.CID000439260	0	0	0	0	0	0	0.9	0.198	0	0.917
histamine	palmitate	-774	-985	-1.CID000000774	-1.CID000000985	0	0	0	0	0	0	0.9	0.196	0	0.917
NTSR2	uridine diphos.	1848558	-6031	9606.ENSP00000303686	-1.CID000006031	0	0	0	0	0	0.198	0.9	0	0	0.917
GRM5	TRH	1848814	1848532	9606.ENSP00000306138	9606.ENSP00000303452	0	0	0	0	0	0	0.9	0.212	0	0.917
CCKAR	uridine diphos.	1847590	-6031	9606.ENSP00000295589	-1.CID000006031	0	0	0	0	0	0.198	0.9	0	0	0.917
KISS1R	uridine diphos.	1843397	-6031	9606.ENSP00000234371	-1.CID000006031	0	0	0	0	0	0.198	0.9	0	0	0.917
GRP	norepinephrine	1844471	-439260	9606.ENSP00000256857	-1.CID000439260	0	0	0	0	0	0	0.9	0.2	0	0.917
CCKAR	NMU	1847590	1845502	9606.ENSP00000295589	9606.ENSP00000264218	0	0	0	0	0	0.102	0.9	0.158	0	0.917
NTSR1	CCK	1855276	1851885	9606.ENSP00000359532	9606.ENSP00000335657	0	0	0	0	0	0	0.9	0.206	0	0.917
GCGR	GRM5	1858855	1848814	9606.ENSP00000383558	9606.ENSP00000306138	0	0	0	0	0	0	0.9	0.204	0	0.917
NTSR1	TAC1	1855276	1850311	9606.ENSP00000359532	9606.ENSP00000321106	0	0	0	0	0	0	0.9	0.202	0	0.916
LPAR3	GNAQ	1855308	1847018	9606.ENSP00000359643	9606.ENSP00000286548	0	0	0	0	0	0.073	0.9	0.172	0	0.916
TACR2	acetylcholine	1855880	-187	9606.ENSP00000362403	-1.CID000000187	0	0	0	0	0	0	0.9	0.19	0	0.916
GRK5	GNA11	1858049	1842246	9606.ENSP00000376609	9606.ENSP00000078429	0	0	0	0	0	0	0.9	0.202	0	0.916
GRPR	CCKAR	1857195	1847590	9606.ENSP00000369643	9606.ENSP00000295589	0	0	0	0.666	0	0	0.9	0.503	0	0.916
GRM5	PLCB3	1848814	1846623	9606.ENSP00000306138	9606.ENSP00000279230	0	0	0	0	0	0	0.9	0.201	0	0.916
LPAR3	GRP	1855308	1844471	9606.ENSP00000359643	9606.ENSP00000256857	0	0	0	0	0	0	0.9	0.198	0	0.916
NTSR2	GRP	1848558	1844471	9606.ENSP00000303686	9606.ENSP00000256857	0	0	0	0	0	0	0.9	0.201	0	0.916
F2RL1	GNA11	1847773	1842246	9606.ENSP00000296677	9606.ENSP00000078429	0	0	0	0	0	0	0.9	0.197	0	0.916
NMU	KISS1R	1845502	1843397	9606.ENSP00000264218	9606.ENSP00000234371	0	0	0	0	0	0	0.9	0.196	0	0.916
TBXA2R	AGTR1	1859713	1846323	9606.ENSP00000393333	9606.ENSP00000273430	0	0	0	0	0	0	0.9	0.203	0	0.916
NMS	TAC1	1856567	1850311	9606.ENSP00000366061	9606.ENSP00000321106	0	0	0	0	0	0	0.9	0.198	0	0.916
TBXA2R	GRP	1859713	1844471	9606.ENSP00000393333	9606.ENSP00000256857	0	0	0	0	0	0	0.9	0.198	0	0.916
GNA11	epinephrine	1842246	-5815	9606.ENSP00000078429	-1.CID000005815	0	0	0	0	0	0	0.9	0.188	0	0.916
GNAQ	NTS	1847018	1844400	9606.ENSP00000286548	9606.ENSP00000256010	0	0	0	0	0	0	0.9	0.204	0	0.916
PROK2	MLNR	1847593	1842711	9606.ENSP00000295619	9606.ENSP00000218721	0	0	0	0	0	0	0.9	0.191	0	0.915
CHRM1	OXT	1848849	1842661	9606.ENSP00000306490	9606.ENSP00000217386	0	0	0	0	0	0	0.9	0.191	0	0.915
rosiglitazone	norepinephrine	-77998	-439260	-1.CID000077998	-1.CID000439260	0	0	0	0	0	0	0.9	0.18	0	0.915
TBXA2R	PLCB1	1859713	1852081	9606.ENSP00000393333	9606.ENSP00000338185	0	0	0	0	0	0.08	0.9	0.157	0	0.915
CHRM1	NTSR2	1848849	1848558	9606.ENSP00000306490	9606.ENSP00000303686	0	0	0	0	0	0	0.9	0.185	0	0.915
CCK	NTSR2	1851885	1848558	9606.ENSP00000335657	9606.ENSP00000303686	0	0	0	0	0	0	0.9	0.191	0	0.915
NTSR1	GRP	1855276	1844471	9606.ENSP00000359532	9606.ENSP00000256857	0	0	0	0	0	0	0.9	0.192	0	0.915
LPAR3	OXT	1855308	1842661	9606.ENSP00000359643	9606.ENSP00000217386	0	0	0	0	0	0	0.9	0.194	0	0.915
NPS	serotonine	1858560	-5202	9606.ENSP00000381105	-1.CID000005202	0	0	0	0	0	0	0.9	0.177	0	0.915
GRP	epinephrine	1844471	-5815	9606.ENSP00000256857	-1.CID000005815	0	0	0	0	0	0	0.9	0.177	0	0.915
TRHR	NMUR1	1849230	1848781	9606.ENSP00000309818	9606.ENSP00000305877	0	0	0	0.716	0	0	0.9	0.58	0	0.915
GCGR	TAC1	1858855	1850311	9606.ENSP00000383558	9606.ENSP00000321106	0	0	0	0	0	0	0.9	0.193	0	0.915
LPAR3	KNG1	1855308	1845668	9606.ENSP00000359643	9606.ENSP00000265023	0	0	0	0	0	0	0.9	0.193	0	0.915
CCK	prostaglandin .	1851885	-5280360	9606.ENSP00000335657	-1.CID005280360	0	0	0	0	0	0	0.9	0.177	0	0.915
GNA14	norepinephrine	1856528	-439260	9606.ENSP00000365807	-1.CID000439260	0	0	0	0	0	0	0.9	0.183	0	0.915
CHRM1	epinephrine	1848849	-5815	9606.ENSP00000306490	-1.CID000005815	0	0	0	0	0	0	0.9	0.178	0	0.915
GCG	AGTR1	1859292	1846323	9606.ENSP00000387662	9606.ENSP00000273430	0	0	0	0	0	0	0.9	0.191	0	0.915
TRH	acetylcholine	1848532	-187	9606.ENSP00000303452	-1.CID000000187	0	0	0	0	0	0	0.9	0.175	0	0.915
ADRBK1	F2RL1	1849510	1847773	9606.ENSP00000312262	9606.ENSP00000296677	0	0	0	0	0	0	0.9	0.186	0	0.915
CHRM1	TRH	1848849	1848532	9606.ENSP00000306490	9606.ENSP00000303452	0	0	0	0	0	0	0.9	0.191	0	0.915
GCG	EDNRB	1859292	1856642	9606.ENSP00000387662	9606.ENSP00000366416	0	0	0	0	0	0	0.9	0.191	0	0.915
NMS	CCK	1856567	1851885	9606.ENSP00000366061	9606.ENSP00000335657	0	0	0	0	0	0	0.9	0.185	0	0.915
GRK5	GNA15	1858049	1845252	9606.ENSP00000376609	9606.ENSP00000262958	0	0	0	0	0	0	0.9	0.194	0	0.915
NTSR1	MLNR	1855276	1842711	9606.ENSP00000359532	9606.ENSP00000218721	0	0	0	0.76	0	0	0.9	0.662	0	0.915
NMUR1	GRP	1848781	1844471	9606.ENSP00000305877	9606.ENSP00000256857	0	0	0	0	0	0	0.9	0.194	0	0.915
TRHR	NMUR2	1849230	1844367	9606.ENSP00000309818	9606.ENSP00000255262	0	0	0	0.74	0	0	0.9	0.602	0	0.915
NTS	epinephrine	1844400	-5815	9606.ENSP00000256010	-1.CID000005815	0	0	0	0	0	0	0.9	0.169	0	0.914
CCKAR	GNAQ	1847590	1847018	9606.ENSP00000295589	9606.ENSP00000286548	0	0	0	0	0	0.073	0.9	0.147	0	0.914
OXT	serotonine	1842661	-5202	9606.ENSP00000217386	-1.CID000005202	0	0	0	0	0	0	0.9	0.169	0	0.914
TACR2	histamine	1855880	-774	9606.ENSP00000362403	-1.CID000000774	0	0	0	0	0	0	0.9	0.168	0	0.914
TBXA2R	GCGR	1859713	1858855	9606.ENSP00000393333	9606.ENSP00000383558	0	0	0	0	0	0	0.9	0.176	0	0.914
GNG2	acetylcholine	1851723	-187	9606.ENSP00000334448	-1.CID000000187	0	0	0	0	0	0	0.9	0.166	0	0.914
CCKAR	GHSR	1847590	1843590	9606.ENSP00000295589	9606.ENSP00000241256	0	0	0	0.682	0	0	0.9	0.489	0	0.914
GNG2	serotonine	1851723	-5202	9606.ENSP00000334448	-1.CID000005202	0	0	0	0	0	0	0.9	0.17	0	0.914
GRM5	norepinephrine	1848814	-439260	9606.ENSP00000306138	-1.CID000439260	0	0	0	0	0	0	0.9	0.167	0	0.914
GRM5	GNA15	1848814	1845252	9606.ENSP00000306138	9606.ENSP00000262958	0	0	0	0	0	0	0.9	0.18	0	0.914
GRPR	TRHR	1857195	1849230	9606.ENSP00000369643	9606.ENSP00000309818	0	0	0	0.687	0	0	0.9	0.5	0	0.914
KNG1	NMU	1845668	1845502	9606.ENSP00000265023	9606.ENSP00000264218	0	0	0	0	0	0	0.9	0.181	0	0.914
TACR2	KNG1	1855880	1845668	9606.ENSP00000362403	9606.ENSP00000265023	0	0	0	0	0	0	0.9	0.177	0	0.914
ADRBK1	epinephrine	1849510	-5815	9606.ENSP00000312262	-1.CID000005815	0	0	0	0	0	0	0.9	0.169	0	0.914
NMUR2	GHSR	1844367	1843590	9606.ENSP00000255262	9606.ENSP00000241256	0	0	0	0.792	0	0	0.9	0.689	0	0.914
CCK	AGTR1	1851885	1846323	9606.ENSP00000335657	9606.ENSP00000273430	0	0	0	0	0	0	0.9	0.18	0	0.914
NMUR2	OXT	1844367	1842661	9606.ENSP00000255262	9606.ENSP00000217386	0	0	0	0	0	0	0.9	0.181	0	0.914
NTSR1	OXT	1855276	1842661	9606.ENSP00000359532	9606.ENSP00000217386	0	0	0	0	0	0	0.9	0.168	0	0.913
GRPR	NMU	1857195	1845502	9606.ENSP00000369643	9606.ENSP00000264218	0	0	0	0	0	0	0.9	0.167	0	0.913
TRHR	AGTR1	1849230	1846323	9606.ENSP00000309818	9606.ENSP00000273430	0	0	0	0.647	0	0	0.9	0.4	0	0.913
GCGR	GNAQ	1858855	1847018	9606.ENSP00000383558	9606.ENSP00000286548	0	0	0	0	0	0	0.9	0.168	0	0.913
TACR3	OXT	1848519	1842661	9606.ENSP00000303325	9606.ENSP00000217386	0	0	0	0	0	0	0.9	0.168	0	0.913
TRH	palmitate	1848532	-985	9606.ENSP00000303452	-1.CID000000985	0	0	0	0	0	0	0.9	0.163	0	0.913
TBXA2R	GRM5	1859713	1848814	9606.ENSP00000393333	9606.ENSP00000306138	0	0	0	0	0	0	0.9	0.17	0	0.913
TACR3	KNG1	1848519	1845668	9606.ENSP00000303325	9606.ENSP00000265023	0	0	0	0	0	0	0.9	0.167	0	0.913
GCG	NTSR1	1859292	1855276	9606.ENSP00000387662	9606.ENSP00000359532	0	0	0	0	0	0	0.9	0.168	0	0.913
GCG	NMS	1859292	1856567	9606.ENSP00000387662	9606.ENSP00000366061	0	0	0	0	0	0	0.9	0.166	0	0.913
NMS	MLNR	1856567	1842711	9606.ENSP00000366061	9606.ENSP00000218721	0	0	0	0	0	0	0.9	0.169	0	0.913
EDNRB	AGTR1	1856642	1846323	9606.ENSP00000366416	9606.ENSP00000273430	0	0	0	0.662	0	0	0.9	0.418	0	0.913
NMUR1	GHSR	1848781	1843590	9606.ENSP00000305877	9606.ENSP00000241256	0	0	0	0.799	0	0	0.9	0.683	0	0.913
TBXA2R	GRPR	1859713	1857195	9606.ENSP00000393333	9606.ENSP00000369643	0	0	0	0	0	0	0.9	0.166	0	0.913
GCG	KISS1R	1859292	1843397	9606.ENSP00000387662	9606.ENSP00000234371	0	0	0	0	0	0	0.9	0.167	0	0.913
NTSR2	NMU	1848558	1845502	9606.ENSP00000303686	9606.ENSP00000264218	0	0	0	0	0	0	0.9	0.167	0	0.913
NMS	NTSR1	1856567	1855276	9606.ENSP00000366061	9606.ENSP00000359532	0	0	0	0	0	0	0.9	0.167	0	0.913
GNA14	thromboxane A2	1856528	-5280497	9606.ENSP00000365807	-1.CID005280497	0	0	0	0	0	0	0.9	0.151	0	0.912
NMS	GHSR	1856567	1843590	9606.ENSP00000366061	9606.ENSP00000241256	0	0	0	0	0	0	0.9	0.16	0	0.912
TBXA2R	OXT	1859713	1842661	9606.ENSP00000393333	9606.ENSP00000217386	0	0	0	0	0	0	0.9	0.157	0	0.912
EDNRB	TRH	1856642	1848532	9606.ENSP00000366416	9606.ENSP00000303452	0	0	0	0	0	0	0.9	0.165	0	0.912
GCGR	NMUR1	1858855	1848781	9606.ENSP00000383558	9606.ENSP00000305877	0	0	0	0	0	0	0.9	0.159	0	0.912
rosiglitazone	PGF2 alpha	-77998	-5280363	-1.CID000077998	-1.CID005280363	0	0	0	0	0	0	0.9	0.152	0	0.912
TRH	thromboxane A2	1848532	-5280497	9606.ENSP00000303452	-1.CID005280497	0	0	0	0	0	0	0.9	0.147	0	0.912
GRK5	GRM5	1858049	1848814	9606.ENSP00000376609	9606.ENSP00000306138	0	0	0	0	0	0	0.9	0.159	0	0.912
GCGR	NMUR2	1858855	1844367	9606.ENSP00000383558	9606.ENSP00000255262	0	0	0	0	0	0	0.9	0.159	0	0.912
GRP	MLNR	1844471	1842711	9606.ENSP00000256857	9606.ENSP00000218721	0	0	0	0	0	0	0.9	0.159	0	0.912
MLNR	H-Motilin	1842711	-16136567	9606.ENSP00000218721	-1.CID016136567	0	0	0	0	0	0.912	0	0	0	0.912
GCGR	OXT	1858855	1842661	9606.ENSP00000383558	9606.ENSP00000217386	0	0	0	0	0	0	0.9	0.159	0	0.912
NMUR1	MLNR	1848781	1842711	9606.ENSP00000305877	9606.ENSP00000218721	0	0	0	0.74	0	0	0.9	0.501	0	0.912
NMS	KISS1R	1856567	1843397	9606.ENSP00000366061	9606.ENSP00000234371	0	0	0	0	0	0	0.9	0.16	0	0.912
TACR3	acetylcholine	1848519	-187	9606.ENSP00000303325	-1.CID000000187	0	0	0	0	0	0	0.9	0.146	0	0.912
GNA15	KISS1R	1845252	1843397	9606.ENSP00000262958	9606.ENSP00000234371	0	0	0	0	0	0.073	0.9	0.128	0	0.912
palmitate	PGF2 alpha	-985	-5280363	-1.CID000000985	-1.CID005280363	0	0	0	0	0	0	0.9	0.151	0	0.912
CHRM1	GRP	1848849	1844471	9606.ENSP00000306490	9606.ENSP00000256857	0	0	0	0	0	0	0.9	0.159	0	0.912
GCG	CHRM1	1859292	1848849	9606.ENSP00000387662	9606.ENSP00000306490	0	0	0	0	0	0	0.9	0.163	0	0.912
CCK	NMUR2	1851885	1844367	9606.ENSP00000335657	9606.ENSP00000255262	0	0	0	0	0	0	0.9	0.159	0	0.912
GNA15	thromboxane A2	1845252	-5280497	9606.ENSP00000262958	-1.CID005280497	0	0	0	0	0	0	0.9	0.151	0	0.912
NMUR1	GNAQ	1848781	1847018	9606.ENSP00000305877	9606.ENSP00000286548	0	0	0	0	0	0.073	0.9	0.131	0	0.912
NTSR2	TRH	1848558	1848532	9606.ENSP00000303686	9606.ENSP00000303452	0	0	0	0	0	0	0.9	0.158	0	0.912
LPAR3	KISS1R	1855308	1843397	9606.ENSP00000359643	9606.ENSP00000234371	0	0	0	0	0	0	0.9	0.161	0	0.912
CHRM1	thromboxane A2	1848849	-5280497	9606.ENSP00000306490	-1.CID005280497	0	0	0	0	0	0	0.9	0.145	0	0.912
TBXA2R	PLCB3	1859713	1846623	9606.ENSP00000393333	9606.ENSP00000279230	0	0	0	0	0	0.08	0.9	0.115	0	0.911
TBXA2R	NTSR2	1859713	1848558	9606.ENSP00000393333	9606.ENSP00000303686	0	0	0	0	0	0	0.9	0.151	0	0.911
CCK	NMUR1	1851885	1848781	9606.ENSP00000335657	9606.ENSP00000305877	0	0	0	0	0	0	0.9	0.151	0	0.911
GCGR	KNG1	1858855	1845668	9606.ENSP00000383558	9606.ENSP00000265023	0	0	0	0	0	0	0.9	0.151	0	0.911
NTSR1	TRH	1855276	1848532	9606.ENSP00000359532	9606.ENSP00000303452	0	0	0	0	0	0	0.9	0.155	0	0.911
TACR3	PLCB2	1848519	1844786	9606.ENSP00000303325	9606.ENSP00000260402	0	0	0	0	0	0	0.9	0.155	0	0.911
KNG1	serotonine	1845668	-5202	9606.ENSP00000265023	-1.CID000005202	0	0	0	0	0	0	0.9	0.136	0	0.911
TAC1	NTSR2	1850311	1848558	9606.ENSP00000321106	9606.ENSP00000303686	0	0	0	0	0	0	0.9	0.151	0	0.911
TRH	MLNR	1848532	1842711	9606.ENSP00000303452	9606.ENSP00000218721	0	0	0	0	0	0	0.9	0.151	0	0.911
TACR2	PLCB3	1855880	1846623	9606.ENSP00000362403	9606.ENSP00000279230	0	0	0	0	0	0	0.9	0.147	0	0.911
GNA15	epinephrine	1845252	-5815	9606.ENSP00000262958	-1.CID000005815	0	0	0	0	0	0	0.9	0.136	0	0.911
GNAQ	NMUR2	1847018	1844367	9606.ENSP00000286548	9606.ENSP00000255262	0	0	0	0	0	0.073	0.9	0.122	0	0.911
TRHR	CCKAR	1849230	1847590	9606.ENSP00000309818	9606.ENSP00000295589	0	0	0	0.684	0	0	0.9	0.388	0	0.911
ADRBK1	GNA11	1849510	1842246	9606.ENSP00000312262	9606.ENSP00000078429	0	0	0	0	0	0	0.9	0.155	0	0.911
CCK	serotonine	1851885	-5202	9606.ENSP00000335657	-1.CID000005202	0	0	0	0	0	0	0.9	0.141	0	0.911
GCG	prostaglandin .	1859292	-5280360	9606.ENSP00000387662	-1.CID005280360	0	0	0	0	0	0	0.9	0.138	0	0.911
TAC1	thromboxane A2	1850311	-5280497	9606.ENSP00000321106	-1.CID005280497	0	0	0	0	0	0	0.9	0.143	0	0.911
GRM5	AGTR1	1848814	1846323	9606.ENSP00000306138	9606.ENSP00000273430	0	0	0	0	0	0	0.9	0.137	0	0.91
TACR3	epinephrine	1848519	-5815	9606.ENSP00000303325	-1.CID000005815	0	0	0	0	0	0	0.9	0.126	0	0.91
GNA14	ADRBK1	1856528	1849510	9606.ENSP00000365807	9606.ENSP00000312262	0	0	0	0	0	0	0.9	0.146	0	0.91
PLCB1	histamine	1852081	-774	9606.ENSP00000338185	-1.CID000000774	0	0	0	0	0	0	0.9	0.131	0	0.91
TBXA2R	GCG	1859713	1859292	9606.ENSP00000393333	9606.ENSP00000387662	0	0	0	0	0	0	0.9	0.138	0	0.91
PLCB1	KNG1	1852081	1845668	9606.ENSP00000338185	9606.ENSP00000265023	0	0	0	0	0	0	0.9	0.137	0	0.91
ADRBK1	prostaglandin .	1849510	-5280360	9606.ENSP00000312262	-1.CID005280360	0	0	0	0	0	0	0.9	0.132	0	0.91
TBXA2R	TRHR	1859713	1849230	9606.ENSP00000393333	9606.ENSP00000309818	0	0	0	0	0	0	0.9	0.138	0	0.91
GCGR	NMU	1858855	1845502	9606.ENSP00000383558	9606.ENSP00000264218	0	0	0	0	0	0	0.9	0.14	0	0.91
LPAR3	CHRM1	1855308	1848849	9606.ENSP00000359643	9606.ENSP00000306490	0	0	0	0	0	0	0.9	0.141	0	0.91
TACR3	PLCB3	1848519	1846623	9606.ENSP00000303325	9606.ENSP00000279230	0	0	0	0	0	0	0.9	0.145	0	0.91
epinephrine	rosiglitazone	-5815	-77998	-1.CID000005815	-1.CID000077998	0	0	0	0	0	0	0.9	0.127	0	0.91
GNA15	MLNR	1845252	1842711	9606.ENSP00000262958	9606.ENSP00000218721	0	0	0	0	0	0.073	0.9	0.114	0	0.91
TACR2	PLCB2	1855880	1844786	9606.ENSP00000362403	9606.ENSP00000260402	0	0	0	0	0	0	0.9	0.143	0	0.91
MLN	NMS	1859375	1856567	9606.ENSP00000388825	9606.ENSP00000366061	0	0	0	0	0	0	0.9	0.144	0	0.91
MLNR	GNA11	1842711	1842246	9606.ENSP00000218721	9606.ENSP00000078429	0	0	0	0	0	0.073	0.9	0.113	0	0.91
MLN	GCGR	1859375	1858855	9606.ENSP00000388825	9606.ENSP00000383558	0	0	0	0	0	0	0.9	0.137	0	0.91
PLCB1	TACR3	1852081	1848519	9606.ENSP00000338185	9606.ENSP00000303325	0	0	0	0	0	0	0.9	0.145	0	0.91
NTSR2	MLNR	1848558	1842711	9606.ENSP00000303686	9606.ENSP00000218721	0	0	0	0.648	0	0	0.9	0.325	0	0.91
GNAQ	GHSR	1847018	1843590	9606.ENSP00000286548	9606.ENSP00000241256	0	0	0	0	0	0.073	0.9	0.103	0	0.909
TACR2	rosiglitazone	1855880	-77998	9606.ENSP00000362403	-1.CID000077998	0	0	0	0	0	0	0.9	0.119	0	0.909
MLN	TACR2	1859375	1855880	9606.ENSP00000388825	9606.ENSP00000362403	0	0	0	0	0	0	0.9	0.129	0	0.909
TRH	rosiglitazone	1848532	-77998	9606.ENSP00000303452	-1.CID000077998	0	0	0	0	0	0	0.9	0.117	0	0.909
GNAQ	NMU	1847018	1845502	9606.ENSP00000286548	9606.ENSP00000264218	0	0	0	0	0	0	0.9	0.133	0	0.909
GRM5	GRP	1848814	1844471	9606.ENSP00000306138	9606.ENSP00000256857	0	0	0	0	0	0	0.9	0.136	0	0.909
AGTR1	GRP	1846323	1844471	9606.ENSP00000273430	9606.ENSP00000256857	0	0	0	0	0	0	0.9	0.129	0	0.909
GNAQ	serotonine	1847018	-5202	9606.ENSP00000286548	-1.CID000005202	0	0	0	0	0	0	0.9	0.121	0	0.909
GCG	PGF2 alpha	1859292	-5280363	9606.ENSP00000387662	-1.CID005280363	0	0	0	0	0	0	0.9	0.122	0	0.909
EDNRB	GNG2	1856642	1851723	9606.ENSP00000366416	9606.ENSP00000334448	0	0	0	0	0	0	0.9	0.13	0	0.909
GCG	NMUR1	1859292	1848781	9606.ENSP00000387662	9606.ENSP00000305877	0	0	0	0	0	0	0.9	0.135	0	0.909
TACR3	rosiglitazone	1848519	-77998	9606.ENSP00000303325	-1.CID000077998	0	0	0	0	0	0	0.9	0.119	0	0.909
PLCB2	norepinephrine	1844786	-439260	9606.ENSP00000260402	-1.CID000439260	0	0	0	0	0	0	0.9	0.118	0	0.909
GRM5	rosiglitazone	1848814	-77998	9606.ENSP00000306138	-1.CID000077998	0	0	0	0	0	0	0.9	0.118	0	0.909
GNA14	NMUR1	1856528	1848781	9606.ENSP00000365807	9606.ENSP00000305877	0	0	0	0	0	0.073	0.9	0.104	0	0.909
TBXA2R	TACR3	1859713	1848519	9606.ENSP00000393333	9606.ENSP00000303325	0	0	0	0	0	0	0.9	0.13	0	0.909
NMUR1	GNA11	1848781	1842246	9606.ENSP00000305877	9606.ENSP00000078429	0	0	0	0	0	0.073	0.9	0.104	0	0.909
NMS	PROK2	1856567	1847593	9606.ENSP00000366061	9606.ENSP00000295619	0	0	0	0	0	0	0.9	0.136	0	0.909
EDNRB	PLCB1	1856642	1852081	9606.ENSP00000366416	9606.ENSP00000338185	0	0	0	0	0	0.08	0.9	0.092	0	0.909
MLNR	OXT	1842711	1842661	9606.ENSP00000218721	9606.ENSP00000217386	0	0	0	0	0	0	0.9	0.136	0	0.909
GCGR	MLNR	1858855	1842711	9606.ENSP00000383558	9606.ENSP00000218721	0	0	0	0	0	0	0.9	0.135	0	0.909
GRK5	histamine	1858049	-774	9606.ENSP00000376609	-1.CID000000774	0	0	0	0	0	0	0.9	0.118	0	0.909
TBXA2R	NPS	1859713	1858560	9606.ENSP00000393333	9606.ENSP00000381105	0	0	0	0	0	0	0.9	0.129	0	0.909
GNA14	NMUR2	1856528	1844367	9606.ENSP00000365807	9606.ENSP00000255262	0	0	0	0	0	0.073	0.9	0.104	0	0.909
NMUR2	GNA11	1844367	1842246	9606.ENSP00000255262	9606.ENSP00000078429	0	0	0	0	0	0.073	0.9	0.104	0	0.909
GHSR	GNA11	1843590	1842246	9606.ENSP00000241256	9606.ENSP00000078429	0	0	0	0	0	0.073	0.9	0.094	0	0.908
LPAR6	uridine diphos.	1852804	-6031	9606.ENSP00000344353	-1.CID000006031	0	0	0	0	0	0	0.9	0.11	0	0.908
PLCB4	PLCB3	1851676	1846623	9606.ENSP00000334105	9606.ENSP00000279230	0	0	0	0.882	0	0	0.9	0.712	0	0.908
GCG	serotonine	1859292	-5202	9606.ENSP00000387662	-1.CID000005202	0	0	0	0	0	0	0.9	0.107	0	0.908
NTS	serotonine	1844400	-5202	9606.ENSP00000256010	-1.CID000005202	0	0	0	0	0	0	0.9	0.11	0	0.908
NTSR1	GHSR	1855276	1843590	9606.ENSP00000359532	9606.ENSP00000241256	0	0	0	0.81	0	0	0.9	0.452	0	0.908
PLCB4	TACR3	1851676	1848519	9606.ENSP00000334105	9606.ENSP00000303325	0	0	0	0	0	0	0.9	0.12	0	0.908
GRK5	epinephrine	1858049	-5815	9606.ENSP00000376609	-1.CID000005815	0	0	0	0	0	0	0.9	0.107	0	0.908
NMS	TRH	1856567	1848532	9606.ENSP00000366061	9606.ENSP00000303452	0	0	0	0	0	0	0.9	0.126	0	0.908
TACR3	GRP	1848519	1844471	9606.ENSP00000303325	9606.ENSP00000256857	0	0	0	0	0	0	0.9	0.126	0	0.908
TACR2	epinephrine	1855880	-5815	9606.ENSP00000362403	-1.CID000005815	0	0	0	0	0	0	0.9	0.111	0	0.908
PROK2	NTS	1847593	1844400	9606.ENSP00000295619	9606.ENSP00000256010	0	0	0	0	0	0	0.9	0.119	0	0.908
GRK5	NMUR1	1858049	1848781	9606.ENSP00000376609	9606.ENSP00000305877	0	0	0	0	0	0	0.9	0.124	0	0.908
PLCB3	histamine	1846623	-774	9606.ENSP00000279230	-1.CID000000774	0	0	0	0	0	0	0.9	0.111	0	0.908
NPS	PGF2 alpha	1858560	-5280363	9606.ENSP00000381105	-1.CID005280363	0	0	0	0	0	0	0.9	0.11	0	0.908
PLCB4	PGF2 alpha	1851676	-5280363	9606.ENSP00000334105	-1.CID005280363	0	0	0	0	0	0	0.9	0.11	0	0.908
CYSLTR2	PGF2 alpha	1846759	-5280363	9606.ENSP00000282018	-1.CID005280363	0	0	0	0	0	0	0.9	0.116	0	0.908
PLCB1	PGF2 alpha	1852081	-5280363	9606.ENSP00000338185	-1.CID005280363	0	0	0	0	0	0	0.9	0.11	0	0.908
NTSR1	KNG1	1855276	1845668	9606.ENSP00000359532	9606.ENSP00000265023	0	0	0	0	0	0	0.9	0.125	0	0.908
GHSR	KISS1R	1843590	1843397	9606.ENSP00000241256	9606.ENSP00000234371	0	0	0	0.695	0	0	0.9	0.3	0	0.908
TACR2	PLCB4	1855880	1851676	9606.ENSP00000362403	9606.ENSP00000334105	0	0	0	0	0	0	0.9	0.12	0	0.908
MLN	histamine	1859375	-774	9606.ENSP00000388825	-1.CID000000774	0	0	0	0	0	0	0.9	0.116	0	0.908
TRHR	CHRM1	1849230	1848849	9606.ENSP00000309818	9606.ENSP00000306490	0	0	0	0.622	0	0	0.9	0.268	0	0.908
PLCB2	PGF2 alpha	1844786	-5280363	9606.ENSP00000260402	-1.CID005280363	0	0	0	0	0	0	0.9	0.11	0	0.908
ADRBK1	GRP	1849510	1844471	9606.ENSP00000312262	9606.ENSP00000256857	0	0	0	0	0	0	0.9	0.122	0	0.908
TRHR	GHSR	1849230	1843590	9606.ENSP00000309818	9606.ENSP00000241256	0	0	0	0.717	0	0	0.9	0.32	0	0.908
PLCB2	OXT	1844786	1842661	9606.ENSP00000260402	9606.ENSP00000217386	0	0	0	0	0	0	0.9	0.126	0	0.908
NTSR1	NTSR2	1855276	1848558	9606.ENSP00000359532	9606.ENSP00000303686	0	0	0	0.896	0	0	0.9	0.821	0	0.908
PLCB3	KNG1	1846623	1845668	9606.ENSP00000279230	9606.ENSP00000265023	0	0	0	0	0	0	0.9	0.126	0	0.908
PLCB1	GRP	1852081	1844471	9606.ENSP00000338185	9606.ENSP00000256857	0	0	0	0	0	0	0.9	0.119	0	0.908
GNA15	histamine	1845252	-774	9606.ENSP00000262958	-1.CID000000774	0	0	0	0	0	0	0.9	0.108	0	0.908
NTSR1	GNA15	1855276	1845252	9606.ENSP00000359532	9606.ENSP00000262958	0	0	0	0	0	0.073	0.9	0.094	0	0.908
TAC1	KISS1R	1850311	1843397	9606.ENSP00000321106	9606.ENSP00000234371	0	0	0	0	0	0	0.9	0.126	0	0.908
PLCB3	PGF2 alpha	1846623	-5280363	9606.ENSP00000279230	-1.CID005280363	0	0	0	0	0	0	0.9	0.11	0	0.908
NMUR1	OXT	1848781	1842661	9606.ENSP00000305877	9606.ENSP00000217386	0	0	0	0	0	0	0.9	0.126	0	0.908
TACR2	PLCB1	1855880	1852081	9606.ENSP00000362403	9606.ENSP00000338185	0	0	0	0	0	0	0.9	0.125	0	0.908
NTSR1	GNA11	1855276	1842246	9606.ENSP00000359532	9606.ENSP00000078429	0	0	0	0	0	0.073	0.9	0.093	0	0.908
TACR2	CCK	1855880	1851885	9606.ENSP00000362403	9606.ENSP00000335657	0	0	0	0	0	0	0.9	0.125	0	0.908
TRHR	NTSR2	1849230	1848558	9606.ENSP00000309818	9606.ENSP00000303686	0	0	0	0.643	0	0	0.9	0.264	0	0.908
TBXA2R	PLCB4	1859713	1851676	9606.ENSP00000393333	9606.ENSP00000334105	0	0	0	0	0	0.08	0.9	0.079	0	0.907
GCG	NMUR2	1859292	1844367	9606.ENSP00000387662	9606.ENSP00000255262	0	0	0	0	0	0	0.9	0.109	0	0.907
EDNRB	NMU	1856642	1845502	9606.ENSP00000366416	9606.ENSP00000264218	0	0	0	0	0	0	0.9	0.112	0	0.907
PROK2	histamine	1847593	-774	9606.ENSP00000295619	-1.CID000000774	0	0	0	0	0	0	0.9	0.102	0	0.907
GNAQ	MLNR	1847018	1842711	9606.ENSP00000286548	9606.ENSP00000218721	0	0	0	0	0	0.073	0.9	0.084	0	0.907
GRP	PGF2 alpha	1844471	-5280363	9606.ENSP00000256857	-1.CID005280363	0	0	0	0	0	0	0.9	0.105	0	0.907
LPAR3	TACR3	1855308	1848519	9606.ENSP00000359643	9606.ENSP00000303325	0	0	0	0	0	0	0.9	0.108	0	0.907
TBXA2R	NTS	1859713	1844400	9606.ENSP00000393333	9606.ENSP00000256010	0	0	0	0	0	0	0.9	0.111	0	0.907
GNA11	histamine	1842246	-774	9606.ENSP00000078429	-1.CID000000774	0	0	0	0	0	0	0.9	0.104	0	0.907
PLCB4	PLCB2	1851676	1844786	9606.ENSP00000334105	9606.ENSP00000260402	0	0	0	0.864	0	0	0.9	0.584	0	0.907
LPAR3	GNA11	1855308	1842246	9606.ENSP00000359643	9606.ENSP00000078429	0	0	0	0	0	0.073	0.9	0.085	0	0.907
TACR3	NMU	1848519	1845502	9606.ENSP00000303325	9606.ENSP00000264218	0	0	0	0	0	0	0.9	0.115	0	0.907
GRP	prostaglandin .	1844471	-5280360	9606.ENSP00000256857	-1.CID005280360	0	0	0	0	0	0	0.9	0.101	0	0.907
GRK5	EDNRB	1858049	1856642	9606.ENSP00000376609	9606.ENSP00000366416	0	0	0	0	0	0	0.9	0.113	0	0.907
GRPR	PLCB3	1857195	1846623	9606.ENSP00000369643	9606.ENSP00000279230	0	0	0	0	0	0.08	0.9	0.075	0	0.907
GNA14	KISS1R	1856528	1843397	9606.ENSP00000365807	9606.ENSP00000234371	0	0	0	0	0	0.073	0.9	0.078	0	0.907
TACR3	NMUR2	1848519	1844367	9606.ENSP00000303325	9606.ENSP00000255262	0	0	0	0.686	0	0	0.9	0.276	0	0.907
GCG	TACR3	1859292	1848519	9606.ENSP00000387662	9606.ENSP00000303325	0	0	0	0	0	0	0.9	0.113	0	0.907
F2RL1	prostaglandin .	1847773	-5280360	9606.ENSP00000296677	-1.CID005280360	0	0	0	0	0	0	0.9	0.102	0	0.907
TACR2	NTS	1855880	1844400	9606.ENSP00000362403	9606.ENSP00000256010	0	0	0	0	0	0	0.9	0.111	0	0.907
LPAR6	MLNR	1852804	1842711	9606.ENSP00000344353	9606.ENSP00000218721	0	0	0	0.671	0	0	0.9	0.262	0	0.907
TACR2	NTSR2	1855880	1848558	9606.ENSP00000362403	9606.ENSP00000303686	0	0	0	0	0	0	0.9	0.112	0	0.907
GNA15	GHSR	1845252	1843590	9606.ENSP00000262958	9606.ENSP00000241256	0	0	0	0	0	0.073	0.9	0.083	0	0.907
histamine	rosiglitazone	-774	-77998	-1.CID000000774	-1.CID000077998	0	0	0	0	0	0	0.9	0.1	0	0.907
rosiglitazone	thromboxane A2	-77998	-5280497	-1.CID000077998	-1.CID005280497	0	0	0	0	0	0	0.9	0.103	0	0.907
EDNRB	GRM5	1856642	1848814	9606.ENSP00000366416	9606.ENSP00000306138	0	0	0	0	0	0	0.9	0.111	0	0.907
GCGR	EDNRB	1858855	1856642	9606.ENSP00000383558	9606.ENSP00000366416	0	0	0	0	0	0	0.9	0.115	0	0.907
palmitate	thromboxane A2	-985	-5280497	-1.CID000000985	-1.CID005280497	0	0	0	0	0	0	0.9	0.1	0	0.907
KNG1	KISS1R	1845668	1843397	9606.ENSP00000265023	9606.ENSP00000234371	0	0	0	0	0	0	0.9	0.113	0	0.907
GCG	TACR2	1859292	1855880	9606.ENSP00000387662	9606.ENSP00000362403	0	0	0	0	0	0	0.9	0.117	0	0.907
CHRM1	prostaglandin .	1848849	-5280360	9606.ENSP00000306490	-1.CID005280360	0	0	0	0	0	0	0.9	0.103	0	0.907
NMUR1	NMUR2	1848781	1844367	9606.ENSP00000305877	9606.ENSP00000255262	0	0	0	0.91	0	0	0.9	0.886	0	0.907
NMUR1	TRH	1848781	1848532	9606.ENSP00000305877	9606.ENSP00000303452	0	0	0	0	0	0	0.9	0.113	0	0.907
GRPR	AGTR1	1857195	1846323	9606.ENSP00000369643	9606.ENSP00000273430	0	0	0	0.697	0	0	0.9	0.277	0	0.907
PROK2	NMU	1847593	1845502	9606.ENSP00000295619	9606.ENSP00000264218	0	0	0	0	0	0	0.9	0.115	0	0.907
serotonine	PGF2 alpha	-5202	-5280363	-1.CID000005202	-1.CID005280363	0	0	0	0	0	0	0.9	0.1	0	0.907
GRPR	EDNRB	1857195	1856642	9606.ENSP00000369643	9606.ENSP00000366416	0	0	0	0.753	0	0	0.9	0.314	0	0.907
GNA14	GRM5	1856528	1848814	9606.ENSP00000365807	9606.ENSP00000306138	0	0	0	0	0	0	0.9	0.103	0	0.906
CCK	F2RL1	1851885	1847773	9606.ENSP00000335657	9606.ENSP00000296677	0	0	0	0	0	0	0.9	0.106	0	0.906
TACR2	NMUR1	1855880	1848781	9606.ENSP00000362403	9606.ENSP00000305877	0	0	0	0.664	0	0	0.9	0.221	0	0.906
GNG2	NTSR2	1851723	1848558	9606.ENSP00000334448	9606.ENSP00000303686	0	0	0	0	0	0	0.9	0.104	0	0.906
GRPR	CHRM1	1857195	1848849	9606.ENSP00000369643	9606.ENSP00000306490	0	0	0	0	0	0	0.9	0.1	0	0.906
GRPR	NMUR2	1857195	1844367	9606.ENSP00000369643	9606.ENSP00000255262	0	0	0	0.653	0	0	0.9	0.208	0	0.906
GRPR	GNG2	1857195	1851723	9606.ENSP00000369643	9606.ENSP00000334448	0	0	0	0	0	0	0.9	0.104	0	0.906
PROK2	GHSR	1847593	1843590	9606.ENSP00000295619	9606.ENSP00000241256	0	0	0	0	0	0	0.9	0.101	0	0.906
GNG2	AGTR1	1851723	1846323	9606.ENSP00000334448	9606.ENSP00000273430	0	0	0	0	0	0	0.9	0.104	0	0.906
PLCB1	AGTR1	1852081	1846323	9606.ENSP00000338185	9606.ENSP00000273430	0	0	0	0	0	0.08	0.9	0.063	0	0.906
MLN	NTSR2	1859375	1848558	9606.ENSP00000388825	9606.ENSP00000303686	0	0	0	0	0	0	0.9	0.101	0	0.906
CHRM1	NMU	1848849	1845502	9606.ENSP00000306490	9606.ENSP00000264218	0	0	0	0	0	0	0.9	0.101	0	0.906
TBXA2R	TACR2	1859713	1855880	9606.ENSP00000393333	9606.ENSP00000362403	0	0	0	0	0	0	0.9	0.1	0	0.906
GNG2	GHSR	1851723	1843590	9606.ENSP00000334448	9606.ENSP00000241256	0	0	0	0	0	0	0.9	0.104	0	0.906
NMS	CCKAR	1856567	1847590	9606.ENSP00000366061	9606.ENSP00000295589	0	0	0	0	0	0.102	0.9	0	0	0.906
PROK2	OXT	1847593	1842661	9606.ENSP00000295619	9606.ENSP00000217386	0	0	0	0	0	0	0.9	0.101	0	0.906
KNG1	GHSR	1845668	1843590	9606.ENSP00000265023	9606.ENSP00000241256	0	0	0	0	0	0	0.9	0.101	0	0.906
GNG2	NMUR1	1851723	1848781	9606.ENSP00000334448	9606.ENSP00000305877	0	0	0	0	0	0	0.9	0.104	0	0.906
GRP	KISS1R	1844471	1843397	9606.ENSP00000256857	9606.ENSP00000234371	0	0	0	0	0	0	0.9	0.1	0	0.906
GNG2	MLNR	1851723	1842711	9606.ENSP00000334448	9606.ENSP00000218721	0	0	0	0	0	0	0.9	0.104	0	0.906
TRHR	KISS1R	1849230	1843397	9606.ENSP00000309818	9606.ENSP00000234371	0	0	0	0.67	0	0	0.9	0.216	0	0.906
LPAR3	PLCB3	1855308	1846623	9606.ENSP00000359643	9606.ENSP00000279230	0	0	0	0	0	0.08	0.9	0.066	0	0.906
GNA14	LPAR3	1856528	1855308	9606.ENSP00000365807	9606.ENSP00000359643	0	0	0	0	0	0.073	0.9	0.068	0	0.906
NPS	CHRM1	1858560	1848849	9606.ENSP00000381105	9606.ENSP00000306490	0	0	0	0	0	0	0.9	0.105	0	0.906
NTSR1	GNG2	1855276	1851723	9606.ENSP00000359532	9606.ENSP00000334448	0	0	0	0	0	0	0.9	0.104	0	0.906
LPAR3	MLNR	1855308	1842711	9606.ENSP00000359643	9606.ENSP00000218721	0	0	0	0	0	0	0.9	0.101	0	0.906
NTSR1	CHRM1	1855276	1848849	9606.ENSP00000359532	9606.ENSP00000306490	0	0	0	0.621	0	0	0.9	0.196	0	0.906
TAC1	PROK2	1850311	1847593	9606.ENSP00000321106	9606.ENSP00000295619	0	0	0	0	0	0	0.9	0.106	0	0.906
TAC1	NMUR2	1850311	1844367	9606.ENSP00000321106	9606.ENSP00000255262	0	0	0	0	0	0	0.9	0.1	0	0.906
GNG2	KISS1R	1851723	1843397	9606.ENSP00000334448	9606.ENSP00000234371	0	0	0	0	0	0	0.9	0.104	0	0.906
EDNRB	CCKAR	1856642	1847590	9606.ENSP00000366416	9606.ENSP00000295589	0	0	0	0.638	0	0	0.9	0.214	0	0.906
EDNRB	NTSR1	1856642	1855276	9606.ENSP00000366416	9606.ENSP00000359532	0	0	0	0.648	0	0	0.9	0.207	0	0.906
GRK5	GNG2	1858049	1851723	9606.ENSP00000376609	9606.ENSP00000334448	0	0	0	0	0	0.107	0.9	0	0	0.906
GNG2	TRHR	1851723	1849230	9606.ENSP00000334448	9606.ENSP00000309818	0	0	0	0	0	0	0.9	0.104	0	0.906
GNG2	CCKAR	1851723	1847590	9606.ENSP00000334448	9606.ENSP00000295589	0	0	0	0	0	0	0.9	0.104	0	0.906
NTSR2	CCKAR	1848558	1847590	9606.ENSP00000303686	9606.ENSP00000295589	0	0	0	0.627	0	0	0.9	0.206	0	0.906
TACR2	TRHR	1855880	1849230	9606.ENSP00000362403	9606.ENSP00000309818	0	0	0	0.652	0	0	0.9	0.223	0	0.906
GRK5	TACR3	1858049	1848519	9606.ENSP00000376609	9606.ENSP00000303325	0	0	0	0	0	0	0.9	0.105	0	0.906
LPAR3	NTS	1855308	1844400	9606.ENSP00000359643	9606.ENSP00000256010	0	0	0	0	0	0	0.9	0.105	0	0.906
GRM5	GHSR	1848814	1843590	9606.ENSP00000306138	9606.ENSP00000241256	0	0	0	0	0	0	0.9	0.1	0	0.906
GNG2	NMUR2	1851723	1844367	9606.ENSP00000334448	9606.ENSP00000255262	0	0	0	0	0	0	0.9	0.104	0	0.906
LPAR3	GNG2	1855308	1851723	9606.ENSP00000359643	9606.ENSP00000334448	0	0	0	0	0	0	0.9	0.104	0	0.906
PLCB3	OXT	1846623	1842661	9606.ENSP00000279230	9606.ENSP00000217386	0	0	0	0	0	0	0.9	0.107	0	0.906
MLN	GRPR	1859375	1857195	9606.ENSP00000388825	9606.ENSP00000369643	0	0	0	0	0	0	0.9	0.094	0	0.905
GNA14	NTSR1	1856528	1855276	9606.ENSP00000365807	9606.ENSP00000359532	0	0	0	0	0	0.073	0.9	0.065	0	0.905
CHRM1	AGTR1	1848849	1846323	9606.ENSP00000306490	9606.ENSP00000273430	0	0	0	0.636	0	0	0.9	0.191	0	0.905
PLCB1	PLCB4	1852081	1851676	9606.ENSP00000338185	9606.ENSP00000334105	0	0	0	0.891	0	0	0.9	0.537	0	0.905
TBXA2R	LPAR3	1859713	1855308	9606.ENSP00000393333	9606.ENSP00000359643	0	0	0	0	0	0	0.9	0.092	0	0.905
LPAR3	GNA15	1855308	1845252	9606.ENSP00000359643	9606.ENSP00000262958	0	0	0	0	0	0.073	0.9	0.065	0	0.905
EDNRB	GNA14	1856642	1856528	9606.ENSP00000366416	9606.ENSP00000365807	0	0	0	0	0	0.073	0.9	0.065	0	0.905
GCGR	TACR2	1858855	1855880	9606.ENSP00000383558	9606.ENSP00000362403	0	0	0	0	0	0	0.9	0.089	0	0.905
TBXA2R	GNA14	1859713	1856528	9606.ENSP00000393333	9606.ENSP00000365807	0	0	0	0	0	0.073	0.9	0.065	0	0.905
GNA14	CCKAR	1856528	1847590	9606.ENSP00000365807	9606.ENSP00000295589	0	0	0	0	0	0.073	0.9	0.065	0	0.905
GNA15	NMUR2	1845252	1844367	9606.ENSP00000262958	9606.ENSP00000255262	0	0	0	0	0	0.073	0.9	0.065	0	0.905
GRK5	TACR2	1858049	1855880	9606.ENSP00000376609	9606.ENSP00000362403	0	0	0	0	0	0	0.9	0.091	0	0.905
GNA14	AGTR1	1856528	1846323	9606.ENSP00000365807	9606.ENSP00000273430	0	0	0	0	0	0.073	0.9	0.065	0	0.905
TRHR	MLNR	1849230	1842711	9606.ENSP00000309818	9606.ENSP00000218721	0	0	0	0.683	0	0	0.9	0.216	0	0.905
TACR2	KISS1R	1855880	1843397	9606.ENSP00000362403	9606.ENSP00000234371	0	0	0	0.668	0	0	0.9	0.206	0	0.905
GRPR	GNA14	1857195	1856528	9606.ENSP00000369643	9606.ENSP00000365807	0	0	0	0	0	0.073	0.9	0.065	0	0.905
KNG1	PLCB2	1845668	1844786	9606.ENSP00000265023	9606.ENSP00000260402	0	0	0	0	0	0	0.9	0.094	0	0.905
GRPR	NMS	1857195	1856567	9606.ENSP00000369643	9606.ENSP00000366061	0	0	0	0	0	0	0.9	0.092	0	0.905
GRK5	NTS	1858049	1844400	9606.ENSP00000376609	9606.ENSP00000256010	0	0	0	0	0	0	0.9	0.092	0	0.905
TBXA2R	CCK	1859713	1851885	9606.ENSP00000393333	9606.ENSP00000335657	0	0	0	0	0	0	0.9	0.092	0	0.905
GRK5	KNG1	1858049	1845668	9606.ENSP00000376609	9606.ENSP00000265023	0	0	0	0	0	0	0.9	0.091	0	0.905
NMUR1	TACR3	1848781	1848519	9606.ENSP00000305877	9606.ENSP00000303325	0	0	0	0.697	0	0	0.9	0.221	0	0.905
NTSR2	GNA11	1848558	1842246	9606.ENSP00000303686	9606.ENSP00000078429	0	0	0	0	0	0.073	0.9	0.065	0	0.905
F2RL1	PLCB3	1847773	1846623	9606.ENSP00000296677	9606.ENSP00000279230	0	0	0	0	0	0	0.9	0.097	0	0.905
TACR2	GRP	1855880	1844471	9606.ENSP00000362403	9606.ENSP00000256857	0	0	0	0	0	0	0.9	0.092	0	0.905
NTSR2	GNAQ	1848558	1847018	9606.ENSP00000303686	9606.ENSP00000286548	0	0	0	0	0	0.073	0.9	0.065	0	0.905
GCGR	GNG2	1858855	1851723	9606.ENSP00000383558	9606.ENSP00000334448	0	0	0	0	0	0	0.9	0.09	0	0.905
GCGR	TACR3	1858855	1848519	9606.ENSP00000383558	9606.ENSP00000303325	0	0	0	0	0	0	0.9	0.089	0	0.905
NTSR2	GNA15	1848558	1845252	9606.ENSP00000303686	9606.ENSP00000262958	0	0	0	0	0	0.073	0.9	0.065	0	0.905
TBXA2R	CCKAR	1859713	1847590	9606.ENSP00000393333	9606.ENSP00000295589	0	0	0	0	0	0	0.9	0.092	0	0.905
TACR2	NMUR2	1855880	1844367	9606.ENSP00000362403	9606.ENSP00000255262	0	0	0	0.699	0	0	0.9	0.229	0	0.905
NMUR2	KISS1R	1844367	1843397	9606.ENSP00000255262	9606.ENSP00000234371	0	0	0	0.66	0	0	0.9	0.209	0	0.905
F2RL1	PLCB2	1847773	1844786	9606.ENSP00000296677	9606.ENSP00000260402	0	0	0	0	0	0	0.9	0.092	0	0.905
GNA14	TRHR	1856528	1849230	9606.ENSP00000365807	9606.ENSP00000309818	0	0	0	0	0	0.073	0.9	0.065	0	0.905
GRM5	TACR3	1848814	1848519	9606.ENSP00000306138	9606.ENSP00000303325	0	0	0	0	0	0	0.9	0.091	0	0.905
CCKAR	MLNR	1847590	1842711	9606.ENSP00000295589	9606.ENSP00000218721	0	0	0	0.651	0	0	0.9	0.181	0	0.905
PLCB1	KISS1R	1852081	1843397	9606.ENSP00000338185	9606.ENSP00000234371	0	0	0	0	0	0.08	0.9	0.053	0	0.905
GNA14	NTSR2	1856528	1848558	9606.ENSP00000365807	9606.ENSP00000303686	0	0	0	0	0	0.073	0.9	0.065	0	0.905
NTSR1	GNAQ	1855276	1847018	9606.ENSP00000359532	9606.ENSP00000286548	0	0	0	0	0	0.073	0.9	0.065	0	0.905
TACR2	LPAR3	1855880	1855308	9606.ENSP00000362403	9606.ENSP00000359643	0	0	0	0	0	0	0.9	0.089	0	0.905
MLN	EDNRB	1859375	1856642	9606.ENSP00000388825	9606.ENSP00000366416	0	0	0	0	0	0	0.9	0.092	0	0.905
NMUR1	GNA15	1848781	1845252	9606.ENSP00000305877	9606.ENSP00000262958	0	0	0	0	0	0.073	0.9	0.065	0	0.905
TACR3	CCKAR	1848519	1847590	9606.ENSP00000303325	9606.ENSP00000295589	0	0	0	0.707	0	0	0.9	0.207	0	0.905
CHRM1	NMUR1	1848849	1848781	9606.ENSP00000306490	9606.ENSP00000305877	0	0	0	0	0	0	0.9	0.095	0	0.905
NMUR1	CCKAR	1848781	1847590	9606.ENSP00000305877	9606.ENSP00000295589	0	0	0	0.678	0	0	0.9	0.198	0	0.905
GNA14	GHSR	1856528	1843590	9606.ENSP00000365807	9606.ENSP00000241256	0	0	0	0	0	0.073	0.9	0.065	0	0.905
GHSR	MLNR	1843590	1842711	9606.ENSP00000241256	9606.ENSP00000218721	0	0	0	0.936	0	0	0.9	0.812	0	0.905
PLCB3	PLCB2	1846623	1844786	9606.ENSP00000279230	9606.ENSP00000260402	0	0	0	0.934	0	0	0.9	0.832	0	0.905
GRM5	PROK2	1848814	1847593	9606.ENSP00000306138	9606.ENSP00000295619	0	0	0	0	0	0	0.9	0.094	0	0.905
GNA14	MLNR	1856528	1842711	9606.ENSP00000365807	9606.ENSP00000218721	0	0	0	0	0	0.073	0.9	0.065	0	0.905
EDNRB	TRHR	1856642	1849230	9606.ENSP00000366416	9606.ENSP00000309818	0	0	0	0.634	0	0	0.9	0.191	0	0.905
PLCB3	MLNR	1846623	1842711	9606.ENSP00000279230	9606.ENSP00000218721	0	0	0	0	0	0.08	0.9	0	0	0.904
GRM5	CCKAR	1848814	1847590	9606.ENSP00000306138	9606.ENSP00000295589	0	0	0	0	0	0	0.9	0.081	0	0.904
F2RL1	AGTR1	1847773	1846323	9606.ENSP00000296677	9606.ENSP00000273430	0	0	0	0.721	0	0	0.9	0.212	0	0.904
GRPR	PLCB1	1857195	1852081	9606.ENSP00000369643	9606.ENSP00000338185	0	0	0	0	0	0.08	0.9	0	0	0.904
PLCB3	NMUR2	1846623	1844367	9606.ENSP00000279230	9606.ENSP00000255262	0	0	0	0	0	0.08	0.9	0	0	0.904
ADRBK1	CCKAR	1849510	1847590	9606.ENSP00000312262	9606.ENSP00000295589	0	0	0	0	0	0	0.9	0.084	0	0.904
LPAR3	CCK	1855308	1851885	9606.ENSP00000359643	9606.ENSP00000335657	0	0	0	0	0	0	0.9	0.08	0	0.904
PLCB4	GHSR	1851676	1843590	9606.ENSP00000334105	9606.ENSP00000241256	0	0	0	0	0	0.08	0.9	0	0	0.904
NMUR2	MLNR	1844367	1842711	9606.ENSP00000255262	9606.ENSP00000218721	0	0	0	0.745	0	0	0.9	0.203	0	0.904
GRK5	NTSR1	1858049	1855276	9606.ENSP00000376609	9606.ENSP00000359532	0	0	0	0	0	0	0.9	0.084	0	0.904
GRK5	TRHR	1858049	1849230	9606.ENSP00000376609	9606.ENSP00000309818	0	0	0	0	0	0	0.9	0.084	0	0.904
PLCB4	NTSR2	1851676	1848558	9606.ENSP00000334105	9606.ENSP00000303686	0	0	0	0	0	0.08	0.9	0	0	0.904
GRPR	GHSR	1857195	1843590	9606.ENSP00000369643	9606.ENSP00000241256	0	0	0	0.692	0	0	0.9	0.192	0	0.904
CCKAR	PLCB3	1847590	1846623	9606.ENSP00000295589	9606.ENSP00000279230	0	0	0	0	0	0.08	0.9	0	0	0.904
ADRBK1	NTSR2	1849510	1848558	9606.ENSP00000312262	9606.ENSP00000303686	0	0	0	0	0	0	0.9	0.084	0	0.904
PLCB1	CCKAR	1852081	1847590	9606.ENSP00000338185	9606.ENSP00000295589	0	0	0	0	0	0.08	0.9	0	0	0.904
ADRBK1	NMUR2	1849510	1844367	9606.ENSP00000312262	9606.ENSP00000255262	0	0	0	0	0	0	0.9	0.084	0	0.904
GRK5	GHSR	1858049	1843590	9606.ENSP00000376609	9606.ENSP00000241256	0	0	0	0	0	0	0.9	0.084	0	0.904
CYSLTR2	MLNR	1846759	1842711	9606.ENSP00000282018	9606.ENSP00000218721	0	0	0	0.664	0	0	0.9	0.16	0	0.904
PLCB1	NMUR1	1852081	1848781	9606.ENSP00000338185	9606.ENSP00000305877	0	0	0	0	0	0.08	0.9	0	0	0.904
PLCB1	TRHR	1852081	1849230	9606.ENSP00000338185	9606.ENSP00000309818	0	0	0	0	0	0.08	0.9	0	0	0.904
NTSR2	PLCB3	1848558	1846623	9606.ENSP00000303686	9606.ENSP00000279230	0	0	0	0	0	0.08	0.9	0	0	0.904
EDNRB	PLCB4	1856642	1851676	9606.ENSP00000366416	9606.ENSP00000334105	0	0	0	0	0	0.08	0.9	0	0	0.904
GRPR	PLCB2	1857195	1844786	9606.ENSP00000369643	9606.ENSP00000260402	0	0	0	0	0	0.08	0.9	0	0	0.904
PLCB2	NMUR2	1844786	1844367	9606.ENSP00000260402	9606.ENSP00000255262	0	0	0	0	0	0.08	0.9	0	0	0.904
PLCB3	AGTR1	1846623	1846323	9606.ENSP00000279230	9606.ENSP00000273430	0	0	0	0	0	0.08	0.9	0	0	0.904
GRK5	NTSR2	1858049	1848558	9606.ENSP00000376609	9606.ENSP00000303686	0	0	0	0	0	0	0.9	0.084	0	0.904
GRK5	GRPR	1858049	1857195	9606.ENSP00000376609	9606.ENSP00000369643	0	0	0	0	0	0	0.9	0.084	0	0.904
PLCB3	KISS1R	1846623	1843397	9606.ENSP00000279230	9606.ENSP00000234371	0	0	0	0	0	0.08	0.9	0	0	0.904
CHRM1	KISS1R	1848849	1843397	9606.ENSP00000306490	9606.ENSP00000234371	0	0	0	0	0	0	0.9	0.088	0	0.904
GRK5	KISS1R	1858049	1843397	9606.ENSP00000376609	9606.ENSP00000234371	0	0	0	0	0	0	0.9	0.087	0	0.904
GRK5	NMUR2	1858049	1844367	9606.ENSP00000376609	9606.ENSP00000255262	0	0	0	0	0	0	0.9	0.084	0	0.904
NTSR2	PLCB2	1848558	1844786	9606.ENSP00000303686	9606.ENSP00000260402	0	0	0	0	0	0.08	0.9	0	0	0.904
PLCB3	GHSR	1846623	1843590	9606.ENSP00000279230	9606.ENSP00000241256	0	0	0	0	0	0.08	0.9	0	0	0.904
EDNRB	LPAR6	1856642	1852804	9606.ENSP00000366416	9606.ENSP00000344353	0	0	0	0.658	0	0	0.9	0.181	0	0.904
LPAR3	PLCB1	1855308	1852081	9606.ENSP00000359643	9606.ENSP00000338185	0	0	0	0	0	0.08	0.9	0	0	0.904
ADRBK1	NMUR1	1849510	1848781	9606.ENSP00000312262	9606.ENSP00000305877	0	0	0	0	0	0	0.9	0.084	0	0.904
PLCB4	NMUR1	1851676	1848781	9606.ENSP00000334105	9606.ENSP00000305877	0	0	0	0	0	0.08	0.9	0	0	0.904
TACR2	TACR3	1855880	1848519	9606.ENSP00000362403	9606.ENSP00000303325	0	0	0	0.946	0	0	0.9	0.797	0	0.904
LPAR3	PLCB2	1855308	1844786	9606.ENSP00000359643	9606.ENSP00000260402	0	0	0	0	0	0.08	0.9	0	0	0.904
TRHR	PLCB3	1849230	1846623	9606.ENSP00000309818	9606.ENSP00000279230	0	0	0	0	0	0.08	0.9	0	0	0.904
CHRM1	CCKAR	1848849	1847590	9606.ENSP00000306490	9606.ENSP00000295589	0	0	0	0.636	0	0	0.9	0.162	0	0.904
GRK5	MLNR	1858049	1842711	9606.ENSP00000376609	9606.ENSP00000218721	0	0	0	0	0	0	0.9	0.084	0	0.904
PLCB1	TRH	1852081	1848532	9606.ENSP00000338185	9606.ENSP00000303452	0	0	0	0	0	0	0.9	0.086	0	0.904
ADRBK1	GHSR	1849510	1843590	9606.ENSP00000312262	9606.ENSP00000241256	0	0	0	0	0	0	0.9	0.084	0	0.904
TACR2	GRM5	1855880	1848814	9606.ENSP00000362403	9606.ENSP00000306138	0	0	0	0	0	0	0.9	0.084	0	0.904
LPAR3	PLCB4	1855308	1851676	9606.ENSP00000359643	9606.ENSP00000334105	0	0	0	0	0	0.08	0.9	0	0	0.904
PLCB4	NMUR2	1851676	1844367	9606.ENSP00000334105	9606.ENSP00000255262	0	0	0	0	0	0.08	0.9	0	0	0.904
PLCB2	GHSR	1844786	1843590	9606.ENSP00000260402	9606.ENSP00000241256	0	0	0	0	0	0.08	0.9	0.045	0	0.904
GRPR	TACR2	1857195	1855880	9606.ENSP00000369643	9606.ENSP00000362403	0	0	0	0.66	0	0	0.9	0.172	0	0.904
PLCB4	AGTR1	1851676	1846323	9606.ENSP00000334105	9606.ENSP00000273430	0	0	0	0	0	0.08	0.9	0	0	0.904
CHRM1	NTS	1848849	1844400	9606.ENSP00000306490	9606.ENSP00000256010	0	0	0	0	0	0	0.9	0.081	0	0.904
NTSR1	PLCB3	1855276	1846623	9606.ENSP00000359532	9606.ENSP00000279230	0	0	0	0	0	0.08	0.9	0	0	0.904
GRPR	ADRBK1	1857195	1849510	9606.ENSP00000369643	9606.ENSP00000312262	0	0	0	0	0	0	0.9	0.084	0	0.904
PLCB2	MLNR	1844786	1842711	9606.ENSP00000260402	9606.ENSP00000218721	0	0	0	0	0	0.08	0.9	0	0	0.904
NMUR1	PLCB3	1848781	1846623	9606.ENSP00000305877	9606.ENSP00000279230	0	0	0	0	0	0.08	0.9	0	0	0.904
TBXA2R	ADRBK1	1859713	1849510	9606.ENSP00000393333	9606.ENSP00000312262	0	0	0	0	0	0	0.9	0.084	0	0.904
GCG	NTSR2	1859292	1848558	9606.ENSP00000387662	9606.ENSP00000303686	0	0	0	0	0	0	0.9	0.081	0	0.904
GRPR	NTSR1	1857195	1855276	9606.ENSP00000369643	9606.ENSP00000359532	0	0	0	0.639	0	0	0.9	0.151	0	0.904
NTSR1	PLCB2	1855276	1844786	9606.ENSP00000359532	9606.ENSP00000260402	0	0	0	0	0	0.08	0.9	0	0	0.904
TBXA2R	CHRM1	1859713	1848849	9606.ENSP00000393333	9606.ENSP00000306490	0	0	0	0	0	0	0.9	0.087	0	0.904
NMUR1	PLCB2	1848781	1844786	9606.ENSP00000305877	9606.ENSP00000260402	0	0	0	0	0	0.08	0.9	0	0	0.904
GRM5	KISS1R	1848814	1843397	9606.ENSP00000306138	9606.ENSP00000234371	0	0	0	0	0	0	0.9	0.084	0	0.904
LPAR3	NTSR2	1855308	1848558	9606.ENSP00000359643	9606.ENSP00000303686	0	0	0	0	0	0	0.9	0.083	0	0.904
AGTR1	PLCB2	1846323	1844786	9606.ENSP00000273430	9606.ENSP00000260402	0	0	0	0	0	0.08	0.9	0	0	0.904
LPAR3	ADRBK1	1855308	1849510	9606.ENSP00000359643	9606.ENSP00000312262	0	0	0	0	0	0	0.9	0.084	0	0.904
GRK5	LPAR3	1858049	1855308	9606.ENSP00000376609	9606.ENSP00000359643	0	0	0	0	0	0	0.9	0.084	0	0.904
TRHR	PLCB2	1849230	1844786	9606.ENSP00000309818	9606.ENSP00000260402	0	0	0	0	0	0.08	0.9	0	0	0.904
PLCB1	NTSR2	1852081	1848558	9606.ENSP00000338185	9606.ENSP00000303686	0	0	0	0	0	0.08	0.9	0	0	0.904
TRHR	TACR3	1849230	1848519	9606.ENSP00000309818	9606.ENSP00000303325	0	0	0	0.656	0	0	0.9	0.18	0	0.904
PLCB1	MLNR	1852081	1842711	9606.ENSP00000338185	9606.ENSP00000218721	0	0	0	0	0	0.08	0.9	0	0	0.904
PROK2	KNG1	1847593	1845668	9606.ENSP00000295619	9606.ENSP00000265023	0	0	0	0	0	0	0.9	0.088	0	0.904
GRPR	NMUR1	1857195	1848781	9606.ENSP00000369643	9606.ENSP00000305877	0	0	0	0.641	0	0	0.9	0.149	0	0.904
NTSR1	PLCB1	1855276	1852081	9606.ENSP00000359532	9606.ENSP00000338185	0	0	0	0	0	0.08	0.9	0	0	0.904
NTSR1	PLCB4	1855276	1851676	9606.ENSP00000359532	9606.ENSP00000334105	0	0	0	0	0	0.08	0.9	0	0	0.904
ADRBK1	MLNR	1849510	1842711	9606.ENSP00000312262	9606.ENSP00000218721	0	0	0	0	0	0	0.9	0.084	0	0.904
EDNRB	PLCB2	1856642	1844786	9606.ENSP00000366416	9606.ENSP00000260402	0	0	0	0	0	0.08	0.9	0	0	0.904
PLCB1	PLCB2	1852081	1844786	9606.ENSP00000338185	9606.ENSP00000260402	0	0	0	0.935	0	0	0.9	0.695	0	0.904
PLCB4	TRHR	1851676	1849230	9606.ENSP00000334105	9606.ENSP00000309818	0	0	0	0	0	0.08	0.9	0	0	0.904
PLCB4	MLNR	1851676	1842711	9606.ENSP00000334105	9606.ENSP00000218721	0	0	0	0	0	0.08	0.9	0	0	0.904
PLCB4	CCKAR	1851676	1847590	9606.ENSP00000334105	9606.ENSP00000295589	0	0	0	0	0	0.08	0.9	0	0	0.904
PLCB1	NMUR2	1852081	1844367	9606.ENSP00000338185	9606.ENSP00000255262	0	0	0	0	0	0.08	0.9	0	0	0.904
GRPR	PLCB4	1857195	1851676	9606.ENSP00000369643	9606.ENSP00000334105	0	0	0	0	0	0.08	0.9	0	0	0.904
PLCB2	KISS1R	1844786	1843397	9606.ENSP00000260402	9606.ENSP00000234371	0	0	0	0	0	0.08	0.9	0	0	0.904
CCKAR	PLCB2	1847590	1844786	9606.ENSP00000295589	9606.ENSP00000260402	0	0	0	0	0	0.08	0.9	0	0	0.904
ADRBK1	TRHR	1849510	1849230	9606.ENSP00000312262	9606.ENSP00000309818	0	0	0	0	0	0	0.9	0.084	0	0.904
EDNRB	PLCB3	1856642	1846623	9606.ENSP00000366416	9606.ENSP00000279230	0	0	0	0	0	0.08	0.9	0	0	0.904
PLCB4	KISS1R	1851676	1843397	9606.ENSP00000334105	9606.ENSP00000234371	0	0	0	0	0	0.08	0.9	0	0	0.904
PLCB1	GHSR	1852081	1843590	9606.ENSP00000338185	9606.ENSP00000241256	0	0	0	0	0	0.08	0.9	0	0	0.904
ADRBK1	KISS1R	1849510	1843397	9606.ENSP00000312262	9606.ENSP00000234371	0	0	0	0	0	0	0.9	0.084	0	0.904
NTSR1	ADRBK1	1855276	1849510	9606.ENSP00000359532	9606.ENSP00000312262	0	0	0	0	0	0	0.9	0.084	0	0.904
CHRM1	NMUR2	1848849	1844367	9606.ENSP00000306490	9606.ENSP00000255262	0	0	0	0.626	0	0	0.9	0.16	0	0.904
CHRM1	MLNR	1848849	1842711	9606.ENSP00000306490	9606.ENSP00000218721	0	0	0	0	0	0	0.9	0.073	0	0.903
GRM5	MLNR	1848814	1842711	9606.ENSP00000306138	9606.ENSP00000218721	0	0	0	0	0	0	0.9	0.075	0	0.903
MLN	NTSR1	1859375	1855276	9606.ENSP00000388825	9606.ENSP00000359532	0	0	0	0	0	0	0.9	0.076	0	0.903
EDNRB	F2RL1	1856642	1847773	9606.ENSP00000366416	9606.ENSP00000296677	0	0	0	0.641	0	0	0.9	0.126	0	0.903
TRH	PROK2	1848532	1847593	9606.ENSP00000303452	9606.ENSP00000295619	0	0	0	0	0	0	0.9	0.071	0	0.903
MLN	GNAQ	1859375	1847018	9606.ENSP00000388825	9606.ENSP00000286548	0	0	0	0	0	0	0.9	0.074	0	0.903
TAC1	NMUR1	1850311	1848781	9606.ENSP00000321106	9606.ENSP00000305877	0	0	0	0	0	0	0.9	0.07	0	0.903
KNG1	MLNR	1845668	1842711	9606.ENSP00000265023	9606.ENSP00000218721	0	0	0	0	0	0	0.9	0.077	0	0.903
TACR2	MLNR	1855880	1842711	9606.ENSP00000362403	9606.ENSP00000218721	0	0	0	0.659	0	0	0.9	0.126	0	0.903
TACR2	CCKAR	1855880	1847590	9606.ENSP00000362403	9606.ENSP00000295589	0	0	0	0.707	0	0	0.9	0.142	0	0.903
EDNRB	TACR3	1856642	1848519	9606.ENSP00000366416	9606.ENSP00000303325	0	0	0	0.649	0	0	0.9	0.145	0	0.903
GNA15	GNA11	1845252	1842246	9606.ENSP00000262958	9606.ENSP00000078429	0	0	0	0.962	0	0	0.9	0.857	0	0.903
GCGR	NTSR1	1858855	1855276	9606.ENSP00000383558	9606.ENSP00000359532	0	0	0	0	0	0	0.9	0.07	0	0.903
TRHR	F2RL1	1849230	1847773	9606.ENSP00000309818	9606.ENSP00000296677	0	0	0	0.626	0	0	0.9	0.138	0	0.903
NMUR1	KNG1	1848781	1845668	9606.ENSP00000305877	9606.ENSP00000265023	0	0	0	0	0	0	0.9	0.07	0	0.903
PLCB4	F2RL1	1851676	1847773	9606.ENSP00000334105	9606.ENSP00000296677	0	0	0	0	0	0	0.9	0.072	0	0.903
TACR2	F2RL1	1855880	1847773	9606.ENSP00000362403	9606.ENSP00000296677	0	0	0	0.637	0	0	0.9	0.124	0	0.903
MLN	GNA15	1859375	1845252	9606.ENSP00000388825	9606.ENSP00000262958	0	0	0	0	0	0	0.9	0.071	0	0.903
KNG1	NMUR2	1845668	1844367	9606.ENSP00000265023	9606.ENSP00000255262	0	0	0	0	0	0	0.9	0.07	0	0.903
EDNRB	CHRM1	1856642	1848849	9606.ENSP00000366416	9606.ENSP00000306490	0	0	0	0	0	0	0.9	0.073	0	0.903
EDNRB	MLNR	1856642	1842711	9606.ENSP00000366416	9606.ENSP00000218721	0	0	0	0.658	0	0	0.9	0.126	0	0.903
EDNRB	TACR2	1856642	1855880	9606.ENSP00000366416	9606.ENSP00000362403	0	0	0	0.655	0	0	0.9	0.137	0	0.903
LPAR6	NMU	1852804	1845502	9606.ENSP00000344353	9606.ENSP00000264218	0	0	0	0	0	0	0.9	0.076	0	0.903
LPAR3	F2RL1	1855308	1847773	9606.ENSP00000359643	9606.ENSP00000296677	0	0	0	0	0	0	0.9	0.07	0	0.903
TBXA2R	GHSR	1859713	1843590	9606.ENSP00000393333	9606.ENSP00000241256	0	0	0	0	0	0	0.9	0.07	0	0.903
GRPR	MLNR	1857195	1842711	9606.ENSP00000369643	9606.ENSP00000218721	0	0	0	0.65	0	0	0.9	0.136	0	0.903
TACR2	TRH	1855880	1848532	9606.ENSP00000362403	9606.ENSP00000303452	0	0	0	0	0	0	0.9	0.071	0	0.903
GRPR	NTSR2	1857195	1848558	9606.ENSP00000369643	9606.ENSP00000303686	0	0	0	0	0	0	0.9	0.077	0	0.903
MLN	GNA11	1859375	1842246	9606.ENSP00000388825	9606.ENSP00000078429	0	0	0	0	0	0	0.9	0.073	0	0.903
TACR3	F2RL1	1848519	1847773	9606.ENSP00000303325	9606.ENSP00000296677	0	0	0	0.641	0	0	0.9	0.147	0	0.903
NTSR1	NMUR1	1855276	1848781	9606.ENSP00000359532	9606.ENSP00000305877	0	0	0	0.75	0	0	0.9	0.18	0	0.903
GRM5	NMUR1	1848814	1848781	9606.ENSP00000306138	9606.ENSP00000305877	0	0	0	0	0	0	0.9	0.078	0	0.903
GCGR	ADRBK1	1858855	1849510	9606.ENSP00000383558	9606.ENSP00000312262	0	0	0	0	0	0	0.9	0.07	0	0.903
TBXA2R	MLNR	1859713	1842711	9606.ENSP00000393333	9606.ENSP00000218721	0	0	0	0	0	0	0.9	0.071	0	0.903
GCGR	CHRM1	1858855	1848849	9606.ENSP00000383558	9606.ENSP00000306490	0	0	0	0	0	0	0.9	0.073	0	0.903
CCKAR	AGTR1	1847590	1846323	9606.ENSP00000295589	9606.ENSP00000273430	0	0	0	0.666	0	0	0.9	0.136	0	0.903
GRPR	GRM5	1857195	1848814	9606.ENSP00000369643	9606.ENSP00000306138	0	0	0	0	0	0	0.9	0.073	0	0.903
LPAR6	CCK	1852804	1851885	9606.ENSP00000344353	9606.ENSP00000335657	0	0	0	0	0	0	0.9	0.075	0	0.903
MLN	AGTR1	1859375	1846323	9606.ENSP00000388825	9606.ENSP00000273430	0	0	0	0	0	0	0.9	0.061	0	0.902
GRM5	NMUR2	1848814	1844367	9606.ENSP00000306138	9606.ENSP00000255262	0	0	0	0	0	0	0.9	0.068	0	0.902
TACR2	ADRBK1	1855880	1849510	9606.ENSP00000362403	9606.ENSP00000312262	0	0	0	0	0	0	0.9	0.066	0	0.902
GRM5	NTSR2	1848814	1848558	9606.ENSP00000306138	9606.ENSP00000303686	0	0	0	0	0	0	0.9	0.063	0	0.902
TACR2	NMU	1855880	1845502	9606.ENSP00000362403	9606.ENSP00000264218	0	0	0	0	0	0	0.9	0.061	0	0.902
AGTR1	GHSR	1846323	1843590	9606.ENSP00000273430	9606.ENSP00000241256	0	0	0	0.685	0	0	0.9	0.123	0	0.902
MLN	NMUR2	1859375	1844367	9606.ENSP00000388825	9606.ENSP00000255262	0	0	0	0	0	0	0.9	0.069	0	0.902
PLCB1	PLCB3	1852081	1846623	9606.ENSP00000338185	9606.ENSP00000279230	0	0	0	0.962	0	0	0.9	0.666	0	0.902
AGTR1	MLNR	1846323	1842711	9606.ENSP00000273430	9606.ENSP00000218721	0	0	0	0.658	0	0	0.9	0.118	0	0.902
GRPR	KISS1R	1857195	1843397	9606.ENSP00000369643	9606.ENSP00000234371	0	0	0	0.674	0	0	0.9	0.103	0	0.902
KISS1R	MLNR	1843397	1842711	9606.ENSP00000234371	9606.ENSP00000218721	0	0	0	0.632	0	0	0.9	0.114	0	0.902
EDNRB	NMUR2	1856642	1844367	9606.ENSP00000366416	9606.ENSP00000255262	0	0	0	0.673	0	0	0.9	0.103	0	0.902
GCG	GRK5	1859292	1858049	9606.ENSP00000387662	9606.ENSP00000376609	0	0	0	0	0	0	0.9	0.063	0	0.902
NTSR2	GHSR	1848558	1843590	9606.ENSP00000303686	9606.ENSP00000241256	0	0	0	0.726	0	0	0.9	0.138	0	0.902
TACR2	NTSR1	1855880	1855276	9606.ENSP00000362403	9606.ENSP00000359532	0	0	0	0.651	0	0	0.9	0.107	0	0.902
LPAR3	GRM5	1855308	1848814	9606.ENSP00000359643	9606.ENSP00000306138	0	0	0	0	0	0	0.9	0.063	0	0.902
LPAR6	TRHR	1852804	1849230	9606.ENSP00000344353	9606.ENSP00000309818	0	0	0	0	0	0	0.9	0.063	0	0.902
GCGR	NTSR2	1858855	1848558	9606.ENSP00000383558	9606.ENSP00000303686	0	0	0	0	0	0	0.9	0.067	0	0.902
LPAR3	TRHR	1855308	1849230	9606.ENSP00000359643	9606.ENSP00000309818	0	0	0	0	0	0	0.9	0.066	0	0.902
NMS	GNAQ	1856567	1847018	9606.ENSP00000366061	9606.ENSP00000286548	0	0	0	0	0	0	0.9	0.062	0	0.902
TACR3	GHSR	1848519	1843590	9606.ENSP00000303325	9606.ENSP00000241256	0	0	0	0.695	0	0	0.9	0.127	0	0.902
CCKAR	NMUR2	1847590	1844367	9606.ENSP00000295589	9606.ENSP00000255262	0	0	0	0.656	0	0	0.9	0.112	0	0.902
TACR2	OXT	1855880	1842661	9606.ENSP00000362403	9606.ENSP00000217386	0	0	0	0	0	0	0.9	0.069	0	0.902
TAC1	ADRBK1	1850311	1849510	9606.ENSP00000321106	9606.ENSP00000312262	0	0	0	0	0	0	0.9	0.064	0	0.902
CCK	PLCB2	1851885	1844786	9606.ENSP00000335657	9606.ENSP00000260402	0	0	0	0	0	0	0.9	0.062	0	0.902
TRH	TACR3	1848532	1848519	9606.ENSP00000303452	9606.ENSP00000303325	0	0	0	0	0	0	0.9	0.069	0	0.902
NTSR2	NMUR2	1848558	1844367	9606.ENSP00000303686	9606.ENSP00000255262	0	0	0	0.724	0	0	0.9	0.119	0	0.902
LPAR6	KNG1	1852804	1845668	9606.ENSP00000344353	9606.ENSP00000265023	0	0	0	0	0	0	0.9	0.063	0	0.902
GRK5	GNA14	1858049	1856528	9606.ENSP00000376609	9606.ENSP00000365807	0	0	0	0	0	0	0.9	0.065	0	0.902
CCKAR	KISS1R	1847590	1843397	9606.ENSP00000295589	9606.ENSP00000234371	0	0	0	0.677	0	0	0.9	0.101	0	0.902
TRH	PLCB3	1848532	1846623	9606.ENSP00000303452	9606.ENSP00000279230	0	0	0	0	0	0	0.9	0.065	0	0.902
GCGR	KISS1R	1858855	1843397	9606.ENSP00000383558	9606.ENSP00000234371	0	0	0	0	0	0	0.9	0.067	0	0.902
NPS	CYSLTR2	1858560	1846759	9606.ENSP00000381105	9606.ENSP00000282018	0	0	0	0	0	0	0.9	0.061	0	0.902
ADRBK1	TACR3	1849510	1848519	9606.ENSP00000312262	9606.ENSP00000303325	0	0	0	0	0	0	0.9	0.066	0	0.902
NMUR1	KISS1R	1848781	1843397	9606.ENSP00000305877	9606.ENSP00000234371	0	0	0	0.649	0	0	0.9	0.119	0	0.902
GCGR	LPAR3	1858855	1855308	9606.ENSP00000383558	9606.ENSP00000359643	0	0	0	0	0	0	0.9	0.067	0	0.902
NTSR1	TRHR	1855276	1849230	9606.ENSP00000359532	9606.ENSP00000309818	0	0	0	0.68	0	0	0.9	0.113	0	0.902
GRPR	TACR3	1857195	1848519	9606.ENSP00000369643	9606.ENSP00000303325	0	0	0	0.676	0	0	0.9	0.108	0	0.902
TACR3	MLNR	1848519	1842711	9606.ENSP00000303325	9606.ENSP00000218721	0	0	0	0.628	0	0	0.9	0.117	0	0.902
F2RL1	MLNR	1847773	1842711	9606.ENSP00000296677	9606.ENSP00000218721	0	0	0	0.629	0	0	0.9	0.107	0	0.902
LPAR6	GNA15	1852804	1845252	9606.ENSP00000344353	9606.ENSP00000262958	0	0	0	0	0	0	0.9	0.061	0	0.902
TRH	NMUR2	1848532	1844367	9606.ENSP00000303452	9606.ENSP00000255262	0	0	0	0	0	0	0.9	0.063	0	0.902
LPAR6	NTS	1852804	1844400	9606.ENSP00000344353	9606.ENSP00000256010	0	0	0	0	0	0	0.9	0.066	0	0.902
TACR2	CHRM1	1855880	1848849	9606.ENSP00000362403	9606.ENSP00000306490	0	0	0	0.631	0	0	0.9	0.117	0	0.902
NTSR1	GRM5	1855276	1848814	9606.ENSP00000359532	9606.ENSP00000306138	0	0	0	0	0	0	0.9	0.063	0	0.902
GRM5	F2RL1	1848814	1847773	9606.ENSP00000306138	9606.ENSP00000296677	0	0	0	0	0	0	0.9	0.053	0	0.901
CHRM1	GHSR	1848849	1843590	9606.ENSP00000306490	9606.ENSP00000241256	0	0	0	0.629	0	0	0.9	0.073	0	0.901
GNA14	GNA15	1856528	1845252	9606.ENSP00000365807	9606.ENSP00000262958	0	0	0	0.96	0	0	0.9	0.456	0	0.901
PROK2	PLCB2	1847593	1844786	9606.ENSP00000295619	9606.ENSP00000260402	0	0	0	0	0	0	0.9	0.053	0	0.901
GNAQ	GNA15	1847018	1845252	9606.ENSP00000286548	9606.ENSP00000262958	0	0	0	0.962	0	0	0.9	0.42	0	0.901
TBXA2R	NTSR1	1859713	1855276	9606.ENSP00000393333	9606.ENSP00000359532	0	0	0	0	0	0	0.9	0.053	0	0.901
NMS	GRM5	1856567	1848814	9606.ENSP00000366061	9606.ENSP00000306138	0	0	0	0	0	0	0.9	0.055	0	0.901
GCGR	PLCB1	1858855	1852081	9606.ENSP00000383558	9606.ENSP00000338185	0	0	0	0	0	0	0.9	0.054	0	0.901
TBXA2R	TRH	1859713	1848532	9606.ENSP00000393333	9606.ENSP00000303452	0	0	0	0	0	0	0.9	0.052	0	0.901
GRM5	NMU	1848814	1845502	9606.ENSP00000306138	9606.ENSP00000264218	0	0	0	0	0	0	0.9	0.06	0	0.901
GCGR	GRK5	1858855	1858049	9606.ENSP00000383558	9606.ENSP00000376609	0	0	0	0	0	0	0.9	0.055	0	0.901
NTSR2	KISS1R	1848558	1843397	9606.ENSP00000303686	9606.ENSP00000234371	0	0	0	0.629	0	0	0.9	0.091	0	0.901
GRK5	LPAR6	1858049	1852804	9606.ENSP00000376609	9606.ENSP00000344353	0	0	0	0	0	0	0.9	0.06	0	0.901
PLCB2	GRP	1844786	1844471	9606.ENSP00000260402	9606.ENSP00000256857	0	0	0	0	0	0	0.9	0.052	0	0.901
EDNRB	LPAR3	1856642	1855308	9606.ENSP00000366416	9606.ENSP00000359643	0	0	0	0	0	0	0.9	0.059	0	0.901
TAC1	CYSLTR2	1850311	1846759	9606.ENSP00000321106	9606.ENSP00000282018	0	0	0	0	0	0	0.9	0.053	0	0.901
NMU	GNA15	1845502	1845252	9606.ENSP00000264218	9606.ENSP00000262958	0	0	0	0	0	0	0.9	0.056	0	0.901
LPAR6	CYSLTR2	1852804	1846759	9606.ENSP00000344353	9606.ENSP00000282018	0	0	0	0.797	0	0	0.9	0.101	0	0.901
NMS	KNG1	1856567	1845668	9606.ENSP00000366061	9606.ENSP00000265023	0	0	0	0	0	0	0.9	0.058	0	0.901
TACR2	GNAQ	1855880	1847018	9606.ENSP00000362403	9606.ENSP00000286548	0	0	0	0	0	0	0.9	0.059	0	0.901
CCK	CHRM1	1851885	1848849	9606.ENSP00000335657	9606.ENSP00000306490	0	0	0	0	0	0	0.9	0.053	0	0.901
TACR2	GHSR	1855880	1843590	9606.ENSP00000362403	9606.ENSP00000241256	0	0	0	0.709	0	0	0.9	0.092	0	0.901
CYSLTR2	GNA15	1846759	1845252	9606.ENSP00000282018	9606.ENSP00000262958	0	0	0	0	0	0	0.9	0.054	0	0.901
TACR3	AGTR1	1848519	1846323	9606.ENSP00000303325	9606.ENSP00000273430	0	0	0	0.678	0	0	0.9	0.089	0	0.901
PROK2	NMUR2	1847593	1844367	9606.ENSP00000295619	9606.ENSP00000255262	0	0	0	0	0	0	0.9	0.055	0	0.901
NTSR1	CCKAR	1855276	1847590	9606.ENSP00000359532	9606.ENSP00000295589	0	0	0	0.632	0	0	0.9	0.092	0	0.901
NMUR1	NTSR2	1848781	1848558	9606.ENSP00000305877	9606.ENSP00000303686	0	0	0	0.713	0	0	0.9	0.091	0	0.901
AGTR1	KISS1R	1846323	1843397	9606.ENSP00000273430	9606.ENSP00000234371	0	0	0	0.705	0	0	0.9	0.091	0	0.901
F2RL1	NMUR2	1847773	1844367	9606.ENSP00000296677	9606.ENSP00000255262	0	0	0	0.633	0	0	0.9	0.07	0	0.901
NMU	GNA11	1845502	1842246	9606.ENSP00000264218	9606.ENSP00000078429	0	0	0	0	0	0	0.9	0.054	0	0.901
TACR2	AGTR1	1855880	1846323	9606.ENSP00000362403	9606.ENSP00000273430	0	0	0	0.668	0	0	0.9	0.089	0	0.901
LPAR3	NMUR2	1855308	1844367	9606.ENSP00000359643	9606.ENSP00000255262	0	0	0	0	0	0	0.9	0.051	0	0.901
GCG	PROK2	1859292	1847593	9606.ENSP00000387662	9606.ENSP00000295619	0	0	0	0	0	0	0.9	0.057	0	0.901
PROK2	GNAQ	1847593	1847018	9606.ENSP00000295619	9606.ENSP00000286548	0	0	0	0	0	0	0.9	0.055	0	0.901
NPS	LPAR3	1858560	1855308	9606.ENSP00000381105	9606.ENSP00000359643	0	0	0	0	0	0	0.9	0.057	0	0.901
AGTR1	NMUR2	1846323	1844367	9606.ENSP00000273430	9606.ENSP00000255262	0	0	0	0.698	0	0	0.9	0.098	0	0.901
PROK2	PLCB3	1847593	1846623	9606.ENSP00000295619	9606.ENSP00000279230	0	0	0	0	0	0	0.9	0.06	0	0.901
NTSR1	NMUR2	1855276	1844367	9606.ENSP00000359532	9606.ENSP00000255262	0	0	0	0.744	0	0	0.9	0.092	0	0.901
EDNRB	GHSR	1856642	1843590	9606.ENSP00000366416	9606.ENSP00000241256	0	0	0	0.679	0	0	0.9	0.074	0	0.901
LPAR6	GNA11	1852804	1842246	9606.ENSP00000344353	9606.ENSP00000078429	0	0	0	0	0	0	0.9	0.06	0	0.901
EDNRB	PROK2	1856642	1847593	9606.ENSP00000366416	9606.ENSP00000295619	0	0	0	0	0	0	0.9	0.053	0	0.901
CYSLTR2	GNA11	1846759	1842246	9606.ENSP00000282018	9606.ENSP00000078429	0	0	0	0	0	0	0.9	0.053	0	0.901
ADRBK1	GRM5	1849510	1848814	9606.ENSP00000312262	9606.ENSP00000306138	0	0	0	0	0	0	0.9	0.052	0	0.901
NPS	PLCB2	1858560	1844786	9606.ENSP00000381105	9606.ENSP00000260402	0	0	0	0	0	0	0.9	0.055	0	0.901
NTSR1	AGTR1	1855276	1846323	9606.ENSP00000359532	9606.ENSP00000273430	0	0	0	0.643	0	0	0.9	0.092	0	0.901
CYSLTR2	KNG1	1846759	1845668	9606.ENSP00000282018	9606.ENSP00000265023	0	0	0	0	0	0	0.9	0.058	0	0.901
NTSR1	TACR3	1855276	1848519	9606.ENSP00000359532	9606.ENSP00000303325	0	0	0	0.644	0	0	0.9	0.089	0	0.901
PLCB4	OXT	1851676	1842661	9606.ENSP00000334105	9606.ENSP00000217386	0	0	0	0	0	0	0.9	0.051	0	0.901
F2RL1	GNAQ	1847773	1847018	9606.ENSP00000296677	9606.ENSP00000286548	0	0	0	0	0	0	0.9	0.058	0	0.901
GNA14	prostaglandin .	1856528	-5280360	9606.ENSP00000365807	-1.CID005280360	0	0	0	0	0	0	0.9	0	0	0.9
LPAR6	CCKAR	1852804	1847590	9606.ENSP00000344353	9606.ENSP00000295589	0	0	0	0.643	0	0	0.9	0	0	0.9
GNG2	TRH	1851723	1848532	9606.ENSP00000334448	9606.ENSP00000303452	0	0	0	0	0	0	0.9	0	0	0.9
GNA14	CYSLTR2	1856528	1846759	9606.ENSP00000365807	9606.ENSP00000282018	0	0	0	0	0	0	0.9	0	0	0.9
ADRBK1	palmitate	1849510	-985	9606.ENSP00000312262	-1.CID000000985	0	0	0	0	0	0	0.9	0	0	0.9
histamine	uridine diphos.	-774	-6031	-1.CID000000774	-1.CID000006031	0	0	0	0	0	0	0.9	0	0	0.9
GNAQ	rosiglitazone	1847018	-77998	9606.ENSP00000286548	-1.CID000077998	0	0	0	0	0	0	0.9	0	0	0.9
GNG2	histamine	1851723	-774	9606.ENSP00000334448	-1.CID000000774	0	0	0	0	0	0	0.9	0	0	0.9
TACR3	GNA11	1848519	1842246	9606.ENSP00000303325	9606.ENSP00000078429	0	0	0	0	0	0	0.9	0.045	0	0.9
GCG	PLCB1	1859292	1852081	9606.ENSP00000387662	9606.ENSP00000338185	0	0	0	0	0	0	0.9	0	0	0.9
F2RL1	CCKAR	1847773	1847590	9606.ENSP00000296677	9606.ENSP00000295589	0	0	0	0	0	0	0.9	0	0	0.9
LPAR6	AGTR1	1852804	1846323	9606.ENSP00000344353	9606.ENSP00000273430	0	0	0	0.791	0	0	0.9	0.047	0	0.9
OXT	palmitate	1842661	-985	9606.ENSP00000217386	-1.CID000000985	0	0	0	0	0	0	0.9	0	0	0.9
PLCB4	histamine	1851676	-774	9606.ENSP00000334105	-1.CID000000774	0	0	0	0	0	0	0.9	0	0	0.9
TACR2	thromboxane A2	1855880	-5280497	9606.ENSP00000362403	-1.CID005280497	0	0	0	0	0	0	0.9	0	0	0.9
GNA15	palmitate	1845252	-985	9606.ENSP00000262958	-1.CID000000985	0	0	0	0	0	0	0.9	0	0	0.9
PLCB1	PROK2	1852081	1847593	9606.ENSP00000338185	9606.ENSP00000295619	0	0	0	0	0	0	0.9	0	0	0.9
MLN	TACR3	1859375	1848519	9606.ENSP00000388825	9606.ENSP00000303325	0	0	0	0	0	0	0.9	0	0	0.9
GCGR	norepinephrine	1858855	-439260	9606.ENSP00000383558	-1.CID000439260	0	0	0	0	0	0	0.9	0	0	0.9
GCG	LPAR3	1859292	1855308	9606.ENSP00000387662	9606.ENSP00000359643	0	0	0	0	0	0	0.9	0	0	0.9
NMS	acetylcholine	1856567	-187	9606.ENSP00000366061	-1.CID000000187	0	0	0	0	0	0	0.9	0	0	0.9
TACR2	prostaglandin .	1855880	-5280360	9606.ENSP00000362403	-1.CID005280360	0	0	0	0	0	0	0.9	0	0	0.9
serotonine	uridine diphos.	-5202	-6031	-1.CID000005202	-1.CID000006031	0	0	0	0	0	0	0.9	0	0	0.9
NPS	GNG2	1858560	1851723	9606.ENSP00000381105	9606.ENSP00000334448	0	0	0	0	0	0	0.9	0	0	0.9
GRK5	PGF2 alpha	1858049	-5280363	9606.ENSP00000376609	-1.CID005280363	0	0	0	0	0	0	0.9	0	0	0.9
PLCB2	acetylcholine	1844786	-187	9606.ENSP00000260402	-1.CID000000187	0	0	0	0	0	0	0.9	0	0	0.9
GRM5	epinephrine	1848814	-5815	9606.ENSP00000306138	-1.CID000005815	0	0	0	0	0	0	0.9	0	0	0.9
LPAR6	PLCB1	1852804	1852081	9606.ENSP00000344353	9606.ENSP00000338185	0	0	0	0	0	0	0.9	0	0	0.9
MLN	KISS1R	1859375	1843397	9606.ENSP00000388825	9606.ENSP00000234371	0	0	0	0	0	0	0.9	0.046	0	0.9
PLCB3	serotonine	1846623	-5202	9606.ENSP00000279230	-1.CID000005202	0	0	0	0	0	0	0.9	0	0	0.9
CYSLTR2	rosiglitazone	1846759	-77998	9606.ENSP00000282018	-1.CID000077998	0	0	0	0	0	0	0.9	0	0	0.9
NTS	rosiglitazone	1844400	-77998	9606.ENSP00000256010	-1.CID000077998	0	0	0	0	0	0	0.9	0	0	0.9
KNG1	rosiglitazone	1845668	-77998	9606.ENSP00000265023	-1.CID000077998	0	0	0	0	0	0	0.9	0	0	0.9
ADRBK1	TRH	1849510	1848532	9606.ENSP00000312262	9606.ENSP00000303452	0	0	0	0	0	0	0.9	0	0	0.9
LPAR6	rosiglitazone	1852804	-77998	9606.ENSP00000344353	-1.CID000077998	0	0	0	0	0	0	0.9	0	0	0.9
NMU	PGF2 alpha	1845502	-5280363	9606.ENSP00000264218	-1.CID005280363	0	0	0	0	0	0	0.9	0	0	0.9
CCK	ADRBK1	1851885	1849510	9606.ENSP00000335657	9606.ENSP00000312262	0	0	0	0	0	0	0.9	0	0	0.9
PROK2	prostaglandin .	1847593	-5280360	9606.ENSP00000295619	-1.CID005280360	0	0	0	0	0	0	0.9	0	0	0.9
GCG	PLCB4	1859292	1851676	9606.ENSP00000387662	9606.ENSP00000334105	0	0	0	0	0	0	0.9	0	0	0.9
MLN	GRK5	1859375	1858049	9606.ENSP00000388825	9606.ENSP00000376609	0	0	0	0	0	0	0.9	0	0	0.9
GNG2	NMU	1851723	1845502	9606.ENSP00000334448	9606.ENSP00000264218	0	0	0	0	0	0	0.9	0	0	0.9
NTSR2	AGTR1	1848558	1846323	9606.ENSP00000303686	9606.ENSP00000273430	0	0	0	0	0	0	0.9	0	0	0.9
LPAR6	prostaglandin .	1852804	-5280360	9606.ENSP00000344353	-1.CID005280360	0	0	0	0	0	0	0.9	0	0	0.9
PROK2	norepinephrine	1847593	-439260	9606.ENSP00000295619	-1.CID000439260	0	0	0	0	0	0	0.9	0	0	0.9
PLCB4	norepinephrine	1851676	-439260	9606.ENSP00000334105	-1.CID000439260	0	0	0	0	0	0	0.9	0	0	0.9
NMUR1	F2RL1	1848781	1847773	9606.ENSP00000305877	9606.ENSP00000296677	0	0	0	0	0	0	0.9	0	0	0.9
GRPR	LPAR3	1857195	1855308	9606.ENSP00000369643	9606.ENSP00000359643	0	0	0	0	0	0	0.9	0.045	0	0.9
GCGR	thromboxane A2	1858855	-5280497	9606.ENSP00000383558	-1.CID005280497	0	0	0	0	0	0	0.9	0	0	0.9
NMS	GNA15	1856567	1845252	9606.ENSP00000366061	9606.ENSP00000262958	0	0	0	0	0	0	0.9	0	0	0.9
LPAR6	F2RL1	1852804	1847773	9606.ENSP00000344353	9606.ENSP00000296677	0	0	0	0.765	0	0	0.9	0	0	0.9
ADRBK1	PROK2	1849510	1847593	9606.ENSP00000312262	9606.ENSP00000295619	0	0	0	0	0	0	0.9	0	0	0.9
LPAR6	GRM5	1852804	1848814	9606.ENSP00000344353	9606.ENSP00000306138	0	0	0	0	0	0	0.9	0	0	0.9
GNA14	TAC1	1856528	1850311	9606.ENSP00000365807	9606.ENSP00000321106	0	0	0	0	0	0	0.9	0	0	0.9
CHRM1	norepinephrine	1848849	-439260	9606.ENSP00000306490	-1.CID000439260	0	0	0	0	0	0	0.9	0	0	0.9
NMU	acetylcholine	1845502	-187	9606.ENSP00000264218	-1.CID000000187	0	0	0	0	0	0	0.9	0	0	0.9
CYSLTR2	AGTR1	1846759	1846323	9606.ENSP00000282018	9606.ENSP00000273430	0	0	0	0.739	0	0	0.9	0	0	0.9
NMS	palmitate	1856567	-985	9606.ENSP00000366061	-1.CID000000985	0	0	0	0	0	0	0.9	0	0	0.9
F2RL1	palmitate	1847773	-985	9606.ENSP00000296677	-1.CID000000985	0	0	0	0	0	0	0.9	0	0	0.9
GNG2	norepinephrine	1851723	-439260	9606.ENSP00000334448	-1.CID000439260	0	0	0	0	0	0	0.9	0	0	0.9
NTSR2	KNG1	1848558	1845668	9606.ENSP00000303686	9606.ENSP00000265023	0	0	0	0	0	0	0.9	0	0	0.9
acetylcholine	uridine diphos.	-187	-6031	-1.CID000000187	-1.CID000006031	0	0	0	0	0	0	0.9	0	0	0.9
LPAR6	ADRBK1	1852804	1849510	9606.ENSP00000344353	9606.ENSP00000312262	0	0	0	0	0	0	0.9	0	0	0.9
MLN	GNA14	1859375	1856528	9606.ENSP00000388825	9606.ENSP00000365807	0	0	0	0	0	0	0.9	0	0	0.9
LPAR6	norepinephrine	1852804	-439260	9606.ENSP00000344353	-1.CID000439260	0	0	0	0	0	0	0.9	0	0	0.9
ADRBK1	KNG1	1849510	1845668	9606.ENSP00000312262	9606.ENSP00000265023	0	0	0	0	0	0	0.9	0	0	0.9
TBXA2R	KISS1R	1859713	1843397	9606.ENSP00000393333	9606.ENSP00000234371	0	0	0	0	0	0	0.9	0	0	0.9
GCGR	prostaglandin .	1858855	-5280360	9606.ENSP00000383558	-1.CID005280360	0	0	0	0	0	0	0.9	0	0	0.9
ADRBK1	thromboxane A2	1849510	-5280497	9606.ENSP00000312262	-1.CID005280497	0	0	0	0	0	0	0.9	0	0	0.9
GCG	ADRBK1	1859292	1849510	9606.ENSP00000387662	9606.ENSP00000312262	0	0	0	0	0	0	0.9	0	0	0.9
ADRBK1	histamine	1849510	-774	9606.ENSP00000312262	-1.CID000000774	0	0	0	0	0	0	0.9	0	0	0.9
EDNRB	NMS	1856642	1856567	9606.ENSP00000366416	9606.ENSP00000366061	0	0	0	0	0	0	0.9	0.048	0	0.9
F2RL1	PROK2	1847773	1847593	9606.ENSP00000296677	9606.ENSP00000295619	0	0	0	0	0	0	0.9	0	0	0.9
ADRBK1	OXT	1849510	1842661	9606.ENSP00000312262	9606.ENSP00000217386	0	0	0	0	0	0	0.9	0	0	0.9
GRM5	palmitate	1848814	-985	9606.ENSP00000306138	-1.CID000000985	0	0	0	0	0	0	0.9	0	0	0.9
LPAR6	epinephrine	1852804	-5815	9606.ENSP00000344353	-1.CID000005815	0	0	0	0	0	0	0.9	0	0	0.9
LPAR6	KISS1R	1852804	1843397	9606.ENSP00000344353	9606.ENSP00000234371	0	0	0	0.688	0	0	0.9	0	0	0.9
NTSR2	F2RL1	1848558	1847773	9606.ENSP00000303686	9606.ENSP00000296677	0	0	0	0	0	0	0.9	0	0	0.9
GRP	uridine diphos.	1844471	-6031	9606.ENSP00000256857	-1.CID000006031	0	0	0	0	0	0	0.9	0	0	0.9
PLCB4	rosiglitazone	1851676	-77998	9606.ENSP00000334105	-1.CID000077998	0	0	0	0	0	0	0.9	0	0	0.9
TBXA2R	NMUR1	1859713	1848781	9606.ENSP00000393333	9606.ENSP00000305877	0	0	0	0	0	0	0.9	0	0	0.9
PROK2	CYSLTR2	1847593	1846759	9606.ENSP00000295619	9606.ENSP00000282018	0	0	0	0	0	0	0.9	0	0	0.9
CHRM1	histamine	1848849	-774	9606.ENSP00000306490	-1.CID000000774	0	0	0	0	0	0	0.9	0	0	0.9
GNG2	uridine diphos.	1851723	-6031	9606.ENSP00000334448	-1.CID000006031	0	0	0	0	0	0	0.9	0	0	0.9
GRM5	serotonine	1848814	-5202	9606.ENSP00000306138	-1.CID000005202	0	0	0	0	0	0	0.9	0	0	0.9
GNG2	thromboxane A2	1851723	-5280497	9606.ENSP00000334448	-1.CID005280497	0	0	0	0	0	0	0.9	0	0	0.9
LPAR3	NTSR1	1855308	1855276	9606.ENSP00000359643	9606.ENSP00000359532	0	0	0	0	0	0	0.9	0	0	0.9
TBXA2R	F2RL1	1859713	1847773	9606.ENSP00000393333	9606.ENSP00000296677	0	0	0	0	0	0	0.9	0	0	0.9
PLCB2	prostaglandin .	1844786	-5280360	9606.ENSP00000260402	-1.CID005280360	0	0	0	0	0	0	0.9	0	0	0.9
TRH	PGF2 alpha	1848532	-5280363	9606.ENSP00000303452	-1.CID005280363	0	0	0	0	0	0	0.9	0	0	0.9
uridine diphos.	PGF2 alpha	-6031	-5280363	-1.CID000006031	-1.CID005280363	0	0	0	0	0	0	0.9	0	0	0.9
TACR3	PGF2 alpha	1848519	-5280363	9606.ENSP00000303325	-1.CID005280363	0	0	0	0	0	0	0.9	0	0	0.9
F2RL1	PGF2 alpha	1847773	-5280363	9606.ENSP00000296677	-1.CID005280363	0	0	0	0	0	0	0.9	0	0	0.9
GNA14	TACR3	1856528	1848519	9606.ENSP00000365807	9606.ENSP00000303325	0	0	0	0	0	0	0.9	0	0	0.9
GNG2	epinephrine	1851723	-5815	9606.ENSP00000334448	-1.CID000005815	0	0	0	0	0	0	0.9	0	0	0.9
PLCB4	prostaglandin .	1851676	-5280360	9606.ENSP00000334105	-1.CID005280360	0	0	0	0	0	0	0.9	0	0	0.9
LPAR6	TAC1	1852804	1850311	9606.ENSP00000344353	9606.ENSP00000321106	0	0	0	0	0	0	0.9	0	0	0.9
LPAR3	AGTR1	1855308	1846323	9606.ENSP00000359643	9606.ENSP00000273430	0	0	0	0	0	0	0.9	0.044	0	0.9
EDNRB	NMUR1	1856642	1848781	9606.ENSP00000366416	9606.ENSP00000305877	0	0	0	0.64	0	0	0.9	0	0	0.9
CCK	rosiglitazone	1851885	-77998	9606.ENSP00000335657	-1.CID000077998	0	0	0	0	0	0	0.9	0	0	0.9
TBXA2R	PROK2	1859713	1847593	9606.ENSP00000393333	9606.ENSP00000295619	0	0	0	0	0	0	0.9	0	0	0.9
PLCB1	uridine diphos.	1852081	-6031	9606.ENSP00000338185	-1.CID000006031	0	0	0	0	0	0	0.9	0	0	0.9
CYSLTR2	serotonine	1846759	-5202	9606.ENSP00000282018	-1.CID000005202	0	0	0	0	0	0	0.9	0	0	0.9
TRH	prostaglandin .	1848532	-5280360	9606.ENSP00000303452	-1.CID005280360	0	0	0	0	0	0	0.9	0	0	0.9
TACR3	GNAQ	1848519	1847018	9606.ENSP00000303325	9606.ENSP00000286548	0	0	0	0	0	0	0.9	0.043	0	0.9
TACR2	PROK2	1855880	1847593	9606.ENSP00000362403	9606.ENSP00000295619	0	0	0	0	0	0	0.9	0	0	0.9
NMS	prostaglandin .	1856567	-5280360	9606.ENSP00000366061	-1.CID005280360	0	0	0	0	0	0	0.9	0	0	0.9
PLCB4	TRH	1851676	1848532	9606.ENSP00000334105	9606.ENSP00000303452	0	0	0	0	0	0	0.9	0	0	0.9
EDNRB	KISS1R	1856642	1843397	9606.ENSP00000366416	9606.ENSP00000234371	0	0	0	0.639	0	0	0.9	0.046	0	0.9
PLCB1	acetylcholine	1852081	-187	9606.ENSP00000338185	-1.CID000000187	0	0	0	0	0	0	0.9	0	0	0.9
GNA14	rosiglitazone	1856528	-77998	9606.ENSP00000365807	-1.CID000077998	0	0	0	0	0	0	0.9	0	0	0.9
GNG2	TACR3	1851723	1848519	9606.ENSP00000334448	9606.ENSP00000303325	0	0	0	0	0	0	0.9	0	0	0.9
PROK2	AGTR1	1847593	1846323	9606.ENSP00000295619	9606.ENSP00000273430	0	0	0	0	0	0	0.9	0	0	0.9
PLCB2	uridine diphos.	1844786	-6031	9606.ENSP00000260402	-1.CID000006031	0	0	0	0	0	0	0.9	0	0	0.9
CHRM1	F2RL1	1848849	1847773	9606.ENSP00000306490	9606.ENSP00000296677	0	0	0	0	0	0	0.9	0	0	0.9
TBXA2R	NMUR2	1859713	1844367	9606.ENSP00000393333	9606.ENSP00000255262	0	0	0	0	0	0	0.9	0	0	0.9
GRK5	NMS	1858049	1856567	9606.ENSP00000376609	9606.ENSP00000366061	0	0	0	0	0	0	0.9	0	0	0.9
LPAR6	OXT	1852804	1842661	9606.ENSP00000344353	9606.ENSP00000217386	0	0	0	0	0	0	0.9	0.048	0	0.9
F2RL1	epinephrine	1847773	-5815	9606.ENSP00000296677	-1.CID000005815	0	0	0	0	0	0	0.9	0	0	0.9
F2RL1	rosiglitazone	1847773	-77998	9606.ENSP00000296677	-1.CID000077998	0	0	0	0	0	0	0.9	0	0	0.9
NPS	thromboxane A2	1858560	-5280497	9606.ENSP00000381105	-1.CID005280497	0	0	0	0	0	0	0.9	0	0	0.9
PROK2	GNA11	1847593	1842246	9606.ENSP00000295619	9606.ENSP00000078429	0	0	0	0	0	0	0.9	0.047	0	0.9
CYSLTR2	prostaglandin .	1846759	-5280360	9606.ENSP00000282018	-1.CID005280360	0	0	0	0	0	0	0.9	0	0	0.9
MLN	PGF2 alpha	1859375	-5280363	9606.ENSP00000388825	-1.CID005280363	0	0	0	0	0	0	0.9	0	0	0.9
LPAR6	PLCB4	1852804	1851676	9606.ENSP00000344353	9606.ENSP00000334105	0	0	0	0	0	0	0.9	0	0	0.9
CYSLTR2	palmitate	1846759	-985	9606.ENSP00000282018	-1.CID000000985	0	0	0	0	0	0	0.9	0	0	0.9
GCG	uridine diphos.	1859292	-6031	9606.ENSP00000387662	-1.CID000006031	0	0	0	0	0	0	0.9	0	0	0.9
LPAR6	serotonine	1852804	-5202	9606.ENSP00000344353	-1.CID000005202	0	0	0	0	0	0	0.9	0	0	0.9
CCK	GNG2	1851885	1851723	9606.ENSP00000335657	9606.ENSP00000334448	0	0	0	0	0	0	0.9	0.042	0	0.9
PLCB1	prostaglandin .	1852081	-5280360	9606.ENSP00000338185	-1.CID005280360	0	0	0	0	0	0	0.9	0	0	0.9
NMS	thromboxane A2	1856567	-5280497	9606.ENSP00000366061	-1.CID005280497	0	0	0	0	0	0	0.9	0	0	0.9
GRK5	serotonine	1858049	-5202	9606.ENSP00000376609	-1.CID000005202	0	0	0	0	0	0	0.9	0	0	0.9
PLCB1	rosiglitazone	1852081	-77998	9606.ENSP00000338185	-1.CID000077998	0	0	0	0	0	0	0.9	0	0	0.9
LPAR6	thromboxane A2	1852804	-5280497	9606.ENSP00000344353	-1.CID005280497	0	0	0	0	0	0	0.9	0	0	0.9
GRP	rosiglitazone	1844471	-77998	9606.ENSP00000256857	-1.CID000077998	0	0	0	0	0	0	0.9	0	0	0.9
KNG1	palmitate	1845668	-985	9606.ENSP00000265023	-1.CID000000985	0	0	0	0	0	0	0.9	0	0	0.9
CCK	PROK2	1851885	1847593	9606.ENSP00000335657	9606.ENSP00000295619	0	0	0	0	0	0	0.9	0.043	0	0.9
MLN	PLCB4	1859375	1851676	9606.ENSP00000388825	9606.ENSP00000334105	0	0	0	0	0	0	0.9	0	0	0.9
LPAR3	CYSLTR2	1855308	1846759	9606.ENSP00000359643	9606.ENSP00000282018	0	0	0	0	0	0	0.9	0	0	0.9
MLN	uridine diphos.	1859375	-6031	9606.ENSP00000388825	-1.CID000006031	0	0	0	0	0	0	0.9	0	0	0.9
TACR2	GNG2	1855880	1851723	9606.ENSP00000362403	9606.ENSP00000334448	0	0	0	0	0	0	0.9	0	0	0.9
GNG2	prostaglandin .	1851723	-5280360	9606.ENSP00000334448	-1.CID005280360	0	0	0	0	0	0	0.9	0	0	0.9
LPAR6	NMUR1	1852804	1848781	9606.ENSP00000344353	9606.ENSP00000305877	0	0	0	0.652	0	0	0.9	0	0	0.9
PLCB4	NTS	1851676	1844400	9606.ENSP00000334105	9606.ENSP00000256010	0	0	0	0	0	0	0.9	0	0	0.9
MLN	PLCB1	1859375	1852081	9606.ENSP00000388825	9606.ENSP00000338185	0	0	0	0	0	0	0.9	0	0	0.9
PROK2	uridine diphos.	1847593	-6031	9606.ENSP00000295619	-1.CID000006031	0	0	0	0	0	0	0.9	0	0	0.9
GCG	thromboxane A2	1859292	-5280497	9606.ENSP00000387662	-1.CID005280497	0	0	0	0	0	0	0.9	0	0	0.9
GNA15	prostaglandin .	1845252	-5280360	9606.ENSP00000262958	-1.CID005280360	0	0	0	0	0	0	0.9	0	0	0.9
GRK5	CCK	1858049	1851885	9606.ENSP00000376609	9606.ENSP00000335657	0	0	0	0	0	0	0.9	0.042	0	0.9
TRH	F2RL1	1848532	1847773	9606.ENSP00000303452	9606.ENSP00000296677	0	0	0	0	0	0	0.9	0	0	0.9
PLCB2	epinephrine	1844786	-5815	9606.ENSP00000260402	-1.CID000005815	0	0	0	0	0	0	0.9	0	0	0.9
TRH	uridine diphos.	1848532	-6031	9606.ENSP00000303452	-1.CID000006031	0	0	0	0	0	0	0.9	0	0	0.9
GNA14	CCK	1856528	1851885	9606.ENSP00000365807	9606.ENSP00000335657	0	0	0	0	0	0	0.9	0	0	0.9
GCGR	acetylcholine	1858855	-187	9606.ENSP00000383558	-1.CID000000187	0	0	0	0	0	0	0.9	0	0	0.9
GCGR	PROK2	1858855	1847593	9606.ENSP00000383558	9606.ENSP00000295619	0	0	0	0	0	0	0.9	0	0	0.9
TRHR	PROK2	1849230	1847593	9606.ENSP00000309818	9606.ENSP00000295619	0	0	0	0	0	0	0.9	0.044	0	0.9
GNA14	PGF2 alpha	1856528	-5280363	9606.ENSP00000365807	-1.CID005280363	0	0	0	0	0	0	0.9	0	0	0.9
CHRM1	palmitate	1848849	-985	9606.ENSP00000306490	-1.CID000000985	0	0	0	0	0	0	0.9	0	0	0.9
GCG	F2RL1	1859292	1847773	9606.ENSP00000387662	9606.ENSP00000296677	0	0	0	0	0	0	0.9	0.046	0	0.9
NMS	LPAR3	1856567	1855308	9606.ENSP00000366061	9606.ENSP00000359643	0	0	0	0	0	0	0.9	0	0	0.9
GCGR	CYSLTR2	1858855	1846759	9606.ENSP00000383558	9606.ENSP00000282018	0	0	0	0	0	0	0.9	0	0	0.9
GNA14	F2RL1	1856528	1847773	9606.ENSP00000365807	9606.ENSP00000296677	0	0	0	0	0	0	0.9	0	0	0.9
TACR3	norepinephrine	1848519	-439260	9606.ENSP00000303325	-1.CID000439260	0	0	0	0	0	0	0.9	0	0	0.9
NMS	CYSLTR2	1856567	1846759	9606.ENSP00000366061	9606.ENSP00000282018	0	0	0	0	0	0	0.9	0	0	0.9
PLCB4	uridine diphos.	1851676	-6031	9606.ENSP00000334105	-1.CID000006031	0	0	0	0	0	0	0.9	0	0	0.9
MLN	LPAR6	1859375	1852804	9606.ENSP00000388825	9606.ENSP00000344353	0	0	0	0	0	0	0.9	0	0	0.9
GNA11	uridine diphos.	1842246	-6031	9606.ENSP00000078429	-1.CID000006031	0	0	0	0	0	0	0.9	0	0	0.9
OXT	uridine diphos.	1842661	-6031	9606.ENSP00000217386	-1.CID000006031	0	0	0	0	0	0	0.9	0	0	0.9
serotonine	rosiglitazone	-5202	-77998	-1.CID000005202	-1.CID000077998	0	0	0	0	0	0	0.9	0	0	0.9
PLCB3	uridine diphos.	1846623	-6031	9606.ENSP00000279230	-1.CID000006031	0	0	0	0	0	0	0.9	0	0	0.9
PLCB4	epinephrine	1851676	-5815	9606.ENSP00000334105	-1.CID000005815	0	0	0	0	0	0	0.9	0	0	0.9
LPAR6	acetylcholine	1852804	-187	9606.ENSP00000344353	-1.CID000000187	0	0	0	0	0	0	0.9	0	0	0.9
NMU	rosiglitazone	1845502	-77998	9606.ENSP00000264218	-1.CID000077998	0	0	0	0	0	0	0.9	0	0	0.9
NMS	rosiglitazone	1856567	-77998	9606.ENSP00000366061	-1.CID000077998	0	0	0	0	0	0	0.9	0	0	0.9
MLN	CYSLTR2	1859375	1846759	9606.ENSP00000388825	9606.ENSP00000282018	0	0	0	0	0	0	0.9	0	0	0.9
NMU	palmitate	1845502	-985	9606.ENSP00000264218	-1.CID000000985	0	0	0	0	0	0	0.9	0	0	0.9
NMS	F2RL1	1856567	1847773	9606.ENSP00000366061	9606.ENSP00000296677	0	0	0	0	0	0	0.9	0	0	0.9
GNA14	GNAQ	1856528	1847018	9606.ENSP00000365807	9606.ENSP00000286548	0	0	0	0.986	0	0	0.9	0.606	0	0.9
F2RL1	uridine diphos.	1847773	-6031	9606.ENSP00000296677	-1.CID000006031	0	0	0	0	0	0	0.9	0	0	0.9
NPS	GRK5	1858560	1858049	9606.ENSP00000381105	9606.ENSP00000376609	0	0	0	0	0	0	0.9	0.041	0	0.9
LPAR6	GRP	1852804	1844471	9606.ENSP00000344353	9606.ENSP00000256857	0	0	0	0	0	0	0.9	0	0	0.9
CCK	PGF2 alpha	1851885	-5280363	9606.ENSP00000335657	-1.CID005280363	0	0	0	0	0	0	0.9	0	0	0.9
MLN	palmitate	1859375	-985	9606.ENSP00000388825	-1.CID000000985	0	0	0	0	0	0	0.9	0	0	0.9
LPAR3	PROK2	1855308	1847593	9606.ENSP00000359643	9606.ENSP00000295619	0	0	0	0	0	0	0.9	0	0	0.9
TACR3	palmitate	1848519	-985	9606.ENSP00000303325	-1.CID000000985	0	0	0	0	0	0	0.9	0	0	0.9
GNA15	serotonine	1845252	-5202	9606.ENSP00000262958	-1.CID000005202	0	0	0	0	0	0	0.9	0	0	0.9
MLN	prostaglandin .	1859375	-5280360	9606.ENSP00000388825	-1.CID005280360	0	0	0	0	0	0	0.9	0	0	0.9
MLN	LPAR3	1859375	1855308	9606.ENSP00000388825	9606.ENSP00000359643	0	0	0	0	0	0	0.9	0.046	0	0.9
GRM5	CYSLTR2	1848814	1846759	9606.ENSP00000306138	9606.ENSP00000282018	0	0	0	0	0	0	0.9	0	0	0.9
LPAR3	NMU	1855308	1845502	9606.ENSP00000359643	9606.ENSP00000264218	0	0	0	0	0	0	0.9	0.044	0	0.9
TACR2	GNA15	1855880	1845252	9606.ENSP00000362403	9606.ENSP00000262958	0	0	0	0	0	0	0.9	0	0	0.9
GRP	thromboxane A2	1844471	-5280497	9606.ENSP00000256857	-1.CID005280497	0	0	0	0	0	0	0.9	0	0	0.9
PLCB1	serotonine	1852081	-5202	9606.ENSP00000338185	-1.CID000005202	0	0	0	0	0	0	0.9	0	0	0.9
TACR3	CYSLTR2	1848519	1846759	9606.ENSP00000303325	9606.ENSP00000282018	0	0	0	0.656	0	0	0.9	0	0	0.9
GCGR	serotonine	1858855	-5202	9606.ENSP00000383558	-1.CID000005202	0	0	0	0	0	0	0.9	0	0	0.9
PLCB4	CYSLTR2	1851676	1846759	9606.ENSP00000334105	9606.ENSP00000282018	0	0	0	0	0	0	0.9	0	0	0.9
GNA14	KNG1	1856528	1845668	9606.ENSP00000365807	9606.ENSP00000265023	0	0	0	0	0	0	0.9	0	0	0.9
ADRBK1	serotonine	1849510	-5202	9606.ENSP00000312262	-1.CID000005202	0	0	0	0	0	0	0.9	0	0	0.9
NTSR1	KISS1R	1855276	1843397	9606.ENSP00000359532	9606.ENSP00000234371	0	0	0	0.64	0	0	0.9	0	0	0.9
NMU	prostaglandin .	1845502	-5280360	9606.ENSP00000264218	-1.CID005280360	0	0	0	0	0	0	0.9	0	0	0.9
LPAR6	CHRM1	1852804	1848849	9606.ENSP00000344353	9606.ENSP00000306490	0	0	0	0	0	0	0.9	0	0	0.9
LPAR6	GHSR	1852804	1843590	9606.ENSP00000344353	9606.ENSP00000241256	0	0	0	0.689	0	0	0.9	0	0	0.9
GCGR	PLCB3	1858855	1846623	9606.ENSP00000383558	9606.ENSP00000279230	0	0	0	0	0	0	0.9	0	0	0.9
PLCB1	CYSLTR2	1852081	1846759	9606.ENSP00000338185	9606.ENSP00000282018	0	0	0	0	0	0	0.9	0.046	0	0.9
LPAR6	NMUR2	1852804	1844367	9606.ENSP00000344353	9606.ENSP00000255262	0	0	0	0.669	0	0	0.9	0	0	0.9
GNA11	rosiglitazone	1842246	-77998	9606.ENSP00000078429	-1.CID000077998	0	0	0	0	0	0	0.9	0	0	0.9
TACR2	uridine diphos.	1855880	-6031	9606.ENSP00000362403	-1.CID000006031	0	0	0	0	0	0	0.9	0	0	0.9
GNA15	uridine diphos.	1845252	-6031	9606.ENSP00000262958	-1.CID000006031	0	0	0	0	0	0	0.9	0	0	0.9
GNG2	GRP	1851723	1844471	9606.ENSP00000334448	9606.ENSP00000256857	0	0	0	0	0	0	0.9	0	0	0.9
CCK	palmitate	1851885	-985	9606.ENSP00000335657	-1.CID000000985	0	0	0	0	0	0	0.9	0	0	0.9
LPAR6	TRH	1852804	1848532	9606.ENSP00000344353	9606.ENSP00000303452	0	0	0	0	0	0	0.9	0	0	0.9
NMUR1	CYSLTR2	1848781	1846759	9606.ENSP00000305877	9606.ENSP00000282018	0	0	0	0.642	0	0	0.9	0	0	0.9
CCK	CYSLTR2	1851885	1846759	9606.ENSP00000335657	9606.ENSP00000282018	0	0	0	0	0	0	0.9	0	0	0.9
NMU	histamine	1845502	-774	9606.ENSP00000264218	-1.CID000000774	0	0	0	0	0	0	0.9	0	0	0.9
NTS	uridine diphos.	1844400	-6031	9606.ENSP00000256010	-1.CID000006031	0	0	0	0	0	0	0.9	0	0	0.9
MLN	ADRBK1	1859375	1849510	9606.ENSP00000388825	9606.ENSP00000312262	0	0	0	0	0	0	0.9	0	0	0.9
GRK5	thromboxane A2	1858049	-5280497	9606.ENSP00000376609	-1.CID005280497	0	0	0	0	0	0	0.9	0	0	0.9
F2RL1	norepinephrine	1847773	-439260	9606.ENSP00000296677	-1.CID000439260	0	0	0	0	0	0	0.9	0	0	0.9
GNA14	OXT	1856528	1842661	9606.ENSP00000365807	9606.ENSP00000217386	0	0	0	0	0	0	0.9	0	0	0.9
F2RL1	NTS	1847773	1844400	9606.ENSP00000296677	9606.ENSP00000256010	0	0	0	0	0	0	0.9	0	0	0.9
PLCB4	acetylcholine	1851676	-187	9606.ENSP00000334105	-1.CID000000187	0	0	0	0	0	0	0.9	0	0	0.9
TRH	PLCB2	1848532	1844786	9606.ENSP00000303452	9606.ENSP00000260402	0	0	0	0	0	0	0.9	0	0	0.9
TRHR	CYSLTR2	1849230	1846759	9606.ENSP00000309818	9606.ENSP00000282018	0	0	0	0.633	0	0	0.9	0	0	0.9
TACR3	serotonine	1848519	-5202	9606.ENSP00000303325	-1.CID000005202	0	0	0	0	0	0	0.9	0	0	0.9
CYSLTR2	epinephrine	1846759	-5815	9606.ENSP00000282018	-1.CID000005815	0	0	0	0	0	0	0.9	0	0	0.9
GCG	CYSLTR2	1859292	1846759	9606.ENSP00000387662	9606.ENSP00000282018	0	0	0	0	0	0	0.9	0	0	0.9
NPS	GNA14	1858560	1856528	9606.ENSP00000381105	9606.ENSP00000365807	0	0	0	0	0	0	0.9	0.041	0	0.9
LPAR6	PROK2	1852804	1847593	9606.ENSP00000344353	9606.ENSP00000295619	0	0	0	0	0	0	0.9	0	0	0.9
GNG2	PLCB4	1851723	1851676	9606.ENSP00000334448	9606.ENSP00000334105	0	0	0	0	0	0	0.9	0	0	0.9
NMS	PLCB3	1856567	1846623	9606.ENSP00000366061	9606.ENSP00000279230	0	0	0	0	0	0	0.9	0	0	0.9
NMS	NTSR2	1856567	1848558	9606.ENSP00000366061	9606.ENSP00000303686	0	0	0	0	0	0	0.9	0.042	0	0.9
PLCB1	F2RL1	1852081	1847773	9606.ENSP00000338185	9606.ENSP00000296677	0	0	0	0	0	0	0.9	0	0	0.9
LPAR6	PLCB2	1852804	1844786	9606.ENSP00000344353	9606.ENSP00000260402	0	0	0	0	0	0	0.9	0	0	0.9
PLCB2	NTS	1844786	1844400	9606.ENSP00000260402	9606.ENSP00000256010	0	0	0	0	0	0	0.9	0	0	0.9
LPAR3	CCKAR	1855308	1847590	9606.ENSP00000359643	9606.ENSP00000295589	0	0	0	0	0	0	0.9	0	0	0.9
GCGR	LPAR6	1858855	1852804	9606.ENSP00000383558	9606.ENSP00000344353	0	0	0	0	0	0	0.9	0	0	0.9
TACR2	palmitate	1855880	-985	9606.ENSP00000362403	-1.CID000000985	0	0	0	0	0	0	0.9	0	0	0.9
GNA14	GNA11	1856528	1842246	9606.ENSP00000365807	9606.ENSP00000078429	0	0	0	0.986	0	0	0.9	0.56	0	0.9
NMU	norepinephrine	1845502	-439260	9606.ENSP00000264218	-1.CID000439260	0	0	0	0	0	0	0.9	0	0	0.9
PLCB3	NMU	1846623	1845502	9606.ENSP00000279230	9606.ENSP00000264218	0	0	0	0	0	0	0.9	0	0	0.9
PROK2	palmitate	1847593	-985	9606.ENSP00000295619	-1.CID000000985	0	0	0	0	0	0	0.9	0	0	0.9
GNA14	LPAR6	1856528	1852804	9606.ENSP00000365807	9606.ENSP00000344353	0	0	0	0	0	0	0.9	0	0	0.9
GNG2	KNG1	1851723	1845668	9606.ENSP00000334448	9606.ENSP00000265023	0	0	0	0	0	0	0.9	0	0	0.9
LPAR6	GNAQ	1852804	1847018	9606.ENSP00000344353	9606.ENSP00000286548	0	0	0	0	0	0	0.9	0	0	0.9
GRK5	GRP	1858049	1844471	9606.ENSP00000376609	9606.ENSP00000256857	0	0	0	0	0	0	0.9	0	0	0.9
ADRBK1	rosiglitazone	1849510	-77998	9606.ENSP00000312262	-1.CID000077998	0	0	0	0	0	0	0.9	0	0	0.9
GNG2	F2RL1	1851723	1847773	9606.ENSP00000334448	9606.ENSP00000296677	0	0	0	0	0	0	0.9	0	0	0.9
NMS	TACR2	1856567	1855880	9606.ENSP00000366061	9606.ENSP00000362403	0	0	0	0	0	0	0.9	0	0	0.9
PLCB3	norepinephrine	1846623	-439260	9606.ENSP00000279230	-1.CID000439260	0	0	0	0	0	0	0.9	0	0	0.9
GNA14	GRP	1856528	1844471	9606.ENSP00000365807	9606.ENSP00000256857	0	0	0	0	0	0	0.9	0	0	0.9
NMS	TRHR	1856567	1849230	9606.ENSP00000366061	9606.ENSP00000309818	0	0	0	0	0	0	0.9	0.048	0	0.9
MLN	serotonine	1859375	-5202	9606.ENSP00000388825	-1.CID000005202	0	0	0	0	0	0	0.9	0	0	0.9
PLCB2	palmitate	1844786	-985	9606.ENSP00000260402	-1.CID000000985	0	0	0	0	0	0	0.9	0	0	0.9
GCG	PLCB3	1859292	1846623	9606.ENSP00000387662	9606.ENSP00000279230	0	0	0	0	0	0	0.9	0	0	0.9
NPS	LPAR6	1858560	1852804	9606.ENSP00000381105	9606.ENSP00000344353	0	0	0	0	0	0	0.9	0.049	0	0.9
TACR3	prostaglandin .	1848519	-5280360	9606.ENSP00000303325	-1.CID005280360	0	0	0	0	0	0	0.9	0	0	0.9
TAC1	uridine diphos.	1850311	-6031	9606.ENSP00000321106	-1.CID000006031	0	0	0	0	0	0	0.9	0	0	0.9
PLCB2	histamine	1844786	-774	9606.ENSP00000260402	-1.CID000000774	0	0	0	0	0	0	0.9	0	0	0.9
TACR3	uridine diphos.	1848519	-6031	9606.ENSP00000303325	-1.CID000006031	0	0	0	0	0	0	0.9	0	0	0.9
PROK2	epinephrine	1847593	-5815	9606.ENSP00000295619	-1.CID000005815	0	0	0	0	0	0	0.9	0	0	0.9
GNA15	PGF2 alpha	1845252	-5280363	9606.ENSP00000262958	-1.CID005280363	0	0	0	0	0	0	0.9	0	0	0.9
EDNRB	NTSR2	1856642	1848558	9606.ENSP00000366416	9606.ENSP00000303686	0	0	0	0.652	0	0	0.9	0.046	0	0.9
NMS	TACR3	1856567	1848519	9606.ENSP00000366061	9606.ENSP00000303325	0	0	0	0	0	0	0.9	0	0	0.9
CYSLTR2	PLCB2	1846759	1844786	9606.ENSP00000282018	9606.ENSP00000260402	0	0	0	0	0	0	0.9	0	0	0.9
TRH	CYSLTR2	1848532	1846759	9606.ENSP00000303452	9606.ENSP00000282018	0	0	0	0	0	0	0.9	0	0	0.9
NMS	PLCB2	1856567	1844786	9606.ENSP00000366061	9606.ENSP00000260402	0	0	0	0	0	0	0.9	0	0	0.9
NTSR1	LPAR6	1855276	1852804	9606.ENSP00000359532	9606.ENSP00000344353	0	0	0	0.648	0	0	0.9	0.043	0	0.9
PROK2	acetylcholine	1847593	-187	9606.ENSP00000295619	-1.CID000000187	0	0	0	0	0	0	0.9	0	0	0.9
PLCB2	serotonine	1844786	-5202	9606.ENSP00000260402	-1.CID000005202	0	0	0	0	0	0	0.9	0	0	0.9
TACR2	GNA11	1855880	1842246	9606.ENSP00000362403	9606.ENSP00000078429	0	0	0	0	0	0	0.9	0.047	0	0.9
PROK2	GNA15	1847593	1845252	9606.ENSP00000295619	9606.ENSP00000262958	0	0	0	0	0	0	0.9	0.043	0	0.9
GRM5	uridine diphos.	1848814	-6031	9606.ENSP00000306138	-1.CID000006031	0	0	0	0	0	0	0.9	0	0	0.9
NPS	rosiglitazone	1858560	-77998	9606.ENSP00000381105	-1.CID000077998	0	0	0	0	0	0	0.9	0	0	0.9
GNG2	GRM5	1851723	1848814	9606.ENSP00000334448	9606.ENSP00000306138	0	0	0	0	0	0	0.9	0	0	0.9
NMS	uridine diphos.	1856567	-6031	9606.ENSP00000366061	-1.CID000006031	0	0	0	0	0	0	0.9	0	0	0.9
TACR3	GNA15	1848519	1845252	9606.ENSP00000303325	9606.ENSP00000262958	0	0	0	0	0	0	0.9	0.046	0	0.9
uridine diphos.	rosiglitazone	-6031	-77998	-1.CID000006031	-1.CID000077998	0	0	0	0	0	0	0.9	0	0	0.9
GRK5	TAC1	1858049	1850311	9606.ENSP00000376609	9606.ENSP00000321106	0	0	0	0	0	0	0.9	0.041	0	0.9
PLCB1	norepinephrine	1852081	-439260	9606.ENSP00000338185	-1.CID000439260	0	0	0	0	0	0	0.9	0	0	0.9
palmitate	uridine diphos.	-985	-6031	-1.CID000000985	-1.CID000006031	0	0	0	0	0	0	0.9	0	0	0.9
TACR3	thromboxane A2	1848519	-5280497	9606.ENSP00000303325	-1.CID005280497	0	0	0	0	0	0	0.9	0	0	0.9
GNG2	rosiglitazone	1851723	-77998	9606.ENSP00000334448	-1.CID000077998	0	0	0	0	0	0	0.9	0	0	0.9
NMS	GNA14	1856567	1856528	9606.ENSP00000366061	9606.ENSP00000365807	0	0	0	0	0	0	0.9	0	0	0.9
PLCB4	GRP	1851676	1844471	9606.ENSP00000334105	9606.ENSP00000256857	0	0	0	0	0	0	0.9	0	0	0.9
GCGR	epinephrine	1858855	-5815	9606.ENSP00000383558	-1.CID000005815	0	0	0	0	0	0	0.9	0	0	0.9
CHRM1	PROK2	1848849	1847593	9606.ENSP00000306490	9606.ENSP00000295619	0	0	0	0	0	0	0.9	0	0	0.9
TBXA2R	NMU	1859713	1845502	9606.ENSP00000393333	9606.ENSP00000264218	0	0	0	0	0	0	0.9	0	0	0.9
CYSLTR2	PLCB3	1846759	1846623	9606.ENSP00000282018	9606.ENSP00000279230	0	0	0	0	0	0	0.9	0	0	0.9
PLCB3	NTS	1846623	1844400	9606.ENSP00000279230	9606.ENSP00000256010	0	0	0	0	0	0	0.9	0	0	0.9
CHRM1	uridine diphos.	1848849	-6031	9606.ENSP00000306490	-1.CID000006031	0	0	0	0	0	0	0.9	0	0	0.9
NMS	AGTR1	1856567	1846323	9606.ENSP00000366061	9606.ENSP00000273430	0	0	0	0	0	0	0.9	0	0	0.9
NTS	thromboxane A2	1844400	-5280497	9606.ENSP00000256010	-1.CID005280497	0	0	0	0	0	0	0.9	0	0	0.9
EDNRB	CYSLTR2	1856642	1846759	9606.ENSP00000366416	9606.ENSP00000282018	0	0	0	0.63	0	0	0.9	0.058	0	0.9
GCG	GNA14	1859292	1856528	9606.ENSP00000387662	9606.ENSP00000365807	0	0	0	0	0	0	0.9	0	0	0.9
LPAR3	GHSR	1855308	1843590	9606.ENSP00000359643	9606.ENSP00000241256	0	0	0	0	0	0	0.9	0	0	0.9
LPAR3	NMUR1	1855308	1848781	9606.ENSP00000359643	9606.ENSP00000305877	0	0	0	0	0	0	0.9	0	0	0.9
LPAR3	TAC1	1855308	1850311	9606.ENSP00000359643	9606.ENSP00000321106	0	0	0	0	0	0	0.9	0	0	0.9
CYSLTR2	NMU	1846759	1845502	9606.ENSP00000282018	9606.ENSP00000264218	0	0	0	0	0	0	0.9	0	0	0.9
CHRM1	PGF2 alpha	1848849	-5280363	9606.ENSP00000306490	-1.CID005280363	0	0	0	0	0	0	0.9	0	0	0.9
palmitate	serotonine	-985	-5202	-1.CID000000985	-1.CID000005202	0	0	0	0	0	0	0.9	0	0	0.9
MLN	PLCB3	1859375	1846623	9606.ENSP00000388825	9606.ENSP00000279230	0	0	0	0	0	0	0.9	0	0	0.9
GNAQ	palmitate	1847018	-985	9606.ENSP00000286548	-1.CID000000985	0	0	0	0	0	0	0.9	0	0	0.9
F2RL1	OXT	1847773	1842661	9606.ENSP00000296677	9606.ENSP00000217386	0	0	0	0	0	0	0.9	0	0	0.9
TBXA2R	LPAR6	1859713	1852804	9606.ENSP00000393333	9606.ENSP00000344353	0	0	0	0	0	0	0.9	0	0	0.9
GNG2	OXT	1851723	1842661	9606.ENSP00000334448	9606.ENSP00000217386	0	0	0	0	0	0	0.9	0	0	0.9
PLCB4	serotonine	1851676	-5202	9606.ENSP00000334105	-1.CID000005202	0	0	0	0	0	0	0.9	0	0	0.9
GNA14	histamine	1856528	-774	9606.ENSP00000365807	-1.CID000000774	0	0	0	0	0	0	0.9	0	0	0.9
GNG2	TAC1	1851723	1850311	9606.ENSP00000334448	9606.ENSP00000321106	0	0	0	0	0	0	0.9	0	0	0.9
NMU	PLCB2	1845502	1844786	9606.ENSP00000264218	9606.ENSP00000260402	0	0	0	0	0	0	0.9	0	0	0.9
GRM5	thromboxane A2	1848814	-5280497	9606.ENSP00000306138	-1.CID005280497	0	0	0	0	0	0	0.9	0	0	0.9
F2RL1	acetylcholine	1847773	-187	9606.ENSP00000296677	-1.CID000000187	0	0	0	0	0	0	0.9	0	0	0.9
LPAR6	palmitate	1852804	-985	9606.ENSP00000344353	-1.CID000000985	0	0	0	0	0	0	0.9	0	0	0.9
GNA14	serotonine	1856528	-5202	9606.ENSP00000365807	-1.CID000005202	0	0	0	0	0	0	0.9	0	0	0.9
LPAR6	PGF2 alpha	1852804	-5280363	9606.ENSP00000344353	-1.CID005280363	0	0	0	0	0	0	0.9	0	0	0.9
GRK5	TRH	1858049	1848532	9606.ENSP00000376609	9606.ENSP00000303452	0	0	0	0	0	0	0.9	0	0	0.9
GCG	LPAR6	1859292	1852804	9606.ENSP00000387662	9606.ENSP00000344353	0	0	0	0	0	0	0.9	0	0	0.9
TACR2	PGF2 alpha	1855880	-5280363	9606.ENSP00000362403	-1.CID005280363	0	0	0	0	0	0	0.9	0	0	0.9
GNA14	PROK2	1856528	1847593	9606.ENSP00000365807	9606.ENSP00000295619	0	0	0	0	0	0	0.9	0	0	0.9
NMU	thromboxane A2	1845502	-5280497	9606.ENSP00000264218	-1.CID005280497	0	0	0	0	0	0	0.9	0	0	0.9
TAC1	PLCB3	1850311	1846623	9606.ENSP00000321106	9606.ENSP00000279230	0	0	0	0	0	0	0.9	0	0	0.9
GRPR	LPAR6	1857195	1852804	9606.ENSP00000369643	9606.ENSP00000344353	0	0	0	0.645	0	0	0.9	0	0	0.9
NTSR2	CYSLTR2	1848558	1846759	9606.ENSP00000303686	9606.ENSP00000282018	0	0	0	0	0	0	0.9	0	0	0.9
TACR2	CYSLTR2	1855880	1846759	9606.ENSP00000362403	9606.ENSP00000282018	0	0	0	0.649	0	0	0.9	0	0	0.9
MLN	GRM5	1859375	1848814	9606.ENSP00000388825	9606.ENSP00000306138	0	0	0	0	0	0	0.9	0	0	0.9
PLCB2	rosiglitazone	1844786	-77998	9606.ENSP00000260402	-1.CID000077998	0	0	0	0	0	0	0.9	0	0	0.9
GRPR	CYSLTR2	1857195	1846759	9606.ENSP00000369643	9606.ENSP00000282018	0	0	0	0.646	0	0	0.9	0	0	0.9
GCG	GNG2	1859292	1851723	9606.ENSP00000387662	9606.ENSP00000334448	0	0	0	0	0	0	0.9	0	0	0.9
GCGR	PGF2 alpha	1858855	-5280363	9606.ENSP00000383558	-1.CID005280363	0	0	0	0	0	0	0.9	0	0	0.9
NMS	GNA11	1856567	1842246	9606.ENSP00000366061	9606.ENSP00000078429	0	0	0	0	0	0	0.9	0	0	0.9
CCK	uridine diphos.	1851885	-6031	9606.ENSP00000335657	-1.CID000006031	0	0	0	0	0	0	0.9	0	0	0.9
NTSR1	PROK2	1855276	1847593	9606.ENSP00000359532	9606.ENSP00000295619	0	0	0	0	0	0	0.9	0	0	0.9
GNAQ	uridine diphos.	1847018	-6031	9606.ENSP00000286548	-1.CID000006031	0	0	0	0	0	0	0.9	0	0	0.9
GNA11	serotonine	1842246	-5202	9606.ENSP00000078429	-1.CID000005202	0	0	0	0	0	0	0.9	0	0	0.9
NTSR2	OXT	1848558	1842661	9606.ENSP00000303686	9606.ENSP00000217386	0	0	0	0	0	0	0.9	0.042	0	0.9
PLCB1	OXT	1852081	1842661	9606.ENSP00000338185	9606.ENSP00000217386	0	0	0	0	0	0	0.9	0.046	0	0.9
PROK2	rosiglitazone	1847593	-77998	9606.ENSP00000295619	-1.CID000077998	0	0	0	0	0	0	0.9	0	0	0.9
GRK5	palmitate	1858049	-985	9606.ENSP00000376609	-1.CID000000985	0	0	0	0	0	0	0.9	0	0	0.9
GRK5	NMU	1858049	1845502	9606.ENSP00000376609	9606.ENSP00000264218	0	0	0	0	0	0	0.9	0	0	0.9
GCGR	F2RL1	1858855	1847773	9606.ENSP00000383558	9606.ENSP00000296677	0	0	0	0	0	0	0.9	0	0	0.9
CYSLTR2	GRP	1846759	1844471	9606.ENSP00000282018	9606.ENSP00000256857	0	0	0	0	0	0	0.9	0	0	0.9
PLCB1	TAC1	1852081	1850311	9606.ENSP00000338185	9606.ENSP00000321106	0	0	0	0	0	0	0.9	0	0	0.9
CHRM1	CYSLTR2	1848849	1846759	9606.ENSP00000306490	9606.ENSP00000282018	0	0	0	0	0	0	0.9	0.043	0	0.9
MLN	thromboxane A2	1859375	-5280497	9606.ENSP00000388825	-1.CID005280497	0	0	0	0	0	0	0.9	0	0	0.9
CYSLTR2	acetylcholine	1846759	-187	9606.ENSP00000282018	-1.CID000000187	0	0	0	0	0	0	0.9	0	0	0.9
NTS	PGF2 alpha	1844400	-5280363	9606.ENSP00000256010	-1.CID005280363	0	0	0	0	0	0	0.9	0	0	0.9
PROK2	PGF2 alpha	1847593	-5280363	9606.ENSP00000295619	-1.CID005280363	0	0	0	0	0	0	0.9	0	0	0.9
NMU	epinephrine	1845502	-5815	9606.ENSP00000264218	-1.CID000005815	0	0	0	0	0	0	0.9	0	0	0.9
NMS	ADRBK1	1856567	1849510	9606.ENSP00000366061	9606.ENSP00000312262	0	0	0	0	0	0	0.9	0	0	0.9
ADRBK1	CYSLTR2	1849510	1846759	9606.ENSP00000312262	9606.ENSP00000282018	0	0	0	0	0	0	0.9	0	0	0.9
GCGR	uridine diphos.	1858855	-6031	9606.ENSP00000383558	-1.CID000006031	0	0	0	0	0	0	0.9	0	0	0.9
GRPR	PROK2	1857195	1847593	9606.ENSP00000369643	9606.ENSP00000295619	0	0	0	0	0	0	0.9	0	0	0.9
NMS	serotonine	1856567	-5202	9606.ENSP00000366061	-1.CID000005202	0	0	0	0	0	0	0.9	0	0	0.9
TAC1	palmitate	1850311	-985	9606.ENSP00000321106	-1.CID000000985	0	0	0	0	0	0	0.9	0	0	0.9
ADRBK1	NMU	1849510	1845502	9606.ENSP00000312262	9606.ENSP00000264218	0	0	0	0	0	0	0.9	0	0	0.9
PROK2	CCKAR	1847593	1847590	9606.ENSP00000295619	9606.ENSP00000295589	0	0	0	0	0	0	0.9	0	0	0.9
OXT	rosiglitazone	1842661	-77998	9606.ENSP00000217386	-1.CID000077998	0	0	0	0	0	0	0.9	0	0	0.9
GNAQ	PGF2 alpha	1847018	-5280363	9606.ENSP00000286548	-1.CID005280363	0	0	0	0	0	0	0.9	0	0	0.9
NPS	palmitate	1858560	-985	9606.ENSP00000381105	-1.CID000000985	0	0	0	0	0	0	0.9	0	0	0.9
NTSR1	CYSLTR2	1855276	1846759	9606.ENSP00000359532	9606.ENSP00000282018	0	0	0	0.633	0	0	0.9	0	0	0.9
CYSLTR2	NMUR2	1846759	1844367	9606.ENSP00000282018	9606.ENSP00000255262	0	0	0	0.651	0	0	0.9	0	0	0.9
PROK2	thromboxane A2	1847593	-5280497	9606.ENSP00000295619	-1.CID005280497	0	0	0	0	0	0	0.9	0	0	0.9
CYSLTR2	OXT	1846759	1842661	9606.ENSP00000282018	9606.ENSP00000217386	0	0	0	0	0	0	0.9	0.043	0	0.9
PLCB4	KNG1	1851676	1845668	9606.ENSP00000334105	9606.ENSP00000265023	0	0	0	0	0	0	0.9	0	0	0.9
LPAR6	TACR3	1852804	1848519	9606.ENSP00000344353	9606.ENSP00000303325	0	0	0	0.677	0	0	0.9	0	0	0.9
F2RL1	NMU	1847773	1845502	9606.ENSP00000296677	9606.ENSP00000264218	0	0	0	0	0	0	0.9	0	0	0.9
NMUR1	PROK2	1848781	1847593	9606.ENSP00000305877	9606.ENSP00000295619	0	0	0	0	0	0	0.9	0.05	0	0.9
PLCB3	palmitate	1846623	-985	9606.ENSP00000279230	-1.CID000000985	0	0	0	0	0	0	0.9	0	0	0.9
GRK5	CHRM1	1858049	1848849	9606.ENSP00000376609	9606.ENSP00000306490	0	0	0	0	0	0	0.9	0	0	0.9
CYSLTR2	norepinephrine	1846759	-439260	9606.ENSP00000282018	-1.CID000439260	0	0	0	0	0	0	0.9	0	0	0.9
LPAR6	GNG2	1852804	1851723	9606.ENSP00000344353	9606.ENSP00000334448	0	0	0	0	0	0	0.9	0	0	0.9
NMS	norepinephrine	1856567	-439260	9606.ENSP00000366061	-1.CID000439260	0	0	0	0	0	0	0.9	0	0	0.9
CCKAR	CYSLTR2	1847590	1846759	9606.ENSP00000295589	9606.ENSP00000282018	0	0	0	0.63	0	0	0.9	0	0	0.9
GRP	palmitate	1844471	-985	9606.ENSP00000256857	-1.CID000000985	0	0	0	0	0	0	0.9	0	0	0.9
F2RL1	GHSR	1847773	1843590	9606.ENSP00000296677	9606.ENSP00000241256	0	0	0	0.634	0	0	0.9	0	0	0.9
ADRBK1	NTS	1849510	1844400	9606.ENSP00000312262	9606.ENSP00000256010	0	0	0	0	0	0	0.9	0	0	0.9
TBXA2R	NMS	1859713	1856567	9606.ENSP00000393333	9606.ENSP00000366061	0	0	0	0	0	0	0.9	0	0	0.9
GRM5	prostaglandin .	1848814	-5280360	9606.ENSP00000306138	-1.CID005280360	0	0	0	0	0	0	0.9	0	0	0.9
F2RL1	KISS1R	1847773	1843397	9606.ENSP00000296677	9606.ENSP00000234371	0	0	0	0.642	0	0	0.9	0.055	0	0.9
CHRM1	TACR3	1848849	1848519	9606.ENSP00000306490	9606.ENSP00000303325	0	0	0	0.631	0	0	0.9	0.063	0	0.9
MLN	GNG2	1859375	1851723	9606.ENSP00000388825	9606.ENSP00000334448	0	0	0	0	0	0	0.9	0	0	0.9
NMS	epinephrine	1856567	-5815	9606.ENSP00000366061	-1.CID000005815	0	0	0	0	0	0	0.9	0	0	0.9
LPAR6	PLCB3	1852804	1846623	9606.ENSP00000344353	9606.ENSP00000279230	0	0	0	0	0	0	0.9	0	0	0.9
MLN	epinephrine	1859375	-5815	9606.ENSP00000388825	-1.CID000005815	0	0	0	0	0	0	0.9	0	0	0.9
F2RL1	thromboxane A2	1847773	-5280497	9606.ENSP00000296677	-1.CID005280497	0	0	0	0	0	0	0.9	0	0	0.9
NTSR2	PROK2	1848558	1847593	9606.ENSP00000303686	9606.ENSP00000295619	0	0	0	0	0	0	0.9	0	0	0.9
PLCB1	CCK	1852081	1851885	9606.ENSP00000338185	9606.ENSP00000335657	0	0	0	0	0	0	0.9	0	0	0.9
NMS	histamine	1856567	-774	9606.ENSP00000366061	-1.CID000000774	0	0	0	0	0	0	0.9	0	0	0.9
GNA11	prostaglandin .	1842246	-5280360	9606.ENSP00000078429	-1.CID005280360	0	0	0	0	0	0	0.9	0	0	0.9
GNA14	NTS	1856528	1844400	9606.ENSP00000365807	9606.ENSP00000256010	0	0	0	0	0	0	0.9	0	0	0.9
uridine diphos.	norepinephrine	-6031	-439260	-1.CID000006031	-1.CID000439260	0	0	0	0	0	0	0.9	0	0	0.9
NPS	uridine diphos.	1858560	-6031	9606.ENSP00000381105	-1.CID000006031	0	0	0	0	0	0	0.9	0	0	0.9
PROK2	serotonine	1847593	-5202	9606.ENSP00000295619	-1.CID000005202	0	0	0	0	0	0	0.9	0	0	0.9
GCGR	histamine	1858855	-774	9606.ENSP00000383558	-1.CID000000774	0	0	0	0	0	0	0.9	0	0	0.9
CYSLTR2	NTS	1846759	1844400	9606.ENSP00000282018	9606.ENSP00000256010	0	0	0	0	0	0	0.9	0	0	0.9
LPAR6	histamine	1852804	-774	9606.ENSP00000344353	-1.CID000000774	0	0	0	0	0	0	0.9	0	0	0.9
GRK5	uridine diphos.	1858049	-6031	9606.ENSP00000376609	-1.CID000006031	0	0	0	0	0	0	0.9	0	0	0.9
TRH	serotonine	1848532	-5202	9606.ENSP00000303452	-1.CID000005202	0	0	0	0	0	0	0.9	0	0	0.9
MLN	CHRM1	1859375	1848849	9606.ENSP00000388825	9606.ENSP00000306490	0	0	0	0	0	0	0.9	0	0	0.9
GNA14	acetylcholine	1856528	-187	9606.ENSP00000365807	-1.CID000000187	0	0	0	0	0	0	0.9	0	0	0.9
GNG2	CYSLTR2	1851723	1846759	9606.ENSP00000334448	9606.ENSP00000282018	0	0	0	0	0	0	0.9	0	0	0.9
GRK5	rosiglitazone	1858049	-77998	9606.ENSP00000376609	-1.CID000077998	0	0	0	0	0	0	0.9	0	0	0.9
GNG2	palmitate	1851723	-985	9606.ENSP00000334448	-1.CID000000985	0	0	0	0	0	0	0.9	0	0	0.9
TACR2	norepinephrine	1855880	-439260	9606.ENSP00000362403	-1.CID000439260	0	0	0	0	0	0	0.9	0	0	0.9
F2RL1	serotonine	1847773	-5202	9606.ENSP00000296677	-1.CID000005202	0	0	0	0	0	0	0.9	0	0	0.9
PLCB1	NTS	1852081	1844400	9606.ENSP00000338185	9606.ENSP00000256010	0	0	0	0	0	0	0.9	0	0	0.9
MLN	rosiglitazone	1859375	-77998	9606.ENSP00000388825	-1.CID000077998	0	0	0	0	0	0	0.9	0	0	0.9
GRPR	F2RL1	1857195	1847773	9606.ENSP00000369643	9606.ENSP00000296677	0	0	0	0.628	0	0	0.9	0	0	0.9
NPS	ADRBK1	1858560	1849510	9606.ENSP00000381105	9606.ENSP00000312262	0	0	0	0	0	0	0.9	0	0	0.9
TACR2	serotonine	1855880	-5202	9606.ENSP00000362403	-1.CID000005202	0	0	0	0	0	0	0.9	0	0	0.9
epinephrine	uridine diphos.	-5815	-6031	-1.CID000005815	-1.CID000006031	0	0	0	0	0	0	0.9	0	0	0.9
NTS	prostaglandin .	1844400	-5280360	9606.ENSP00000256010	-1.CID005280360	0	0	0	0	0	0	0.9	0	0	0.9
NMU	serotonine	1845502	-5202	9606.ENSP00000264218	-1.CID000005202	0	0	0	0	0	0	0.9	0	0	0.9
CYSLTR2	KISS1R	1846759	1843397	9606.ENSP00000282018	9606.ENSP00000234371	0	0	0	0.653	0	0	0.9	0	0	0.9
CCK	thromboxane A2	1851885	-5280497	9606.ENSP00000335657	-1.CID005280497	0	0	0	0	0	0	0.9	0	0	0.9
NTS	palmitate	1844400	-985	9606.ENSP00000256010	-1.CID000000985	0	0	0	0	0	0	0.9	0	0	0.9
PLCB3	epinephrine	1846623	-5815	9606.ENSP00000279230	-1.CID000005815	0	0	0	0	0	0	0.9	0	0	0.9
NMS	GNG2	1856567	1851723	9606.ENSP00000366061	9606.ENSP00000334448	0	0	0	0	0	0	0.9	0	0	0.9
NPS	PLCB1	1858560	1852081	9606.ENSP00000381105	9606.ENSP00000338185	0	0	0	0	0	0	0.9	0	0	0.9
GRK5	CYSLTR2	1858049	1846759	9606.ENSP00000376609	9606.ENSP00000282018	0	0	0	0	0	0	0.9	0	0	0.9
OXT	thromboxane A2	1842661	-5280497	9606.ENSP00000217386	-1.CID005280497	0	0	0	0	0	0	0.9	0	0	0.9
ADRBK1	CHRM1	1849510	1848849	9606.ENSP00000312262	9606.ENSP00000306490	0	0	0	0	0	0	0.9	0	0	0.9
NPS	PLCB3	1858560	1846623	9606.ENSP00000381105	9606.ENSP00000279230	0	0	0	0	0	0	0.9	0	0	0.9
PLCB3	rosiglitazone	1846623	-77998	9606.ENSP00000279230	-1.CID000077998	0	0	0	0	0	0	0.9	0	0	0.9
PLCB1	epinephrine	1852081	-5815	9606.ENSP00000338185	-1.CID000005815	0	0	0	0	0	0	0.9	0	0	0.9
GRP	serotonine	1844471	-5202	9606.ENSP00000256857	-1.CID000005202	0	0	0	0	0	0	0.9	0	0	0.9
TACR2	LPAR6	1855880	1852804	9606.ENSP00000362403	9606.ENSP00000344353	0	0	0	0.687	0	0	0.9	0	0	0.9
CHRM1	serotonine	1848849	-5202	9606.ENSP00000306490	-1.CID000005202	0	0	0	0	0	0	0.9	0	0	0.9
GRM5	histamine	1848814	-774	9606.ENSP00000306138	-1.CID000000774	0	0	0	0	0	0	0.9	0	0	0.9
CYSLTR2	thromboxane A2	1846759	-5280497	9606.ENSP00000282018	-1.CID005280497	0	0	0	0	0	0	0.9	0	0	0.9
GNA11	palmitate	1842246	-985	9606.ENSP00000078429	-1.CID000000985	0	0	0	0	0	0	0.9	0	0	0.9
uridine diphos.	prostaglandin .	-6031	-5280360	-1.CID000006031	-1.CID005280360	0	0	0	0	0	0	0.9	0	0	0.9
AGTR1	NMU	1846323	1845502	9606.ENSP00000273430	9606.ENSP00000264218	0	0	0	0	0	0	0.9	0.046	0	0.9
NMU	uridine diphos.	1845502	-6031	9606.ENSP00000264218	-1.CID000006031	0	0	0	0	0	0	0.9	0	0	0.9
NMUR1	AGTR1	1848781	1846323	9606.ENSP00000305877	9606.ENSP00000273430	0	0	0	0.653	0	0	0.9	0	0	0.9
NTSR1	F2RL1	1855276	1847773	9606.ENSP00000359532	9606.ENSP00000296677	0	0	0	0	0	0	0.9	0.047	0	0.9
GNA15	rosiglitazone	1845252	-77998	9606.ENSP00000262958	-1.CID000077998	0	0	0	0	0	0	0.9	0	0	0.9
NMS	CHRM1	1856567	1848849	9606.ENSP00000366061	9606.ENSP00000306490	0	0	0	0	0	0	0.9	0	0	0.9
GNG2	PLCB3	1851723	1846623	9606.ENSP00000334448	9606.ENSP00000279230	0	0	0	0	0	0	0.9	0	0	0.9
F2RL1	GRP	1847773	1844471	9606.ENSP00000296677	9606.ENSP00000256857	0	0	0	0	0	0	0.9	0.041	0	0.9
CCK	PLCB3	1851885	1846623	9606.ENSP00000335657	9606.ENSP00000279230	0	0	0	0	0	0	0.9	0	0	0.9
GNA14	uridine diphos.	1856528	-6031	9606.ENSP00000365807	-1.CID000006031	0	0	0	0	0	0	0.9	0	0	0.9
GCGR	PLCB4	1858855	1851676	9606.ENSP00000383558	9606.ENSP00000334105	0	0	0	0	0	0	0.9	0	0	0.9
PLCB4	TAC1	1851676	1850311	9606.ENSP00000334105	9606.ENSP00000321106	0	0	0	0	0	0	0.9	0	0	0.9
GNA14	TACR2	1856528	1855880	9606.ENSP00000365807	9606.ENSP00000362403	0	0	0	0	0	0	0.9	0	0	0.9
PLCB4	palmitate	1851676	-985	9606.ENSP00000334105	-1.CID000000985	0	0	0	0	0	0	0.9	0	0	0.9
PLCB1	palmitate	1852081	-985	9606.ENSP00000338185	-1.CID000000985	0	0	0	0	0	0	0.9	0	0	0.9
GNAQ	GNA11	1847018	1842246	9606.ENSP00000286548	9606.ENSP00000078429	0	0	0	0.988	0	0	0.9	0.588	0	0.9
GNA11	PGF2 alpha	1842246	-5280363	9606.ENSP00000078429	-1.CID005280363	0	0	0	0	0	0	0.9	0	0	0.9
PLCB3	acetylcholine	1846623	-187	9606.ENSP00000279230	-1.CID000000187	0	0	0	0	0	0	0.9	0	0	0.9
GRM5	PGF2 alpha	1848814	-5280363	9606.ENSP00000306138	-1.CID005280363	0	0	0	0	0	0	0.9	0	0	0.9
GNA14	palmitate	1856528	-985	9606.ENSP00000365807	-1.CID000000985	0	0	0	0	0	0	0.9	0	0	0.9
GNG2	PROK2	1851723	1847593	9606.ENSP00000334448	9606.ENSP00000295619	0	0	0	0	0	0	0.9	0	0	0.9
LPAR6	NTSR2	1852804	1848558	9606.ENSP00000344353	9606.ENSP00000303686	0	0	0	0.637	0	0	0.9	0	0	0.9
uridine diphos.	thromboxane A2	-6031	-5280497	-1.CID000006031	-1.CID005280497	0	0	0	0	0	0	0.9	0	0	0.9
PLCB3	GRP	1846623	1844471	9606.ENSP00000279230	9606.ENSP00000256857	0	0	0	0	0	0	0.9	0	0	0.9
MLN	F2RL1	1859375	1847773	9606.ENSP00000388825	9606.ENSP00000296677	0	0	0	0	0	0	0.9	0	0	0.9
NMS	LPAR6	1856567	1852804	9606.ENSP00000366061	9606.ENSP00000344353	0	0	0	0	0	0	0.9	0	0	0.9
KNG1	uridine diphos.	1845668	-6031	9606.ENSP00000265023	-1.CID000006031	0	0	0	0	0	0	0.9	0	0	0.9
GRK5	OXT	1858049	1842661	9606.ENSP00000376609	9606.ENSP00000217386	0	0	0	0	0	0	0.9	0	0	0.9
PLCB4	NMU	1851676	1845502	9606.ENSP00000334105	9606.ENSP00000264218	0	0	0	0	0	0	0.9	0	0	0.9
NMS	PLCB4	1856567	1851676	9606.ENSP00000366061	9606.ENSP00000334105	0	0	0	0	0	0	0.9	0	0	0.9
GRK5	PROK2	1858049	1847593	9606.ENSP00000376609	9606.ENSP00000295619	0	0	0	0	0	0	0.9	0	0	0.9
TBXA2R	MLN	1859713	1859375	9606.ENSP00000393333	9606.ENSP00000388825	0	0	0	0	0	0	0.9	0.045	0	0.9
GNG2	NTS	1851723	1844400	9606.ENSP00000334448	9606.ENSP00000256010	0	0	0	0	0	0	0.9	0	0	0.9
MLN	TRHR	1859375	1849230	9606.ENSP00000388825	9606.ENSP00000309818	0	0	0	0	0	0	0.9	0.046	0	0.9
CHRM1	rosiglitazone	1848849	-77998	9606.ENSP00000306490	-1.CID000077998	0	0	0	0	0	0	0.9	0	0	0.9
NMS	PLCB1	1856567	1852081	9606.ENSP00000366061	9606.ENSP00000338185	0	0	0	0	0	0	0.9	0	0	0.9
LPAR3	TRH	1855308	1848532	9606.ENSP00000359643	9606.ENSP00000303452	0	0	0	0	0	0	0.9	0	0	0.9
NMS	PGF2 alpha	1856567	-5280363	9606.ENSP00000366061	-1.CID005280363	0	0	0	0	0	0	0.9	0	0	0.9
GCGR	rosiglitazone	1858855	-77998	9606.ENSP00000383558	-1.CID000077998	0	0	0	0	0	0	0.9	0	0	0.9
ADRBK1	uridine diphos.	1849510	-6031	9606.ENSP00000312262	-1.CID000006031	0	0	0	0	0	0	0.9	0	0	0.9
NPS	PLCB4	1858560	1851676	9606.ENSP00000381105	9606.ENSP00000334105	0	0	0	0	0	0	0.9	0	0	0.9
PLCB1	NMU	1852081	1845502	9606.ENSP00000338185	9606.ENSP00000264218	0	0	0	0	0	0	0.9	0	0	0.9
GNG2	PGF2 alpha	1851723	-5280363	9606.ENSP00000334448	-1.CID005280363	0	0	0	0	0	0	0.9	0	0	0.9
TAC1	PLCB2	1850311	1844786	9606.ENSP00000321106	9606.ENSP00000260402	0	0	0	0	0	0	0.9	0	0	0.9
GNA14	NMU	1856528	1845502	9606.ENSP00000365807	9606.ENSP00000264218	0	0	0	0	0	0	0.9	0	0	0.9
GCG	PLCB2	1859292	1844786	9606.ENSP00000387662	9606.ENSP00000260402	0	0	0	0	0	0	0.9	0.043	0	0.9
PLCB4	PROK2	1851676	1847593	9606.ENSP00000334105	9606.ENSP00000295619	0	0	0	0	0	0	0.9	0	0	0.9
GCGR	PLCB2	1858855	1844786	9606.ENSP00000383558	9606.ENSP00000260402	0	0	0	0	0	0	0.9	0	0	0.9
GCGR	GNA14	1858855	1856528	9606.ENSP00000383558	9606.ENSP00000365807	0	0	0	0	0	0	0.9	0	0	0.9
MLN	PLCB2	1859375	1844786	9606.ENSP00000388825	9606.ENSP00000260402	0	0	0	0	0	0	0.9	0	0	0.9
CYSLTR2	GHSR	1846759	1843590	9606.ENSP00000282018	9606.ENSP00000241256	0	0	0	0.658	0	0	0.9	0	0	0.9
GNAQ	prostaglandin .	1847018	-5280360	9606.ENSP00000286548	-1.CID005280360	0	0	0	0	0	0	0.9	0	0	0.9
GNA14	TRH	1856528	1848532	9606.ENSP00000365807	9606.ENSP00000303452	0	0	0	0	0	0	0.9	0	0	0.9
CCK	PLCB4	1851885	1851676	9606.ENSP00000335657	9606.ENSP00000334105	0	0	0	0	0	0	0.9	0	0	0.9
GNAQ	CYSLTR2	1847018	1846759	9606.ENSP00000286548	9606.ENSP00000282018	0	0	0	0	0	0	0.9	0	0	0.9
GRK5	prostaglandin .	1858049	-5280360	9606.ENSP00000376609	-1.CID005280360	0	0	0	0	0	0	0.9	0	0	0.9
GCGR	NMS	1858855	1856567	9606.ENSP00000383558	9606.ENSP00000366061	0	0	0	0	0	0	0.9	0	0	0.9
MLN	norepinephrine	1859375	-439260	9606.ENSP00000388825	-1.CID000439260	0	0	0	0	0	0	0.9	0	0	0.9
PLCB3	prostaglandin .	1846623	-5280360	9606.ENSP00000279230	-1.CID005280360	0	0	0	0	0	0	0.9	0	0	0.9
TAC1	rosiglitazone	1850311	-77998	9606.ENSP00000321106	-1.CID000077998	0	0	0	0	0	0	0.9	0	0	0.9
F2RL1	CYSLTR2	1847773	1846759	9606.ENSP00000296677	9606.ENSP00000282018	0	0	0	0.757	0	0	0.9	0	0	0.9
ADRBK1	PGF2 alpha	1849510	-5280363	9606.ENSP00000312262	-1.CID005280363	0	0	0	0	0	0	0.9	0	0	0.9
mitemcinal	camicinal	-6918266	-15984937	-1.CID006918266	-1.CID015984937	0	0	0	0	0	0	0	0.669	0	0.669
MLNR	[ala8,leu13]pM.	1842711	-57340409	9606.ENSP00000218721	-1.CID057340409	0	0	0	0	0	0.49	0	0	0	0.49
erythromycin	mitemcinal	-12560	-6918266	-1.CID000012560	-1.CID006918266	0	0	0	0	0	0	0	0.456	0	0.456
MLN	mitemcinal	1859375	-6918266	9606.ENSP00000388825	-1.CID006918266	0	0	0	0	0	0	0	0.312	0	0.312
histamine	erythromycin	-774	-12560	-1.CID000000774	-1.CID000012560	0	0	0	0	0	0	0	0.31	0	0.31
TRHR	erythromycin	1849230	-12560	9606.ENSP00000309818	-1.CID000012560	0	0	0	0	0	0.101	0	0.211	0	0.27
palmitate	erythromycin	-985	-12560	-1.CID000000985	-1.CID000012560	0	0	0	0	0	0	0	0.267	0	0.267
erythromycin	camicinal	-12560	-15984937	-1.CID000012560	-1.CID015984937	0	0	0	0	0	0	0	0.257	0	0.257
GHSR	erythromycin	1843590	-12560	9606.ENSP00000241256	-1.CID000012560	0	0	0	0	0	0.101	0	0.163	0	0.225
EDNRB	erythromycin	1856642	-12560	9606.ENSP00000366416	-1.CID000012560	0	0	0	0	0	0.101	0	0.153	0	0.216
MLN	camicinal	1859375	-15984937	9606.ENSP00000388825	-1.CID015984937	0	0	0	0	0	0	0	0.215	0	0.215
ADRBK1	PLCB2	1849510	1844786	9606.ENSP00000312262	9606.ENSP00000260402	0	0	0	0	0	0	0	0.21	0	0.21
CCK	erythromycin	1851885	-12560	9606.ENSP00000335657	-1.CID000012560	0	0	0	0	0	0	0	0.199	0	0.199
erythromycin	rosiglitazone	-12560	-77998	-1.CID000012560	-1.CID000077998	0	0	0	0	0	0	0	0.19	0	0.19
NMUR2	erythromycin	1844367	-12560	9606.ENSP00000255262	-1.CID000012560	0	0	0	0	0	0.101	0	0.121	0	0.186
AGTR1	erythromycin	1846323	-12560	9606.ENSP00000273430	-1.CID000012560	0	0	0	0	0	0.101	0	0.114	0	0.18
GHSR	mitemcinal	1843590	-6918266	9606.ENSP00000241256	-1.CID006918266	0	0	0	0	0	0	0	0.169	0	0.169
acetylcholine	mitemcinal	-187	-6918266	-1.CID000000187	-1.CID006918266	0	0	0	0	0	0	0	0.155	0	0.155
ADRBK1	PLCB3	1849510	1846623	9606.ENSP00000312262	9606.ENSP00000279230	0	0	0	0	0	0	0	0.153	0	0.152
acetylcholine	erythromycin	-187	-12560	-1.CID000000187	-1.CID000012560	0	0	0	0	0	0	0	0.152	0	0.152
PLCB4	ADRBK1	1851676	1849510	9606.ENSP00000334105	9606.ENSP00000312262	0	0	0	0	0	0	0	0.153	0	0.152
PLCB1	ADRBK1	1852081	1849510	9606.ENSP00000338185	9606.ENSP00000312262	0	0	0	0	0	0	0	0.153	0	0.152

## Sheet: C1 GO
Table S2: Identification of target genes of experimentally validated control (C1-C6) umami peptides and gene ontology (GO) analysis results
#category	term ID	term description	observed gene count	background gene count	strength	signal	false discovery rate	matching proteins in your network (IDs)	matching proteins in your network (labels)
GO Process	GO:0007186	G protein-coupled receptor signaling pathway	44	1174	1.14	3.12	1.12e-40	9606.ENSP00000078429,9606.ENSP00000176183,9606.ENSP00000218721,9606.ENSP00000234371,9606.ENSP00000241256,9606.ENSP00000255262,9606.ENSP00000256010,9606.ENSP00000256857,9606.ENSP00000260402,9606.ENSP00000262958,9606.ENSP00000264218,9606.ENSP00000282018,9606.ENSP00000286548,9606.ENSP00000295589,9606.ENSP00000295619,9606.ENSP00000296677,9606.ENSP00000303325,9606.ENSP00000303686,9606.ENSP00000305877,…	GNA11,DRD4,MLNR,KISS1R,GHSR,NMUR2,NTS,GRP,PLCB2,GNA15,NMU,CYSLTR2,GNAQ,CCKAR,PROK2,F2RL1,TACR3,NTSR2,NMUR1,GRM5,CHRM1,GRK2,TAC1,GNG2,PLCB1,PTGER3,NTSR1,LPAR3,PTGFR,TACR2,GNA14,NMS,EDNRB,LPAR6,PLCB4,GRPR,GRK5,NPS,GCGR,GCG,TBXA2R,AGTR1,TRHR,PLCB3
GO Process	GO:0007165	Signal transduction	49	4714	0.59	0.97	3.52e-22	9606.ENSP00000078429,9606.ENSP00000176183,9606.ENSP00000217386,9606.ENSP00000218721,9606.ENSP00000234371,9606.ENSP00000241256,9606.ENSP00000255262,9606.ENSP00000256010,9606.ENSP00000256857,9606.ENSP00000258385,9606.ENSP00000260402,9606.ENSP00000262958,9606.ENSP00000264218,9606.ENSP00000282018,9606.ENSP00000286548,9606.ENSP00000295589,9606.ENSP00000295619,9606.ENSP00000296677,9606.ENSP00000303325,…	GNA11,DRD4,OXT,MLNR,KISS1R,GHSR,NMUR2,NTS,GRP,CHRND,PLCB2,GNA15,NMU,CYSLTR2,GNAQ,CCKAR,PROK2,F2RL1,TACR3,TRH,NTSR2,NMUR1,GRM5,CHRM1,GRK2,TAC1,GNG2,PLCB1,PTGER3,NTSR1,LPAR3,PTGFR,TACR2,GNA14,NMS,EDNRB,LPAR6,PLCB4,GRPR,GRK5,CCK,NPS,GCGR,GCG,MLN,TBXA2R,AGTR1,TRHR,PLCB3
GO Process	GO:0007200	Phospholipase C-activating G protein-coupled receptor signaling pathway	17	97	1.81	5.39	3.59e-22	9606.ENSP00000078429,9606.ENSP00000255262,9606.ENSP00000260402,9606.ENSP00000262958,9606.ENSP00000295589,9606.ENSP00000296677,9606.ENSP00000303686,9606.ENSP00000305877,9606.ENSP00000306138,9606.ENSP00000306490,9606.ENSP00000349003,9606.ENSP00000365807,9606.ENSP00000366416,9606.ENSP00000367691,9606.ENSP00000369643,9606.ENSP00000398832,9606.ENSP00000430711	GNA11,NMUR2,PLCB2,GNA15,CCKAR,F2RL1,NTSR2,NMUR1,GRM5,CHRM1,PTGER3,GNA14,EDNRB,LPAR6,GRPR,AGTR1,TRHR
GO Process	GO:0007218	Neuropeptide signaling pathway	16	111	1.73	4.67	1.02e-19	9606.ENSP00000234371,9606.ENSP00000255262,9606.ENSP00000256010,9606.ENSP00000256857,9606.ENSP00000264218,9606.ENSP00000282018,9606.ENSP00000295619,9606.ENSP00000303325,9606.ENSP00000303686,9606.ENSP00000305877,9606.ENSP00000321106,9606.ENSP00000359532,9606.ENSP00000362403,9606.ENSP00000366061,9606.ENSP00000369643,9606.ENSP00000381105	KISS1R,NMUR2,NTS,GRP,NMU,CYSLTR2,PROK2,TACR3,NTSR2,NMUR1,TAC1,NTSR1,TACR2,NMS,GRPR,NPS
GO Process	GO:0051716	Cellular response to stimulus	50	6357	0.47	0.74	5.25e-18	9606.ENSP00000078429,9606.ENSP00000176183,9606.ENSP00000217386,9606.ENSP00000218721,9606.ENSP00000234371,9606.ENSP00000241256,9606.ENSP00000255262,9606.ENSP00000256010,9606.ENSP00000256857,9606.ENSP00000258385,9606.ENSP00000260402,9606.ENSP00000261707,9606.ENSP00000262958,9606.ENSP00000264218,9606.ENSP00000282018,9606.ENSP00000286548,9606.ENSP00000295589,9606.ENSP00000295619,9606.ENSP00000296677,…	GNA11,DRD4,OXT,MLNR,KISS1R,GHSR,NMUR2,NTS,GRP,CHRND,PLCB2,SLC6A4,GNA15,NMU,CYSLTR2,GNAQ,CCKAR,PROK2,F2RL1,TACR3,TRH,NTSR2,NMUR1,GRM5,CHRM1,GRK2,TAC1,GNG2,PLCB1,PTGER3,NTSR1,LPAR3,PTGFR,TACR2,GNA14,NMS,EDNRB,LPAR6,PLCB4,GRPR,GRK5,CCK,NPS,GCGR,GCG,MLN,TBXA2R,AGTR1,TRHR,PLCB3
GO Process	GO:0050896	Response to stimulus	51	7835	0.38	0.61	4.2e-15	9606.ENSP00000078429,9606.ENSP00000176183,9606.ENSP00000217386,9606.ENSP00000218721,9606.ENSP00000234371,9606.ENSP00000241256,9606.ENSP00000255262,9606.ENSP00000256010,9606.ENSP00000256857,9606.ENSP00000258385,9606.ENSP00000260402,9606.ENSP00000261707,9606.ENSP00000262958,9606.ENSP00000264218,9606.ENSP00000282018,9606.ENSP00000286548,9606.ENSP00000295589,9606.ENSP00000295619,9606.ENSP00000296677,…	GNA11,DRD4,OXT,MLNR,KISS1R,GHSR,NMUR2,NTS,GRP,CHRND,PLCB2,SLC6A4,GNA15,NMU,CYSLTR2,GNAQ,CCKAR,PROK2,F2RL1,TACR3,TRH,NTSR2,NMUR1,GRM5,CHRM1,GRK2,TAC1,GNG2,PLCB1,PTGER3,NTSR1,LPAR3,PTGFR,TACR2,GNA14,NMS,EDNRB,LPAR6,PLCB4,GRPR,GRK5,CCK,NPS,GCGR,GCG,MLN,TBXA2R,AGTR1,TRHR,PLCB3,KNG1
GO Process	GO:0007188	Adenylate cyclase-modulating G protein-coupled receptor signaling pathway	15	232	1.38	2.74	1.33e-13	9606.ENSP00000078429,9606.ENSP00000176183,9606.ENSP00000262958,9606.ENSP00000286548,9606.ENSP00000306138,9606.ENSP00000306490,9606.ENSP00000334448,9606.ENSP00000349003,9606.ENSP00000359643,9606.ENSP00000359793,9606.ENSP00000365807,9606.ENSP00000376609,9606.ENSP00000383558,9606.ENSP00000387662,9606.ENSP00000393333	GNA11,DRD4,GNA15,GNAQ,GRM5,CHRM1,GNG2,PTGER3,LPAR3,PTGFR,GNA14,GRK5,GCGR,GCG,TBXA2R
GO Process	GO:0007204	Positive regulation of cytosolic calcium ion concentration	14	201	1.41	2.74	5.55e-13	9606.ENSP00000217386,9606.ENSP00000255262,9606.ENSP00000262958,9606.ENSP00000295619,9606.ENSP00000296677,9606.ENSP00000321106,9606.ENSP00000349003,9606.ENSP00000359643,9606.ENSP00000359793,9606.ENSP00000366416,9606.ENSP00000367691,9606.ENSP00000393333,9606.ENSP00000398832,9606.ENSP00000493985	OXT,NMUR2,GNA15,PROK2,F2RL1,TAC1,PTGER3,LPAR3,PTGFR,EDNRB,LPAR6,TBXA2R,AGTR1,KNG1
GO Process	GO:0065008	Regulation of biological quality	37	3654	0.58	0.86	8.45e-13	9606.ENSP00000078429,9606.ENSP00000176183,9606.ENSP00000217386,9606.ENSP00000241256,9606.ENSP00000255262,9606.ENSP00000256857,9606.ENSP00000258385,9606.ENSP00000261707,9606.ENSP00000262958,9606.ENSP00000264218,9606.ENSP00000280097,9606.ENSP00000286548,9606.ENSP00000295589,9606.ENSP00000295619,9606.ENSP00000296677,9606.ENSP00000303325,9606.ENSP00000303452,9606.ENSP00000303686,9606.ENSP00000306138,…	GNA11,DRD4,OXT,GHSR,NMUR2,GRP,CHRND,SLC6A4,GNA15,NMU,HNMT,GNAQ,CCKAR,PROK2,F2RL1,TACR3,TRH,NTSR2,GRM5,CHRM1,GRK2,TAC1,PTGER3,NTSR1,LPAR3,PTGFR,TACR2,GNA14,EDNRB,LPAR6,NPS,GCGR,GCG,TBXA2R,AGTR1,PLCB3,KNG1
GO Process	GO:0003008	System process	28	2029	0.71	1.06	2.29e-11	9606.ENSP00000078429,9606.ENSP00000176183,9606.ENSP00000217386,9606.ENSP00000241256,9606.ENSP00000258385,9606.ENSP00000260402,9606.ENSP00000261707,9606.ENSP00000295619,9606.ENSP00000296677,9606.ENSP00000303325,9606.ENSP00000303686,9606.ENSP00000305877,9606.ENSP00000306138,9606.ENSP00000306490,9606.ENSP00000312262,9606.ENSP00000321106,9606.ENSP00000338185,9606.ENSP00000349003,9606.ENSP00000359532,…	GNA11,DRD4,OXT,GHSR,CHRND,PLCB2,SLC6A4,PROK2,F2RL1,TACR3,NTSR2,NMUR1,GRM5,CHRM1,GRK2,TAC1,PLCB1,PTGER3,NTSR1,TACR2,EDNRB,GRPR,NPS,GCGR,TBXA2R,AGTR1,PLCB3,KNG1
GO Process	GO:0008015	Blood circulation	15	403	1.14	1.84	2.16e-10	9606.ENSP00000078429,9606.ENSP00000217386,9606.ENSP00000261707,9606.ENSP00000296677,9606.ENSP00000303325,9606.ENSP00000312262,9606.ENSP00000321106,9606.ENSP00000359532,9606.ENSP00000362403,9606.ENSP00000366416,9606.ENSP00000383558,9606.ENSP00000393333,9606.ENSP00000398832,9606.ENSP00000443631,9606.ENSP00000493985	GNA11,OXT,SLC6A4,F2RL1,TACR3,GRK2,TAC1,NTSR1,TACR2,EDNRB,GCGR,TBXA2R,AGTR1,PLCB3,KNG1
GO Process	GO:0007610	Behavior	17	598	1.02	1.6	2.49e-10	9606.ENSP00000176183,9606.ENSP00000217386,9606.ENSP00000241256,9606.ENSP00000255262,9606.ENSP00000256857,9606.ENSP00000261707,9606.ENSP00000303452,9606.ENSP00000306138,9606.ENSP00000321106,9606.ENSP00000338185,9606.ENSP00000359532,9606.ENSP00000362403,9606.ENSP00000366061,9606.ENSP00000369643,9606.ENSP00000379472,9606.ENSP00000381105,9606.ENSP00000387662	DRD4,OXT,GHSR,NMUR2,GRP,SLC6A4,TRH,GRM5,TAC1,PLCB1,NTSR1,TACR2,NMS,GRPR,CCK,NPS,GCG
GO Process	GO:0008217	Regulation of blood pressure	11	191	1.33	1.99	5e-09	9606.ENSP00000078429,9606.ENSP00000217386,9606.ENSP00000296677,9606.ENSP00000303325,9606.ENSP00000321106,9606.ENSP00000359532,9606.ENSP00000366416,9606.ENSP00000383558,9606.ENSP00000393333,9606.ENSP00000398832,9606.ENSP00000443631	GNA11,OXT,F2RL1,TACR3,TAC1,NTSR1,EDNRB,GCGR,TBXA2R,AGTR1,PLCB3
GO Process	GO:0045987	Positive regulation of smooth muscle contraction	7	30	1.94	2.6	5.92e-09	9606.ENSP00000217386,9606.ENSP00000241256,9606.ENSP00000264218,9606.ENSP00000295619,9606.ENSP00000303325,9606.ENSP00000362403,9606.ENSP00000393333	OXT,GHSR,NMU,PROK2,TACR3,TACR2,TBXA2R
GO Process	GO:1901699	Cellular response to nitrogen compound	16	637	0.97	1.39	7.04e-09	9606.ENSP00000078429,9606.ENSP00000176183,9606.ENSP00000241256,9606.ENSP00000258385,9606.ENSP00000261707,9606.ENSP00000262958,9606.ENSP00000282018,9606.ENSP00000286548,9606.ENSP00000306138,9606.ENSP00000306490,9606.ENSP00000312262,9606.ENSP00000334448,9606.ENSP00000338185,9606.ENSP00000365807,9606.ENSP00000383558,9606.ENSP00000398832	GNA11,DRD4,GHSR,CHRND,SLC6A4,GNA15,CYSLTR2,GNAQ,GRM5,CHRM1,GRK2,GNG2,PLCB1,GNA14,GCGR,AGTR1
GO Process	GO:0006940	Regulation of smooth muscle contraction	8	61	1.69	2.36	9.42e-09	9606.ENSP00000217386,9606.ENSP00000241256,9606.ENSP00000255262,9606.ENSP00000264218,9606.ENSP00000295619,9606.ENSP00000303325,9606.ENSP00000362403,9606.ENSP00000393333	OXT,GHSR,NMUR2,NMU,PROK2,TACR3,TACR2,TBXA2R
GO Process	GO:0095500	Acetylcholine receptor signaling pathway	7	33	1.9	2.52	9.42e-09	9606.ENSP00000078429,9606.ENSP00000258385,9606.ENSP00000262958,9606.ENSP00000286548,9606.ENSP00000306490,9606.ENSP00000312262,9606.ENSP00000338185	GNA11,CHRND,GNA15,GNAQ,CHRM1,GRK2,PLCB1
GO Process	GO:1901698	Response to nitrogen compound	19	1058	0.82	1.14	1.24e-08	9606.ENSP00000078429,9606.ENSP00000176183,9606.ENSP00000217386,9606.ENSP00000241256,9606.ENSP00000258385,9606.ENSP00000261707,9606.ENSP00000262958,9606.ENSP00000282018,9606.ENSP00000286548,9606.ENSP00000303325,9606.ENSP00000306138,9606.ENSP00000306490,9606.ENSP00000312262,9606.ENSP00000334448,9606.ENSP00000338185,9606.ENSP00000365807,9606.ENSP00000366416,9606.ENSP00000383558,9606.ENSP00000398832	GNA11,DRD4,OXT,GHSR,CHRND,SLC6A4,GNA15,CYSLTR2,GNAQ,TACR3,GRM5,CHRM1,GRK2,GNG2,PLCB1,GNA14,EDNRB,GCGR,AGTR1
GO Process	GO:1901701	Cellular response to oxygen-containing compound	19	1057	0.82	1.14	1.24e-08	9606.ENSP00000078429,9606.ENSP00000176183,9606.ENSP00000241256,9606.ENSP00000258385,9606.ENSP00000261707,9606.ENSP00000262958,9606.ENSP00000282018,9606.ENSP00000286548,9606.ENSP00000306138,9606.ENSP00000306490,9606.ENSP00000312262,9606.ENSP00000334448,9606.ENSP00000338185,9606.ENSP00000359793,9606.ENSP00000365807,9606.ENSP00000366416,9606.ENSP00000383558,9606.ENSP00000393333,9606.ENSP00000398832	GNA11,DRD4,GHSR,CHRND,SLC6A4,GNA15,CYSLTR2,GNAQ,GRM5,CHRM1,GRK2,GNG2,PLCB1,PTGFR,GNA14,EDNRB,GCGR,TBXA2R,AGTR1
GO Process	GO:0044057	Regulation of system process	15	567	0.99	1.4	1.33e-08	9606.ENSP00000217386,9606.ENSP00000241256,9606.ENSP00000255262,9606.ENSP00000264218,9606.ENSP00000295619,9606.ENSP00000296677,9606.ENSP00000303325,9606.ENSP00000312262,9606.ENSP00000321106,9606.ENSP00000349003,9606.ENSP00000359532,9606.ENSP00000362403,9606.ENSP00000366416,9606.ENSP00000393333,9606.ENSP00000398832	OXT,GHSR,NMUR2,NMU,PROK2,F2RL1,TACR3,GRK2,TAC1,PTGER3,NTSR1,TACR2,EDNRB,TBXA2R,AGTR1
GO Process	GO:0007267	Cell-cell signaling	19	1079	0.82	1.12	1.5e-08	9606.ENSP00000078429,9606.ENSP00000176183,9606.ENSP00000241256,9606.ENSP00000255262,9606.ENSP00000258385,9606.ENSP00000262958,9606.ENSP00000286548,9606.ENSP00000303452,9606.ENSP00000306138,9606.ENSP00000306490,9606.ENSP00000312262,9606.ENSP00000321106,9606.ENSP00000338185,9606.ENSP00000359532,9606.ENSP00000359643,9606.ENSP00000362403,9606.ENSP00000366416,9606.ENSP00000376609,9606.ENSP00000381105	GNA11,DRD4,GHSR,NMUR2,CHRND,GNA15,GNAQ,TRH,GRM5,CHRM1,GRK2,TAC1,PLCB1,NTSR1,LPAR3,TACR2,EDNRB,GRK5,NPS
GO Process	GO:0050794	Regulation of cellular process	51	11025	0.24	0.42	2.39e-08	9606.ENSP00000078429,9606.ENSP00000176183,9606.ENSP00000217386,9606.ENSP00000218721,9606.ENSP00000234371,9606.ENSP00000241256,9606.ENSP00000255262,9606.ENSP00000256010,9606.ENSP00000256857,9606.ENSP00000258385,9606.ENSP00000260402,9606.ENSP00000261707,9606.ENSP00000262958,9606.ENSP00000264218,9606.ENSP00000282018,9606.ENSP00000286548,9606.ENSP00000295589,9606.ENSP00000295619,9606.ENSP00000296677,…	GNA11,DRD4,OXT,MLNR,KISS1R,GHSR,NMUR2,NTS,GRP,CHRND,PLCB2,SLC6A4,GNA15,NMU,CYSLTR2,GNAQ,CCKAR,PROK2,F2RL1,TACR3,TRH,NTSR2,NMUR1,GRM5,CHRM1,GRK2,TAC1,GNG2,PLCB1,PTGER3,NTSR1,LPAR3,PTGFR,TACR2,GNA14,NMS,EDNRB,LPAR6,PLCB4,GRPR,GRK5,CCK,NPS,GCGR,GCG,MLN,TBXA2R,AGTR1,TRHR,PLCB3,KNG1
GO Process	GO:0007213	G protein-coupled acetylcholine receptor signaling pathway	6	19	2.07	2.48	2.6e-08	9606.ENSP00000078429,9606.ENSP00000262958,9606.ENSP00000286548,9606.ENSP00000306490,9606.ENSP00000312262,9606.ENSP00000338185	GNA11,GNA15,GNAQ,CHRM1,GRK2,PLCB1
GO Process	GO:0032501	Multicellular organismal process	41	6490	0.37	0.54	2.6e-08	9606.ENSP00000078429,9606.ENSP00000176183,9606.ENSP00000217386,9606.ENSP00000241256,9606.ENSP00000255262,9606.ENSP00000256857,9606.ENSP00000258385,9606.ENSP00000260402,9606.ENSP00000261707,9606.ENSP00000264218,9606.ENSP00000280097,9606.ENSP00000286548,9606.ENSP00000295589,9606.ENSP00000295619,9606.ENSP00000296677,9606.ENSP00000303325,9606.ENSP00000303452,9606.ENSP00000303686,9606.ENSP00000305877,…	GNA11,DRD4,OXT,GHSR,NMUR2,GRP,CHRND,PLCB2,SLC6A4,NMU,HNMT,GNAQ,CCKAR,PROK2,F2RL1,TACR3,TRH,NTSR2,NMUR1,GRM5,CHRM1,GRK2,TAC1,PLCB1,PTGER3,NTSR1,LPAR3,PTGFR,TACR2,NMS,EDNRB,LPAR6,GRPR,CCK,NPS,GCGR,GCG,TBXA2R,AGTR1,PLCB3,KNG1
GO Process	GO:0051046	Regulation of secretion	15	620	0.95	1.3	3.51e-08	9606.ENSP00000176183,9606.ENSP00000217386,9606.ENSP00000241256,9606.ENSP00000256857,9606.ENSP00000261707,9606.ENSP00000295589,9606.ENSP00000296677,9606.ENSP00000303452,9606.ENSP00000312262,9606.ENSP00000349003,9606.ENSP00000359532,9606.ENSP00000362403,9606.ENSP00000366416,9606.ENSP00000387662,9606.ENSP00000398832	DRD4,OXT,GHSR,GRP,SLC6A4,CCKAR,F2RL1,TRH,GRK2,PTGER3,NTSR1,TACR2,EDNRB,GCG,AGTR1
GO Process	GO:0007217	Tachykinin receptor signaling pathway	5	8	2.37	2.43	6.9e-08	9606.ENSP00000303325,9606.ENSP00000312262,9606.ENSP00000321106,9606.ENSP00000362403,9606.ENSP00000376609	TACR3,GRK2,TAC1,TACR2,GRK5
GO Process	GO:1901700	Response to oxygen-containing compound	21	1547	0.7	0.92	8.48e-08	9606.ENSP00000078429,9606.ENSP00000176183,9606.ENSP00000217386,9606.ENSP00000241256,9606.ENSP00000258385,9606.ENSP00000261707,9606.ENSP00000262958,9606.ENSP00000282018,9606.ENSP00000286548,9606.ENSP00000303325,9606.ENSP00000306138,9606.ENSP00000306490,9606.ENSP00000312262,9606.ENSP00000334448,9606.ENSP00000338185,9606.ENSP00000359793,9606.ENSP00000365807,9606.ENSP00000366416,9606.ENSP00000383558,…	GNA11,DRD4,OXT,GHSR,CHRND,SLC6A4,GNA15,CYSLTR2,GNAQ,TACR3,GRM5,CHRM1,GRK2,GNG2,PLCB1,PTGFR,GNA14,EDNRB,GCGR,TBXA2R,AGTR1
GO Process	GO:0099536	Synaptic signaling	13	456	1.03	1.36	1.03e-07	9606.ENSP00000078429,9606.ENSP00000176183,9606.ENSP00000258385,9606.ENSP00000262958,9606.ENSP00000286548,9606.ENSP00000306138,9606.ENSP00000306490,9606.ENSP00000312262,9606.ENSP00000321106,9606.ENSP00000338185,9606.ENSP00000359532,9606.ENSP00000359643,9606.ENSP00000381105	GNA11,DRD4,CHRND,GNA15,GNAQ,GRM5,CHRM1,GRK2,TAC1,PLCB1,NTSR1,LPAR3,NPS
GO Process	GO:0065007	Biological regulation	52	12385	0.19	0.38	2.96e-07	9606.ENSP00000078429,9606.ENSP00000176183,9606.ENSP00000217386,9606.ENSP00000218721,9606.ENSP00000234371,9606.ENSP00000241256,9606.ENSP00000255262,9606.ENSP00000256010,9606.ENSP00000256857,9606.ENSP00000258385,9606.ENSP00000260402,9606.ENSP00000261707,9606.ENSP00000262958,9606.ENSP00000264218,9606.ENSP00000280097,9606.ENSP00000282018,9606.ENSP00000286548,9606.ENSP00000295589,9606.ENSP00000295619,…	GNA11,DRD4,OXT,MLNR,KISS1R,GHSR,NMUR2,NTS,GRP,CHRND,PLCB2,SLC6A4,GNA15,NMU,HNMT,CYSLTR2,GNAQ,CCKAR,PROK2,F2RL1,TACR3,TRH,NTSR2,NMUR1,GRM5,CHRM1,GRK2,TAC1,GNG2,PLCB1,PTGER3,NTSR1,LPAR3,PTGFR,TACR2,GNA14,NMS,EDNRB,LPAR6,PLCB4,GRPR,GRK5,CCK,NPS,GCGR,GCG,MLN,TBXA2R,AGTR1,TRHR,PLCB3,KNG1
GO Process	GO:0006937	Regulation of muscle contraction	9	167	1.3	1.63	3.77e-07	9606.ENSP00000217386,9606.ENSP00000241256,9606.ENSP00000255262,9606.ENSP00000264218,9606.ENSP00000295619,9606.ENSP00000303325,9606.ENSP00000312262,9606.ENSP00000362403,9606.ENSP00000393333	OXT,GHSR,NMUR2,NMU,PROK2,TACR3,GRK2,TACR2,TBXA2R
GO Process	GO:0051954	Positive regulation of amine transport	6	41	1.74	1.85	1.11e-06	9606.ENSP00000176183,9606.ENSP00000217386,9606.ENSP00000303452,9606.ENSP00000312262,9606.ENSP00000359532,9606.ENSP00000362403	DRD4,OXT,TRH,GRK2,NTSR1,TACR2
GO Process	GO:1903530	Regulation of secretion by cell	13	564	0.93	1.13	1.11e-06	9606.ENSP00000176183,9606.ENSP00000217386,9606.ENSP00000241256,9606.ENSP00000256857,9606.ENSP00000261707,9606.ENSP00000295589,9606.ENSP00000296677,9606.ENSP00000303452,9606.ENSP00000312262,9606.ENSP00000359532,9606.ENSP00000362403,9606.ENSP00000387662,9606.ENSP00000398832	DRD4,OXT,GHSR,GRP,SLC6A4,CCKAR,F2RL1,TRH,GRK2,NTSR1,TACR2,GCG,AGTR1
GO Process	GO:0010243	Response to organonitrogen compound	16	963	0.79	0.96	1.18e-06	9606.ENSP00000078429,9606.ENSP00000176183,9606.ENSP00000217386,9606.ENSP00000241256,9606.ENSP00000261707,9606.ENSP00000262958,9606.ENSP00000282018,9606.ENSP00000303325,9606.ENSP00000306138,9606.ENSP00000306490,9606.ENSP00000334448,9606.ENSP00000338185,9606.ENSP00000365807,9606.ENSP00000366416,9606.ENSP00000383558,9606.ENSP00000398832	GNA11,DRD4,OXT,GHSR,SLC6A4,GNA15,CYSLTR2,TACR3,GRM5,CHRM1,GNG2,PLCB1,GNA14,EDNRB,GCGR,AGTR1
GO Process	GO:0071417	Cellular response to organonitrogen compound	13	574	0.93	1.12	1.3e-06	9606.ENSP00000078429,9606.ENSP00000176183,9606.ENSP00000241256,9606.ENSP00000261707,9606.ENSP00000262958,9606.ENSP00000282018,9606.ENSP00000306138,9606.ENSP00000306490,9606.ENSP00000334448,9606.ENSP00000338185,9606.ENSP00000365807,9606.ENSP00000383558,9606.ENSP00000398832	GNA11,DRD4,GHSR,SLC6A4,GNA15,CYSLTR2,GRM5,CHRM1,GNG2,PLCB1,GNA14,GCGR,AGTR1
GO Process	GO:0007189	Adenylate cyclase-activating G protein-coupled receptor signaling pathway	8	145	1.31	1.48	2.59e-06	9606.ENSP00000286548,9606.ENSP00000334448,9606.ENSP00000349003,9606.ENSP00000359643,9606.ENSP00000359793,9606.ENSP00000383558,9606.ENSP00000387662,9606.ENSP00000393333	GNAQ,GNG2,PTGER3,LPAR3,PTGFR,GCGR,GCG,TBXA2R
GO Process	GO:0009719	Response to endogenous stimulus	18	1363	0.69	0.82	3.12e-06	9606.ENSP00000078429,9606.ENSP00000176183,9606.ENSP00000217386,9606.ENSP00000241256,9606.ENSP00000261707,9606.ENSP00000262958,9606.ENSP00000282018,9606.ENSP00000303452,9606.ENSP00000306138,9606.ENSP00000306490,9606.ENSP00000321106,9606.ENSP00000334448,9606.ENSP00000338185,9606.ENSP00000359793,9606.ENSP00000365807,9606.ENSP00000366416,9606.ENSP00000383558,9606.ENSP00000398832	GNA11,DRD4,OXT,GHSR,SLC6A4,GNA15,CYSLTR2,TRH,GRM5,CHRM1,TAC1,GNG2,PLCB1,PTGFR,GNA14,EDNRB,GCGR,AGTR1
GO Process	GO:0051952	Regulation of amine transport	7	95	1.44	1.55	3.51e-06	9606.ENSP00000176183,9606.ENSP00000217386,9606.ENSP00000241256,9606.ENSP00000303452,9606.ENSP00000312262,9606.ENSP00000359532,9606.ENSP00000362403	DRD4,OXT,GHSR,TRH,GRK2,NTSR1,TACR2
GO Process	GO:0051047	Positive regulation of secretion	10	308	1.08	1.24	3.66e-06	9606.ENSP00000217386,9606.ENSP00000256857,9606.ENSP00000261707,9606.ENSP00000296677,9606.ENSP00000303452,9606.ENSP00000312262,9606.ENSP00000359532,9606.ENSP00000362403,9606.ENSP00000366416,9606.ENSP00000387662	OXT,GRP,SLC6A4,F2RL1,TRH,GRK2,NTSR1,TACR2,EDNRB,GCG
GO Process	GO:0050890	Cognition	10	313	1.07	1.22	4.15e-06	9606.ENSP00000217386,9606.ENSP00000241256,9606.ENSP00000261707,9606.ENSP00000306138,9606.ENSP00000306490,9606.ENSP00000338185,9606.ENSP00000359532,9606.ENSP00000362403,9606.ENSP00000369643,9606.ENSP00000381105	OXT,GHSR,SLC6A4,GRM5,CHRM1,PLCB1,NTSR1,TACR2,GRPR,NPS
GO Process	GO:0042391	Regulation of membrane potential	11	428	0.98	1.1	6.08e-06	9606.ENSP00000078429,9606.ENSP00000176183,9606.ENSP00000258385,9606.ENSP00000262958,9606.ENSP00000286548,9606.ENSP00000303686,9606.ENSP00000306138,9606.ENSP00000306490,9606.ENSP00000359532,9606.ENSP00000365807,9606.ENSP00000381105	GNA11,DRD4,CHRND,GNA15,GNAQ,NTSR2,GRM5,CHRM1,NTSR1,GNA14,NPS
GO Process	GO:0071495	Cellular response to endogenous stimulus	16	1103	0.73	0.84	6.45e-06	9606.ENSP00000078429,9606.ENSP00000176183,9606.ENSP00000241256,9606.ENSP00000261707,9606.ENSP00000262958,9606.ENSP00000282018,9606.ENSP00000303452,9606.ENSP00000306138,9606.ENSP00000306490,9606.ENSP00000321106,9606.ENSP00000334448,9606.ENSP00000338185,9606.ENSP00000359793,9606.ENSP00000365807,9606.ENSP00000383558,9606.ENSP00000398832	GNA11,DRD4,GHSR,SLC6A4,GNA15,CYSLTR2,TRH,GRM5,CHRM1,TAC1,GNG2,PLCB1,PTGFR,GNA14,GCGR,AGTR1
GO Process	GO:0010033	Response to organic substance	24	2692	0.52	0.62	7.91e-06	9606.ENSP00000078429,9606.ENSP00000176183,9606.ENSP00000217386,9606.ENSP00000241256,9606.ENSP00000258385,9606.ENSP00000261707,9606.ENSP00000262958,9606.ENSP00000282018,9606.ENSP00000286548,9606.ENSP00000303325,9606.ENSP00000303452,9606.ENSP00000306138,9606.ENSP00000306490,9606.ENSP00000312262,9606.ENSP00000321106,9606.ENSP00000334448,9606.ENSP00000338185,9606.ENSP00000359532,9606.ENSP00000359793,…	GNA11,DRD4,OXT,GHSR,CHRND,SLC6A4,GNA15,CYSLTR2,GNAQ,TACR3,TRH,GRM5,CHRM1,GRK2,TAC1,GNG2,PLCB1,NTSR1,PTGFR,GNA14,EDNRB,GCGR,TBXA2R,AGTR1
GO Process	GO:0007212	Dopamine receptor signaling pathway	5	31	1.78	1.58	1.2e-05	9606.ENSP00000078429,9606.ENSP00000176183,9606.ENSP00000262958,9606.ENSP00000334448,9606.ENSP00000365807	GNA11,DRD4,GNA15,GNG2,GNA14
GO Process	GO:0051240	Positive regulation of multicellular organismal process	18	1505	0.65	0.74	1.2e-05	9606.ENSP00000217386,9606.ENSP00000241256,9606.ENSP00000256857,9606.ENSP00000264218,9606.ENSP00000295619,9606.ENSP00000296677,9606.ENSP00000303325,9606.ENSP00000306138,9606.ENSP00000321106,9606.ENSP00000338185,9606.ENSP00000349003,9606.ENSP00000359532,9606.ENSP00000359643,9606.ENSP00000362403,9606.ENSP00000366416,9606.ENSP00000369643,9606.ENSP00000381105,9606.ENSP00000393333	OXT,GHSR,GRP,NMU,PROK2,F2RL1,TACR3,GRM5,TAC1,PLCB1,PTGER3,NTSR1,LPAR3,TACR2,EDNRB,GRPR,NPS,TBXA2R
GO Process	GO:0014070	Response to organic cyclic compound	14	861	0.78	0.86	1.41e-05	9606.ENSP00000078429,9606.ENSP00000176183,9606.ENSP00000217386,9606.ENSP00000241256,9606.ENSP00000261707,9606.ENSP00000262958,9606.ENSP00000303325,9606.ENSP00000306490,9606.ENSP00000334448,9606.ENSP00000338185,9606.ENSP00000359793,9606.ENSP00000365807,9606.ENSP00000366416,9606.ENSP00000393333	GNA11,DRD4,OXT,GHSR,SLC6A4,GNA15,TACR3,CHRM1,GNG2,PLCB1,PTGFR,GNA14,EDNRB,TBXA2R
GO Process	GO:0007611	Learning or memory	9	271	1.09	1.15	1.49e-05	9606.ENSP00000217386,9606.ENSP00000241256,9606.ENSP00000261707,9606.ENSP00000306138,9606.ENSP00000338185,9606.ENSP00000359532,9606.ENSP00000362403,9606.ENSP00000369643,9606.ENSP00000381105	OXT,GHSR,SLC6A4,GRM5,PLCB1,NTSR1,TACR2,GRPR,NPS
GO Process	GO:0050795	Regulation of behavior	6	72	1.49	1.41	1.73e-05	9606.ENSP00000241256,9606.ENSP00000256857,9606.ENSP00000264218,9606.ENSP00000303325,9606.ENSP00000369643,9606.ENSP00000381105	GHSR,GRP,NMU,TACR3,GRPR,NPS
GO Process	GO:1903532	Positive regulation of secretion by cell	9	282	1.07	1.12	2e-05	9606.ENSP00000217386,9606.ENSP00000256857,9606.ENSP00000261707,9606.ENSP00000296677,9606.ENSP00000303452,9606.ENSP00000312262,9606.ENSP00000359532,9606.ENSP00000362403,9606.ENSP00000387662	OXT,GRP,SLC6A4,F2RL1,TRH,GRK2,NTSR1,TACR2,GCG
GO Process	GO:0051930	Regulation of sensory perception of pain	5	36	1.71	1.48	2.16e-05	9606.ENSP00000217386,9606.ENSP00000255262,9606.ENSP00000321106,9606.ENSP00000359532,9606.ENSP00000366416	OXT,NMUR2,TAC1,NTSR1,EDNRB
GO Process	GO:0050877	Nervous system process	17	1423	0.65	0.71	2.86e-05	9606.ENSP00000176183,9606.ENSP00000217386,9606.ENSP00000241256,9606.ENSP00000258385,9606.ENSP00000260402,9606.ENSP00000261707,9606.ENSP00000295619,9606.ENSP00000303686,9606.ENSP00000306138,9606.ENSP00000306490,9606.ENSP00000321106,9606.ENSP00000338185,9606.ENSP00000359532,9606.ENSP00000362403,9606.ENSP00000366416,9606.ENSP00000369643,9606.ENSP00000381105	DRD4,OXT,GHSR,CHRND,PLCB2,SLC6A4,PROK2,NTSR2,GRM5,CHRM1,TAC1,PLCB1,NTSR1,TACR2,EDNRB,GRPR,NPS
GO Process	GO:1903351	Cellular response to dopamine	6	81	1.44	1.33	3.07e-05	9606.ENSP00000078429,9606.ENSP00000176183,9606.ENSP00000262958,9606.ENSP00000306490,9606.ENSP00000334448,9606.ENSP00000365807	GNA11,DRD4,GNA15,CHRM1,GNG2,GNA14
GO Process	GO:0007631	Feeding behavior	6	88	1.4	1.26	4.72e-05	9606.ENSP00000217386,9606.ENSP00000241256,9606.ENSP00000255262,9606.ENSP00000303452,9606.ENSP00000379472,9606.ENSP00000387662	OXT,GHSR,NMUR2,TRH,CCK,GCG
GO Process	GO:0051239	Regulation of multicellular organismal process	23	2749	0.49	0.56	4.72e-05	9606.ENSP00000217386,9606.ENSP00000241256,9606.ENSP00000255262,9606.ENSP00000256857,9606.ENSP00000261707,9606.ENSP00000264218,9606.ENSP00000295619,9606.ENSP00000296677,9606.ENSP00000303325,9606.ENSP00000306138,9606.ENSP00000312262,9606.ENSP00000321106,9606.ENSP00000338185,9606.ENSP00000349003,9606.ENSP00000359532,9606.ENSP00000359643,9606.ENSP00000362403,9606.ENSP00000366416,9606.ENSP00000369643,…	OXT,GHSR,NMUR2,GRP,SLC6A4,NMU,PROK2,F2RL1,TACR3,GRM5,GRK2,TAC1,PLCB1,PTGER3,NTSR1,LPAR3,TACR2,EDNRB,GRPR,NPS,TBXA2R,AGTR1,KNG1
GO Process	GO:2000243	Positive regulation of reproductive process	6	88	1.4	1.26	4.72e-05	9606.ENSP00000217386,9606.ENSP00000303325,9606.ENSP00000321106,9606.ENSP00000338185,9606.ENSP00000362403,9606.ENSP00000366416	OXT,TACR3,TAC1,PLCB1,TACR2,EDNRB
GO Process	GO:0009987	Cellular process	53	14826	0.12	0.3	7e-05	9606.ENSP00000078429,9606.ENSP00000176183,9606.ENSP00000217386,9606.ENSP00000218721,9606.ENSP00000234371,9606.ENSP00000241256,9606.ENSP00000255262,9606.ENSP00000256010,9606.ENSP00000256857,9606.ENSP00000258385,9606.ENSP00000260402,9606.ENSP00000261707,9606.ENSP00000262958,9606.ENSP00000264218,9606.ENSP00000280097,9606.ENSP00000282018,9606.ENSP00000286548,9606.ENSP00000295589,9606.ENSP00000295619,…	GNA11,DRD4,OXT,MLNR,KISS1R,GHSR,NMUR2,NTS,GRP,CHRND,PLCB2,SLC6A4,GNA15,NMU,HNMT,CYSLTR2,GNAQ,CCKAR,PROK2,F2RL1,TACR3,TRH,NTSR2,NMUR1,GRM5,CHRM1,GRK2,TAC1,GNG2,PLCB1,PTGER3,PPT2,NTSR1,LPAR3,PTGFR,TACR2,GNA14,NMS,EDNRB,LPAR6,PLCB4,GRPR,GRK5,CCK,NPS,GCGR,GCG,MLN,TBXA2R,AGTR1,TRHR,PLCB3,KNG1
GO Process	GO:0003073	Regulation of systemic arterial blood pressure	6	100	1.35	1.17	8.56e-05	9606.ENSP00000296677,9606.ENSP00000321106,9606.ENSP00000359532,9606.ENSP00000366416,9606.ENSP00000398832,9606.ENSP00000443631	F2RL1,TAC1,NTSR1,EDNRB,AGTR1,PLCB3
GO Process	GO:0035176	Social behavior	5	52	1.55	1.25	9.41e-05	9606.ENSP00000176183,9606.ENSP00000217386,9606.ENSP00000256857,9606.ENSP00000261707,9606.ENSP00000369643	DRD4,OXT,GRP,SLC6A4,GRPR
GO Process	GO:0010518	Positive regulation of phospholipase activity	5	55	1.53	1.21	0.00012	9606.ENSP00000260402,9606.ENSP00000262958,9606.ENSP00000286548,9606.ENSP00000305877,9606.ENSP00000398832	PLCB2,GNA15,GNAQ,NMUR1,AGTR1
GO Process	GO:0006939	Smooth muscle contraction	5	60	1.49	1.15	0.00018	9606.ENSP00000305877,9606.ENSP00000349003,9606.ENSP00000362403,9606.ENSP00000366416,9606.ENSP00000393333	NMUR1,PTGER3,TACR2,EDNRB,TBXA2R
GO Process	GO:0043270	Positive regulation of ion transport	8	286	1.02	0.9	0.00022	9606.ENSP00000176183,9606.ENSP00000217386,9606.ENSP00000261707,9606.ENSP00000303452,9606.ENSP00000306490,9606.ENSP00000359532,9606.ENSP00000362403,9606.ENSP00000387662	DRD4,OXT,SLC6A4,TRH,CHRM1,NTSR1,TACR2,GCG
GO Process	GO:0048520	Positive regulation of behavior	4	26	1.76	1.18	0.00024	9606.ENSP00000241256,9606.ENSP00000256857,9606.ENSP00000369643,9606.ENSP00000381105	GHSR,GRP,GRPR,NPS
GO Process	GO:0070887	Cellular response to chemical stimulus	21	2609	0.48	0.51	0.00032	9606.ENSP00000078429,9606.ENSP00000176183,9606.ENSP00000241256,9606.ENSP00000258385,9606.ENSP00000261707,9606.ENSP00000262958,9606.ENSP00000282018,9606.ENSP00000286548,9606.ENSP00000303452,9606.ENSP00000306138,9606.ENSP00000306490,9606.ENSP00000312262,9606.ENSP00000321106,9606.ENSP00000334448,9606.ENSP00000338185,9606.ENSP00000359793,9606.ENSP00000365807,9606.ENSP00000366416,9606.ENSP00000383558,…	GNA11,DRD4,GHSR,CHRND,SLC6A4,GNA15,CYSLTR2,GNAQ,TRH,GRM5,CHRM1,GRK2,TAC1,GNG2,PLCB1,PTGFR,GNA14,EDNRB,GCGR,TBXA2R,AGTR1
GO Process	GO:0007202	Activation of phospholipase C activity	4	30	1.7	1.11	0.00039	9606.ENSP00000260402,9606.ENSP00000262958,9606.ENSP00000286548,9606.ENSP00000305877	PLCB2,GNA15,GNAQ,NMUR1
GO Process	GO:0051482	Positive regulation of cytosolic calcium ion concentration involved in phospholipase C-activating G protein-coupled signaling pathway	4	30	1.7	1.11	0.00039	9606.ENSP00000262958,9606.ENSP00000296677,9606.ENSP00000367691,9606.ENSP00000398832	GNA15,F2RL1,LPAR6,AGTR1
GO Process	GO:0051049	Regulation of transport	17	1763	0.55	0.55	0.00041	9606.ENSP00000176183,9606.ENSP00000217386,9606.ENSP00000241256,9606.ENSP00000256857,9606.ENSP00000261707,9606.ENSP00000295589,9606.ENSP00000296677,9606.ENSP00000303452,9606.ENSP00000306138,9606.ENSP00000306490,9606.ENSP00000312262,9606.ENSP00000349003,9606.ENSP00000359532,9606.ENSP00000362403,9606.ENSP00000366416,9606.ENSP00000387662,9606.ENSP00000398832	DRD4,OXT,GHSR,GRP,SLC6A4,CCKAR,F2RL1,TRH,GRM5,CHRM1,GRK2,PTGER3,NTSR1,TACR2,EDNRB,GCG,AGTR1
GO Process	GO:0042755	Eating behavior	4	31	1.68	1.1	0.00042	9606.ENSP00000217386,9606.ENSP00000255262,9606.ENSP00000303452,9606.ENSP00000379472	OXT,NMUR2,TRH,CCK
GO Process	GO:0097746	Blood vessel diameter maintenance	6	140	1.2	0.93	0.00047	9606.ENSP00000261707,9606.ENSP00000296677,9606.ENSP00000366416,9606.ENSP00000393333,9606.ENSP00000398832,9606.ENSP00000493985	SLC6A4,F2RL1,EDNRB,TBXA2R,AGTR1,KNG1
GO Process	GO:0098801	Regulation of renal system process	4	33	1.65	1.07	0.00051	9606.ENSP00000217386,9606.ENSP00000296677,9606.ENSP00000366416,9606.ENSP00000398832	OXT,F2RL1,EDNRB,AGTR1
GO Process	GO:0031644	Regulation of nervous system process	6	145	1.19	0.92	0.00052	9606.ENSP00000217386,9606.ENSP00000241256,9606.ENSP00000255262,9606.ENSP00000321106,9606.ENSP00000359532,9606.ENSP00000366416	OXT,GHSR,NMUR2,TAC1,NTSR1,EDNRB
GO Process	GO:0042221	Response to chemical	26	4010	0.38	0.43	0.00052	9606.ENSP00000078429,9606.ENSP00000176183,9606.ENSP00000217386,9606.ENSP00000241256,9606.ENSP00000258385,9606.ENSP00000260402,9606.ENSP00000261707,9606.ENSP00000262958,9606.ENSP00000282018,9606.ENSP00000286548,9606.ENSP00000295619,9606.ENSP00000303325,9606.ENSP00000303452,9606.ENSP00000306138,9606.ENSP00000306490,9606.ENSP00000312262,9606.ENSP00000321106,9606.ENSP00000334448,9606.ENSP00000338185,…	GNA11,DRD4,OXT,GHSR,CHRND,PLCB2,SLC6A4,GNA15,CYSLTR2,GNAQ,PROK2,TACR3,TRH,GRM5,CHRM1,GRK2,TAC1,GNG2,PLCB1,NTSR1,PTGFR,GNA14,EDNRB,GCGR,TBXA2R,AGTR1
GO Process	GO:0060158	Phospholipase C-activating dopamine receptor signaling pathway	3	8	2.14	1.13	0.00052	9606.ENSP00000078429,9606.ENSP00000262958,9606.ENSP00000365807	GNA11,GNA15,GNA14
GO Process	GO:0070474	Positive regulation of uterine smooth muscle contraction	3	8	2.14	1.13	0.00052	9606.ENSP00000217386,9606.ENSP00000303325,9606.ENSP00000362403	OXT,TACR3,TACR2
GO Process	GO:0071310	Cellular response to organic substance	18	2019	0.52	0.52	0.00052	9606.ENSP00000078429,9606.ENSP00000176183,9606.ENSP00000241256,9606.ENSP00000261707,9606.ENSP00000262958,9606.ENSP00000282018,9606.ENSP00000303452,9606.ENSP00000306138,9606.ENSP00000306490,9606.ENSP00000321106,9606.ENSP00000334448,9606.ENSP00000338185,9606.ENSP00000359793,9606.ENSP00000365807,9606.ENSP00000366416,9606.ENSP00000383558,9606.ENSP00000393333,9606.ENSP00000398832	GNA11,DRD4,GHSR,SLC6A4,GNA15,CYSLTR2,TRH,GRM5,CHRM1,TAC1,GNG2,PLCB1,PTGFR,GNA14,EDNRB,GCGR,TBXA2R,AGTR1
GO Process	GO:0006936	Muscle contraction	7	230	1.05	0.85	0.00053	9606.ENSP00000258385,9606.ENSP00000305877,9606.ENSP00000312262,9606.ENSP00000349003,9606.ENSP00000362403,9606.ENSP00000366416,9606.ENSP00000393333	CHRND,NMUR1,GRK2,PTGER3,TACR2,EDNRB,TBXA2R
GO Process	GO:0019932	Second-messenger-mediated signaling	7	239	1.04	0.82	0.00067	9606.ENSP00000255262,9606.ENSP00000305877,9606.ENSP00000306138,9606.ENSP00000359793,9606.ENSP00000366416,9606.ENSP00000393333,9606.ENSP00000398832	NMUR2,NMUR1,GRM5,PTGFR,EDNRB,TBXA2R,AGTR1
GO Process	GO:0046883	Regulation of hormone secretion	7	239	1.04	0.82	0.00067	9606.ENSP00000241256,9606.ENSP00000256857,9606.ENSP00000295589,9606.ENSP00000303452,9606.ENSP00000362403,9606.ENSP00000387662,9606.ENSP00000398832	GHSR,GRP,CCKAR,TRH,TACR2,GCG,AGTR1
GO Process	GO:0051050	Positive regulation of transport	12	915	0.69	0.62	0.00077	9606.ENSP00000176183,9606.ENSP00000217386,9606.ENSP00000256857,9606.ENSP00000261707,9606.ENSP00000296677,9606.ENSP00000303452,9606.ENSP00000306490,9606.ENSP00000312262,9606.ENSP00000359532,9606.ENSP00000362403,9606.ENSP00000366416,9606.ENSP00000387662	DRD4,OXT,GRP,SLC6A4,F2RL1,TRH,CHRM1,GRK2,NTSR1,TACR2,EDNRB,GCG
GO Process	GO:0051048	Negative regulation of secretion	6	164	1.13	0.84	0.00095	9606.ENSP00000176183,9606.ENSP00000217386,9606.ENSP00000241256,9606.ENSP00000303452,9606.ENSP00000349003,9606.ENSP00000362403	DRD4,OXT,GHSR,TRH,PTGER3,TACR2
GO Process	GO:0009605	Response to external stimulus	19	2355	0.48	0.48	0.00097	9606.ENSP00000078429,9606.ENSP00000217386,9606.ENSP00000241256,9606.ENSP00000255262,9606.ENSP00000256010,9606.ENSP00000256857,9606.ENSP00000261707,9606.ENSP00000286548,9606.ENSP00000295619,9606.ENSP00000296677,9606.ENSP00000321106,9606.ENSP00000359532,9606.ENSP00000359793,9606.ENSP00000366416,9606.ENSP00000369643,9606.ENSP00000383558,9606.ENSP00000393333,9606.ENSP00000398832,9606.ENSP00000493985	GNA11,OXT,GHSR,NMUR2,NTS,GRP,SLC6A4,GNAQ,PROK2,F2RL1,TAC1,NTSR1,PTGFR,EDNRB,GRPR,GCGR,TBXA2R,AGTR1,KNG1
GO Process	GO:0003018	Vascular process in circulatory system	7	262	1	0.76	0.0011	9606.ENSP00000261707,9606.ENSP00000296677,9606.ENSP00000362403,9606.ENSP00000366416,9606.ENSP00000393333,9606.ENSP00000398832,9606.ENSP00000493985	SLC6A4,F2RL1,TACR2,EDNRB,TBXA2R,AGTR1,KNG1
GO Process	GO:0019722	Calcium-mediated signaling	6	169	1.12	0.82	0.0011	9606.ENSP00000255262,9606.ENSP00000305877,9606.ENSP00000306138,9606.ENSP00000359793,9606.ENSP00000366416,9606.ENSP00000398832	NMUR2,NMUR1,GRM5,PTGFR,EDNRB,AGTR1
GO Process	GO:0007320	Insemination	3	13	1.93	0.96	0.0015	9606.ENSP00000217386,9606.ENSP00000261707,9606.ENSP00000321106	OXT,SLC6A4,TAC1
GO Process	GO:1902093	Positive regulation of flagellated sperm motility	3	13	1.93	0.96	0.0015	9606.ENSP00000303325,9606.ENSP00000321106,9606.ENSP00000362403	TACR3,TAC1,TACR2
GO Process	GO:0007268	Chemical synaptic transmission	8	409	0.86	0.65	0.002	9606.ENSP00000176183,9606.ENSP00000258385,9606.ENSP00000306138,9606.ENSP00000306490,9606.ENSP00000321106,9606.ENSP00000359532,9606.ENSP00000359643,9606.ENSP00000381105	DRD4,CHRND,GRM5,CHRM1,TAC1,NTSR1,LPAR3,NPS
GO Process	GO:0043269	Regulation of ion transport	10	700	0.73	0.58	0.0023	9606.ENSP00000176183,9606.ENSP00000217386,9606.ENSP00000256857,9606.ENSP00000261707,9606.ENSP00000303452,9606.ENSP00000306138,9606.ENSP00000306490,9606.ENSP00000359532,9606.ENSP00000362403,9606.ENSP00000387662	DRD4,OXT,GRP,SLC6A4,TRH,GRM5,CHRM1,NTSR1,TACR2,GCG
GO Process	GO:0099170	Postsynaptic modulation of chemical synaptic transmission	3	16	1.84	0.88	0.0024	9606.ENSP00000241256,9606.ENSP00000306138,9606.ENSP00000338185	GHSR,GRM5,PLCB1
GO Process	GO:0051051	Negative regulation of transport	8	432	0.84	0.62	0.0028	9606.ENSP00000176183,9606.ENSP00000217386,9606.ENSP00000241256,9606.ENSP00000256857,9606.ENSP00000303452,9606.ENSP00000349003,9606.ENSP00000359532,9606.ENSP00000362403	DRD4,OXT,GHSR,GRP,TRH,PTGER3,NTSR1,TACR2
GO Process	GO:0032355	Response to estradiol	5	121	1.19	0.74	0.0029	9606.ENSP00000217386,9606.ENSP00000241256,9606.ENSP00000261707,9606.ENSP00000303325,9606.ENSP00000359793	OXT,GHSR,SLC6A4,TACR3,PTGFR
GO Process	GO:0050804	Modulation of chemical synaptic transmission	8	436	0.83	0.61	0.003	9606.ENSP00000217386,9606.ENSP00000241256,9606.ENSP00000261707,9606.ENSP00000264218,9606.ENSP00000306138,9606.ENSP00000338185,9606.ENSP00000362403,9606.ENSP00000381105	OXT,GHSR,SLC6A4,NMU,GRM5,PLCB1,TACR2,NPS
GO Process	GO:1901652	Response to peptide	8	437	0.83	0.61	0.003	9606.ENSP00000217386,9606.ENSP00000241256,9606.ENSP00000282018,9606.ENSP00000306138,9606.ENSP00000338185,9606.ENSP00000366416,9606.ENSP00000383558,9606.ENSP00000398832	OXT,GHSR,CYSLTR2,GRM5,PLCB1,EDNRB,GCGR,AGTR1
GO Process	GO:0010646	Regulation of cell communication	22	3355	0.39	0.39	0.0031	9606.ENSP00000176183,9606.ENSP00000217386,9606.ENSP00000241256,9606.ENSP00000256010,9606.ENSP00000256857,9606.ENSP00000261707,9606.ENSP00000264218,9606.ENSP00000286548,9606.ENSP00000295589,9606.ENSP00000296677,9606.ENSP00000303452,9606.ENSP00000306138,9606.ENSP00000312262,9606.ENSP00000338185,9606.ENSP00000359532,9606.ENSP00000359643,9606.ENSP00000362403,9606.ENSP00000367691,9606.ENSP00000376609,…	DRD4,OXT,GHSR,NTS,GRP,SLC6A4,NMU,GNAQ,CCKAR,F2RL1,TRH,GRM5,GRK2,PLCB1,NTSR1,LPAR3,TACR2,LPAR6,GRK5,NPS,GCG,AGTR1
GO Process	GO:0023051	Regulation of signaling	22	3367	0.39	0.39	0.0033	9606.ENSP00000176183,9606.ENSP00000217386,9606.ENSP00000241256,9606.ENSP00000256010,9606.ENSP00000256857,9606.ENSP00000261707,9606.ENSP00000264218,9606.ENSP00000286548,9606.ENSP00000295589,9606.ENSP00000296677,9606.ENSP00000303452,9606.ENSP00000306138,9606.ENSP00000312262,9606.ENSP00000338185,9606.ENSP00000359532,9606.ENSP00000359643,9606.ENSP00000362403,9606.ENSP00000367691,9606.ENSP00000376609,…	DRD4,OXT,GHSR,NTS,GRP,SLC6A4,NMU,GNAQ,CCKAR,F2RL1,TRH,GRM5,GRK2,PLCB1,NTSR1,LPAR3,TACR2,LPAR6,GRK5,NPS,GCG,AGTR1
GO Process	GO:0035813	Regulation of renal sodium excretion	3	19	1.77	0.83	0.0034	9606.ENSP00000217386,9606.ENSP00000366416,9606.ENSP00000398832	OXT,EDNRB,AGTR1
GO Process	GO:0010647	Positive regulation of cell communication	15	1693	0.52	0.45	0.0035	9606.ENSP00000176183,9606.ENSP00000217386,9606.ENSP00000241256,9606.ENSP00000256010,9606.ENSP00000256857,9606.ENSP00000264218,9606.ENSP00000296677,9606.ENSP00000303452,9606.ENSP00000306138,9606.ENSP00000338185,9606.ENSP00000359643,9606.ENSP00000362403,9606.ENSP00000367691,9606.ENSP00000381105,9606.ENSP00000387662	DRD4,OXT,GHSR,NTS,GRP,NMU,F2RL1,TRH,GRM5,PLCB1,LPAR3,TACR2,LPAR6,NPS,GCG
GO Process	GO:0023056	Positive regulation of signaling	15	1698	0.52	0.45	0.0036	9606.ENSP00000176183,9606.ENSP00000217386,9606.ENSP00000241256,9606.ENSP00000256010,9606.ENSP00000256857,9606.ENSP00000264218,9606.ENSP00000296677,9606.ENSP00000303452,9606.ENSP00000306138,9606.ENSP00000338185,9606.ENSP00000359643,9606.ENSP00000362403,9606.ENSP00000367691,9606.ENSP00000381105,9606.ENSP00000387662	DRD4,OXT,GHSR,NTS,GRP,NMU,F2RL1,TRH,GRM5,PLCB1,LPAR3,TACR2,LPAR6,NPS,GCG
GO Process	GO:0014821	Phasic smooth muscle contraction	3	20	1.75	0.81	0.0038	9606.ENSP00000349003,9606.ENSP00000362403,9606.ENSP00000366416	PTGER3,TACR2,EDNRB
GO Process	GO:0009725	Response to hormone	10	762	0.69	0.53	0.004	9606.ENSP00000217386,9606.ENSP00000241256,9606.ENSP00000282018,9606.ENSP00000303452,9606.ENSP00000334448,9606.ENSP00000338185,9606.ENSP00000359793,9606.ENSP00000366416,9606.ENSP00000383558,9606.ENSP00000398832	OXT,GHSR,CYSLTR2,TRH,GNG2,PLCB1,PTGFR,EDNRB,GCGR,AGTR1
GO Process	GO:0008277	Regulation of G protein-coupled receptor signaling pathway	5	138	1.13	0.68	0.0048	9606.ENSP00000256857,9606.ENSP00000306138,9606.ENSP00000312262,9606.ENSP00000338185,9606.ENSP00000376609	GRP,GRM5,GRK2,PLCB1,GRK5
GO Process	GO:0043134	Regulation of hindgut contraction	2	2	2.57	0.81	0.005	9606.ENSP00000217386,9606.ENSP00000241256	OXT,GHSR
GO Process	GO:0048518	Positive regulation of biological process	31	6207	0.27	0.32	0.0054	9606.ENSP00000176183,9606.ENSP00000217386,9606.ENSP00000241256,9606.ENSP00000256010,9606.ENSP00000256857,9606.ENSP00000261707,9606.ENSP00000264218,9606.ENSP00000295619,9606.ENSP00000296677,9606.ENSP00000303325,9606.ENSP00000303452,9606.ENSP00000306138,9606.ENSP00000306490,9606.ENSP00000312262,9606.ENSP00000321106,9606.ENSP00000338185,9606.ENSP00000349003,9606.ENSP00000359532,9606.ENSP00000359643,…	DRD4,OXT,GHSR,NTS,GRP,SLC6A4,NMU,PROK2,F2RL1,TACR3,TRH,GRM5,CHRM1,GRK2,TAC1,PLCB1,PTGER3,NTSR1,LPAR3,PTGFR,TACR2,EDNRB,LPAR6,GRPR,GRK5,NPS,GCGR,GCG,TBXA2R,AGTR1,KNG1
GO Process	GO:0043434	Response to peptide hormone	7	355	0.87	0.58	0.0056	9606.ENSP00000217386,9606.ENSP00000241256,9606.ENSP00000282018,9606.ENSP00000338185,9606.ENSP00000366416,9606.ENSP00000383558,9606.ENSP00000398832	OXT,GHSR,CYSLTR2,PLCB1,EDNRB,GCGR,AGTR1
GO Process	GO:0032870	Cellular response to hormone stimulus	8	489	0.78	0.55	0.0057	9606.ENSP00000241256,9606.ENSP00000282018,9606.ENSP00000303452,9606.ENSP00000334448,9606.ENSP00000338185,9606.ENSP00000359793,9606.ENSP00000383558,9606.ENSP00000398832	GHSR,CYSLTR2,TRH,GNG2,PLCB1,PTGFR,GCGR,AGTR1
GO Process	GO:0003071	Renal system process involved in regulation of systemic arterial blood pressure	3	24	1.67	0.74	0.0058	9606.ENSP00000296677,9606.ENSP00000366416,9606.ENSP00000398832	F2RL1,EDNRB,AGTR1
GO Process	GO:0043576	Regulation of respiratory gaseous exchange	3	24	1.67	0.74	0.0058	9606.ENSP00000256857,9606.ENSP00000359532,9606.ENSP00000369643	GRP,NTSR1,GRPR
GO Process	GO:0033555	Multicellular organismal response to stress	4	73	1.31	0.69	0.0061	9606.ENSP00000176183,9606.ENSP00000255262,9606.ENSP00000321106,9606.ENSP00000366416	DRD4,NMUR2,TAC1,EDNRB
GO Process	GO:0007612	Learning	5	149	1.1	0.64	0.0063	9606.ENSP00000306138,9606.ENSP00000338185,9606.ENSP00000359532,9606.ENSP00000362403,9606.ENSP00000381105	GRM5,PLCB1,NTSR1,TACR2,NPS
GO Process	GO:0019233	Sensory perception of pain	4	74	1.3	0.68	0.0063	9606.ENSP00000295619,9606.ENSP00000321106,9606.ENSP00000359532,9606.ENSP00000366416	PROK2,TAC1,NTSR1,EDNRB
GO Process	GO:1903522	Regulation of blood circulation	6	250	0.95	0.59	0.0068	9606.ENSP00000217386,9606.ENSP00000303325,9606.ENSP00000312262,9606.ENSP00000366416,9606.ENSP00000393333,9606.ENSP00000398832	OXT,TACR3,GRK2,EDNRB,TBXA2R,AGTR1
GO Process	GO:0050878	Regulation of body fluid levels	7	371	0.85	0.55	0.0069	9606.ENSP00000217386,9606.ENSP00000286548,9606.ENSP00000296677,9606.ENSP00000306490,9606.ENSP00000366416,9606.ENSP00000393333,9606.ENSP00000493985	OXT,GNAQ,F2RL1,CHRM1,EDNRB,TBXA2R,KNG1
GO Process	GO:0060259	Regulation of feeding behavior	3	26	1.63	0.72	0.0069	9606.ENSP00000241256,9606.ENSP00000264218,9606.ENSP00000303325	GHSR,NMU,TACR3
GO Process	GO:0071407	Cellular response to organic cyclic compound	8	508	0.77	0.52	0.007	9606.ENSP00000078429,9606.ENSP00000176183,9606.ENSP00000261707,9606.ENSP00000262958,9606.ENSP00000306490,9606.ENSP00000334448,9606.ENSP00000338185,9606.ENSP00000365807	GNA11,DRD4,SLC6A4,GNA15,CHRM1,GNG2,PLCB1,GNA14
GO Process	GO:0007207	Phospholipase C-activating G protein-coupled acetylcholine receptor signaling pathway	2	3	2.39	0.74	0.0075	9606.ENSP00000262958,9606.ENSP00000306490	GNA15,CHRM1
GO Process	GO:0048015	Phosphatidylinositol-mediated signaling	4	79	1.27	0.66	0.0077	9606.ENSP00000260402,9606.ENSP00000338185,9606.ENSP00000367762,9606.ENSP00000443631	PLCB2,PLCB1,PLCB4,PLCB3
GO Process	GO:0046903	Secretion	8	520	0.76	0.51	0.008	9606.ENSP00000176183,9606.ENSP00000241256,9606.ENSP00000255262,9606.ENSP00000256857,9606.ENSP00000306490,9606.ENSP00000362403,9606.ENSP00000366416,9606.ENSP00000383558	DRD4,GHSR,NMUR2,GRP,CHRM1,TACR2,EDNRB,GCGR
GO Process	GO:0010817	Regulation of hormone levels	8	525	0.75	0.5	0.0085	9606.ENSP00000241256,9606.ENSP00000256857,9606.ENSP00000295589,9606.ENSP00000303452,9606.ENSP00000362403,9606.ENSP00000366416,9606.ENSP00000387662,9606.ENSP00000398832	GHSR,GRP,CCKAR,TRH,TACR2,EDNRB,GCG,AGTR1
GO Process	GO:0048265	Response to pain	3	29	1.58	0.68	0.0089	9606.ENSP00000255262,9606.ENSP00000321106,9606.ENSP00000366416	NMUR2,TAC1,EDNRB
GO Process	GO:0006954	Inflammatory response	8	538	0.74	0.49	0.0098	9606.ENSP00000295619,9606.ENSP00000296677,9606.ENSP00000321106,9606.ENSP00000349003,9606.ENSP00000359793,9606.ENSP00000393333,9606.ENSP00000398832,9606.ENSP00000493985	PROK2,F2RL1,TAC1,PTGER3,PTGFR,TBXA2R,AGTR1,KNG1
GO Process	GO:0014054	Positive regulation of gamma-aminobutyric acid secretion	2	4	2.27	0.69	0.0107	9606.ENSP00000303452,9606.ENSP00000359532	TRH,NTSR1
GO Process	GO:0014827	Intestine smooth muscle contraction	2	4	2.27	0.69	0.0107	9606.ENSP00000349003,9606.ENSP00000362403	PTGER3,TACR2
GO Process	GO:0036343	Psychomotor behavior	2	4	2.27	0.69	0.0107	9606.ENSP00000256857,9606.ENSP00000369643	GRP,GRPR
GO Process	GO:1903942	Positive regulation of respiratory gaseous exchange	2	4	2.27	0.69	0.0107	9606.ENSP00000256857,9606.ENSP00000369643	GRP,GRPR
GO Process	GO:0034694	Response to prostaglandin	3	33	1.53	0.63	0.0121	9606.ENSP00000217386,9606.ENSP00000334448,9606.ENSP00000359793	OXT,GNG2,PTGFR
GO Process	GO:0044070	Regulation of anion transport	4	93	1.2	0.58	0.0129	9606.ENSP00000217386,9606.ENSP00000303452,9606.ENSP00000306138,9606.ENSP00000359532	OXT,TRH,GRM5,NTSR1
GO Process	GO:0060406	Positive regulation of penile erection	2	5	2.17	0.64	0.0142	9606.ENSP00000217386,9606.ENSP00000366416	OXT,EDNRB
GO Process	GO:0045777	Positive regulation of blood pressure	3	36	1.49	0.6	0.0149	9606.ENSP00000217386,9606.ENSP00000303325,9606.ENSP00000393333	OXT,TACR3,TBXA2R
GO Process	GO:0001508	Action potential	4	99	1.18	0.55	0.0159	9606.ENSP00000078429,9606.ENSP00000262958,9606.ENSP00000286548,9606.ENSP00000365807	GNA11,GNA15,GNAQ,GNA14
GO Process	GO:1901653	Cellular response to peptide	6	302	0.87	0.49	0.016	9606.ENSP00000241256,9606.ENSP00000282018,9606.ENSP00000306138,9606.ENSP00000338185,9606.ENSP00000383558,9606.ENSP00000398832	GHSR,CYSLTR2,GRM5,PLCB1,GCGR,AGTR1
GO Process	GO:0044703	Multi-organism reproductive process	5	190	0.99	0.52	0.0163	9606.ENSP00000217386,9606.ENSP00000241256,9606.ENSP00000261707,9606.ENSP00000321106,9606.ENSP00000359793	OXT,GHSR,SLC6A4,TAC1,PTGFR
GO Process	GO:0001692	Histamine metabolic process	2	6	2.09	0.6	0.0182	9606.ENSP00000280097,9606.ENSP00000303452	HNMT,TRH
GO Process	GO:0042713	Sperm ejaculation	2	6	2.09	0.6	0.0182	9606.ENSP00000217386,9606.ENSP00000261707	OXT,SLC6A4
GO Process	GO:0044060	Regulation of endocrine process	3	39	1.46	0.57	0.0182	9606.ENSP00000296677,9606.ENSP00000362403,9606.ENSP00000398832	F2RL1,TACR2,AGTR1
GO Process	GO:0060455	Negative regulation of gastric acid secretion	2	6	2.09	0.6	0.0182	9606.ENSP00000217386,9606.ENSP00000349003	OXT,PTGER3
GO Process	GO:2000987	Positive regulation of behavioral fear response	2	6	2.09	0.6	0.0182	9606.ENSP00000256857,9606.ENSP00000369643	GRP,GRPR
GO Process	GO:0007626	Locomotory behavior	5	198	0.97	0.5	0.0187	9606.ENSP00000176183,9606.ENSP00000303452,9606.ENSP00000306138,9606.ENSP00000359532,9606.ENSP00000366061	DRD4,TRH,GRM5,NTSR1,NMS
GO Process	GO:0044706	Multi-multicellular organism process	5	200	0.97	0.49	0.0195	9606.ENSP00000217386,9606.ENSP00000241256,9606.ENSP00000261707,9606.ENSP00000321106,9606.ENSP00000359793	OXT,GHSR,SLC6A4,TAC1,PTGFR
GO Process	GO:0060078	Regulation of postsynaptic membrane potential	4	107	1.14	0.52	0.0197	9606.ENSP00000176183,9606.ENSP00000258385,9606.ENSP00000306138,9606.ENSP00000306490	DRD4,CHRND,GRM5,CHRM1
GO Process	GO:0044058	Regulation of digestive system process	3	42	1.42	0.55	0.0209	9606.ENSP00000217386,9606.ENSP00000241256,9606.ENSP00000349003	OXT,GHSR,PTGER3
GO Process	GO:0003014	Renal system process	4	111	1.13	0.51	0.0221	9606.ENSP00000217386,9606.ENSP00000296677,9606.ENSP00000366416,9606.ENSP00000398832	OXT,F2RL1,EDNRB,AGTR1
GO Process	GO:1901654	Response to ketone	5	207	0.95	0.48	0.0221	9606.ENSP00000217386,9606.ENSP00000241256,9606.ENSP00000334448,9606.ENSP00000359793,9606.ENSP00000393333	OXT,GHSR,GNG2,PTGFR,TBXA2R
GO Process	GO:0007215	Glutamate receptor signaling pathway	3	46	1.38	0.52	0.026	9606.ENSP00000286548,9606.ENSP00000306138,9606.ENSP00000338185	GNAQ,GRM5,PLCB1
GO Process	GO:0042752	Regulation of circadian rhythm	4	117	1.1	0.48	0.0261	9606.ENSP00000078429,9606.ENSP00000176183,9606.ENSP00000286548,9606.ENSP00000381105	GNA11,DRD4,GNAQ,NPS
GO Process	GO:0042538	Hyperosmotic salinity response	2	8	1.97	0.55	0.0262	9606.ENSP00000217386,9606.ENSP00000303325	OXT,TACR3
GO Process	GO:0032892	Positive regulation of organic acid transport	3	47	1.38	0.51	0.027	9606.ENSP00000217386,9606.ENSP00000303452,9606.ENSP00000359532	OXT,TRH,NTSR1
GO Process	GO:0042220	Response to cocaine	3	47	1.38	0.51	0.027	9606.ENSP00000176183,9606.ENSP00000217386,9606.ENSP00000303325	DRD4,OXT,TACR3
GO Process	GO:0033993	Response to lipid	9	827	0.61	0.37	0.0283	9606.ENSP00000217386,9606.ENSP00000241256,9606.ENSP00000261707,9606.ENSP00000303325,9606.ENSP00000338185,9606.ENSP00000359532,9606.ENSP00000359793,9606.ENSP00000366416,9606.ENSP00000393333	OXT,GHSR,SLC6A4,TACR3,PLCB1,NTSR1,PTGFR,EDNRB,TBXA2R
GO Process	GO:0042311	Vasodilation	3	48	1.37	0.5	0.0283	9606.ENSP00000296677,9606.ENSP00000366416,9606.ENSP00000493985	F2RL1,EDNRB,KNG1
GO Process	GO:0045776	Negative regulation of blood pressure	3	49	1.36	0.5	0.0297	9606.ENSP00000217386,9606.ENSP00000321106,9606.ENSP00000359532	OXT,TAC1,NTSR1
GO Process	GO:0031620	Regulation of fever generation	2	9	1.92	0.52	0.0308	9606.ENSP00000349003,9606.ENSP00000366416	PTGER3,EDNRB
GO Process	GO:1903793	Positive regulation of anion transport	3	50	1.35	0.49	0.0311	9606.ENSP00000217386,9606.ENSP00000303452,9606.ENSP00000359532	OXT,TRH,NTSR1
GO Process	GO:0090066	Regulation of anatomical structure size	7	505	0.71	0.39	0.033	9606.ENSP00000261707,9606.ENSP00000296677,9606.ENSP00000359643,9606.ENSP00000366416,9606.ENSP00000393333,9606.ENSP00000398832,9606.ENSP00000493985	SLC6A4,F2RL1,LPAR3,EDNRB,TBXA2R,AGTR1,KNG1
GO Process	GO:0071377	Cellular response to glucagon stimulus	2	10	1.87	0.5	0.0363	9606.ENSP00000282018,9606.ENSP00000383558	CYSLTR2,GCGR
GO Process	GO:0086100	Endothelin receptor signaling pathway	2	10	1.87	0.5	0.0363	9606.ENSP00000078429,9606.ENSP00000366416	GNA11,EDNRB
GO Process	GO:0071375	Cellular response to peptide hormone stimulus	5	240	0.89	0.41	0.0387	9606.ENSP00000241256,9606.ENSP00000282018,9606.ENSP00000338185,9606.ENSP00000383558,9606.ENSP00000398832	GHSR,CYSLTR2,PLCB1,GCGR,AGTR1
GO Process	GO:0050806	Positive regulation of synaptic transmission	4	135	1.04	0.42	0.0407	9606.ENSP00000217386,9606.ENSP00000264218,9606.ENSP00000362403,9606.ENSP00000381105	OXT,NMU,TACR2,NPS
GO Process	GO:0050433	Regulation of catecholamine secretion	3	56	1.3	0.45	0.041	9606.ENSP00000217386,9606.ENSP00000241256,9606.ENSP00000312262	OXT,GHSR,GRK2
GO Process	GO:0009581	Detection of external stimulus	4	136	1.04	0.42	0.0414	9606.ENSP00000078429,9606.ENSP00000286548,9606.ENSP00000321106,9606.ENSP00000359532	GNA11,GNAQ,TAC1,NTSR1
GO Process	GO:0009582	Detection of abiotic stimulus	4	138	1.03	0.42	0.0432	9606.ENSP00000078429,9606.ENSP00000286548,9606.ENSP00000321106,9606.ENSP00000359532	GNA11,GNAQ,TAC1,NTSR1
GO Process	GO:0050708	Regulation of protein secretion	5	250	0.87	0.39	0.045	9606.ENSP00000176183,9606.ENSP00000241256,9606.ENSP00000296677,9606.ENSP00000303452,9606.ENSP00000387662	DRD4,GHSR,F2RL1,TRH,GCG
GO Process	GO:0035556	Intracellular signal transduction	12	1518	0.47	0.3	0.0452	9606.ENSP00000255262,9606.ENSP00000260402,9606.ENSP00000305877,9606.ENSP00000306138,9606.ENSP00000338185,9606.ENSP00000359793,9606.ENSP00000366416,9606.ENSP00000367762,9606.ENSP00000387662,9606.ENSP00000393333,9606.ENSP00000398832,9606.ENSP00000443631	NMUR2,PLCB2,NMUR1,GRM5,PLCB1,PTGFR,EDNRB,PLCB4,GCG,TBXA2R,AGTR1,PLCB3
GO Process	GO:0097305	Response to alcohol	5	252	0.87	0.39	0.0461	9606.ENSP00000176183,9606.ENSP00000217386,9606.ENSP00000334448,9606.ENSP00000359793,9606.ENSP00000393333	DRD4,OXT,GNG2,PTGFR,TBXA2R
GO Process	GO:1903531	Negative regulation of secretion by cell	4	141	1.02	0.41	0.0461	9606.ENSP00000176183,9606.ENSP00000241256,9606.ENSP00000303452,9606.ENSP00000362403	DRD4,GHSR,TRH,TACR2
GO Process	GO:0033605	Positive regulation of catecholamine secretion	2	12	1.79	0.46	0.0466	9606.ENSP00000217386,9606.ENSP00000312262	OXT,GRK2
GO Process	GO:0035815	Positive regulation of renal sodium excretion	2	12	1.79	0.46	0.0466	9606.ENSP00000217386,9606.ENSP00000366416	OXT,EDNRB
GO Function	GO:0004930	G protein-coupled receptor activity	25	831	1.05	2.05	8.34e-17	9606.ENSP00000176183,9606.ENSP00000218721,9606.ENSP00000234371,9606.ENSP00000241256,9606.ENSP00000255262,9606.ENSP00000282018,9606.ENSP00000295589,9606.ENSP00000296677,9606.ENSP00000303325,9606.ENSP00000303686,9606.ENSP00000305877,9606.ENSP00000306138,9606.ENSP00000306490,9606.ENSP00000349003,9606.ENSP00000359532,9606.ENSP00000359643,9606.ENSP00000359793,9606.ENSP00000362403,9606.ENSP00000366416,…	DRD4,MLNR,KISS1R,GHSR,NMUR2,CYSLTR2,CCKAR,F2RL1,TACR3,NTSR2,NMUR1,GRM5,CHRM1,PTGER3,NTSR1,LPAR3,PTGFR,TACR2,EDNRB,LPAR6,GRPR,GCGR,TBXA2R,AGTR1,TRHR
GO Function	GO:0008528	G protein-coupled peptide receptor activity	15	143	1.59	3.7	2.12e-16	9606.ENSP00000218721,9606.ENSP00000234371,9606.ENSP00000255262,9606.ENSP00000282018,9606.ENSP00000295589,9606.ENSP00000296677,9606.ENSP00000303325,9606.ENSP00000303686,9606.ENSP00000305877,9606.ENSP00000359532,9606.ENSP00000362403,9606.ENSP00000366416,9606.ENSP00000369643,9606.ENSP00000383558,9606.ENSP00000398832	MLNR,KISS1R,NMUR2,CYSLTR2,CCKAR,F2RL1,TACR3,NTSR2,NMUR1,NTSR1,TACR2,EDNRB,GRPR,GCGR,AGTR1
GO Function	GO:0004888	Transmembrane signaling receptor activity	26	1268	0.88	1.5	2.83e-14	9606.ENSP00000176183,9606.ENSP00000218721,9606.ENSP00000234371,9606.ENSP00000241256,9606.ENSP00000255262,9606.ENSP00000258385,9606.ENSP00000282018,9606.ENSP00000295589,9606.ENSP00000296677,9606.ENSP00000303325,9606.ENSP00000303686,9606.ENSP00000305877,9606.ENSP00000306138,9606.ENSP00000306490,9606.ENSP00000349003,9606.ENSP00000359532,9606.ENSP00000359643,9606.ENSP00000359793,9606.ENSP00000362403,…	DRD4,MLNR,KISS1R,GHSR,NMUR2,CHRND,CYSLTR2,CCKAR,F2RL1,TACR3,NTSR2,NMUR1,GRM5,CHRM1,PTGER3,NTSR1,LPAR3,PTGFR,TACR2,EDNRB,LPAR6,GRPR,GCGR,TBXA2R,AGTR1,TRHR
GO Function	GO:0001664	G protein-coupled receptor binding	16	295	1.3	2.57	8.41e-14	9606.ENSP00000078429,9606.ENSP00000217386,9606.ENSP00000256010,9606.ENSP00000262958,9606.ENSP00000264218,9606.ENSP00000286548,9606.ENSP00000295619,9606.ENSP00000306138,9606.ENSP00000312262,9606.ENSP00000321106,9606.ENSP00000365807,9606.ENSP00000366061,9606.ENSP00000366416,9606.ENSP00000387662,9606.ENSP00000388825,9606.ENSP00000398832	GNA11,OXT,NTS,GNA15,NMU,GNAQ,PROK2,GRM5,GRK2,TAC1,GNA14,NMS,EDNRB,GCG,MLN,AGTR1
GO Function	GO:0008188	Neuropeptide receptor activity	8	46	1.81	2.72	9.03e-10	9606.ENSP00000234371,9606.ENSP00000255262,9606.ENSP00000303325,9606.ENSP00000303686,9606.ENSP00000305877,9606.ENSP00000359532,9606.ENSP00000362403,9606.ENSP00000369643	KISS1R,NMUR2,TACR3,NTSR2,NMUR1,NTSR1,TACR2,GRPR
GO Function	GO:0005102	Signaling receptor binding	21	1499	0.72	0.95	5.65e-08	9606.ENSP00000078429,9606.ENSP00000217386,9606.ENSP00000256010,9606.ENSP00000256857,9606.ENSP00000262958,9606.ENSP00000264218,9606.ENSP00000286548,9606.ENSP00000295619,9606.ENSP00000296677,9606.ENSP00000303452,9606.ENSP00000306138,9606.ENSP00000312262,9606.ENSP00000321106,9606.ENSP00000365807,9606.ENSP00000366061,9606.ENSP00000366416,9606.ENSP00000379472,9606.ENSP00000387662,9606.ENSP00000388825,…	GNA11,OXT,NTS,GRP,GNA15,NMU,GNAQ,PROK2,F2RL1,TRH,GRM5,GRK2,TAC1,GNA14,NMS,EDNRB,CCK,GCG,MLN,AGTR1,KNG1
GO Function	GO:0031683	G-protein beta/gamma-subunit complex binding	5	22	1.93	1.75	4.36e-06	9606.ENSP00000078429,9606.ENSP00000260402,9606.ENSP00000262958,9606.ENSP00000286548,9606.ENSP00000365807	GNA11,PLCB2,GNA15,GNAQ,GNA14
GO Function	GO:0004435	Phosphatidylinositol phospholipase C activity	5	26	1.85	1.65	8.28e-06	9606.ENSP00000260402,9606.ENSP00000306490,9606.ENSP00000338185,9606.ENSP00000367762,9606.ENSP00000443631	PLCB2,CHRM1,PLCB1,PLCB4,PLCB3
GO Function	GO:0005179	Hormone activity	7	129	1.3	1.26	2.82e-05	9606.ENSP00000217386,9606.ENSP00000256010,9606.ENSP00000256857,9606.ENSP00000303452,9606.ENSP00000379472,9606.ENSP00000387662,9606.ENSP00000388825	OXT,NTS,GRP,TRH,CCK,GCG,MLN
GO Function	GO:0004953	Icosanoid receptor activity	4	15	2	1.41	6.12e-05	9606.ENSP00000282018,9606.ENSP00000349003,9606.ENSP00000359793,9606.ENSP00000393333	CYSLTR2,PTGER3,PTGFR,TBXA2R
GO Function	GO:0005184	Neuropeptide hormone activity	4	30	1.7	1.04	0.00066	9606.ENSP00000217386,9606.ENSP00000256010,9606.ENSP00000256857,9606.ENSP00000379472	OXT,NTS,GRP,CCK
GO Function	GO:0042562	Hormone binding	5	90	1.31	0.84	0.0017	9606.ENSP00000218721,9606.ENSP00000241256,9606.ENSP00000295589,9606.ENSP00000366416,9606.ENSP00000383558	MLNR,GHSR,CCKAR,EDNRB,GCGR
GO Function	GO:0004954	Prostanoid receptor activity	3	11	2.01	0.94	0.0018	9606.ENSP00000349003,9606.ENSP00000359793,9606.ENSP00000393333	PTGER3,PTGFR,TBXA2R
GO Function	GO:0017046	Peptide hormone binding	4	55	1.43	0.75	0.0046	9606.ENSP00000241256,9606.ENSP00000295589,9606.ENSP00000366416,9606.ENSP00000383558	GHSR,CCKAR,EDNRB,GCGR
GO Function	GO:0042277	Peptide binding	7	314	0.92	0.6	0.0053	9606.ENSP00000241256,9606.ENSP00000255262,9606.ENSP00000295589,9606.ENSP00000305877,9606.ENSP00000366416,9606.ENSP00000369643,9606.ENSP00000383558	GHSR,NMUR2,CCKAR,NMUR1,EDNRB,GRPR,GCGR
GO Function	GO:0001607	Neuromedin U receptor activity	2	2	2.57	0.72	0.0091	9606.ENSP00000255262,9606.ENSP00000305877	NMUR2,NMUR1
GO Function	GO:0016492	G protein-coupled neurotensin receptor activity	2	2	2.57	0.72	0.0091	9606.ENSP00000303686,9606.ENSP00000359532	NTSR2,NTSR1
GO Function	GO:0042924	Neuromedin U binding	2	2	2.57	0.72	0.0091	9606.ENSP00000255262,9606.ENSP00000305877	NMUR2,NMUR1
GO Function	GO:0048018	Receptor ligand activity	8	499	0.78	0.49	0.0109	9606.ENSP00000217386,9606.ENSP00000256010,9606.ENSP00000256857,9606.ENSP00000303452,9606.ENSP00000321106,9606.ENSP00000379472,9606.ENSP00000387662,9606.ENSP00000388825	OXT,NTS,GRP,TRH,TAC1,CCK,GCG,MLN
GO Function	GO:0098960	Postsynaptic neurotransmitter receptor activity	4	75	1.3	0.62	0.0109	9606.ENSP00000176183,9606.ENSP00000258385,9606.ENSP00000306138,9606.ENSP00000306490	DRD4,CHRND,GRM5,CHRM1
GO Function	GO:0004995	Tachykinin receptor activity	2	3	2.39	0.67	0.012	9606.ENSP00000303325,9606.ENSP00000362403	TACR3,TACR2
GO Function	GO:0042923	Neuropeptide binding	3	31	1.56	0.59	0.0164	9606.ENSP00000255262,9606.ENSP00000305877,9606.ENSP00000369643	NMUR2,NMUR1,GRPR
GO Function	GO:0047696	Beta-adrenergic receptor kinase activity	2	4	2.27	0.62	0.0164	9606.ENSP00000312262,9606.ENSP00000376609	GRK2,GRK5
GO Function	GO:0070915	Lysophosphatidic acid receptor activity	2	5	2.17	0.58	0.0213	9606.ENSP00000359643,9606.ENSP00000367691	LPAR3,LPAR6
GO Function	GO:0071855	Neuropeptide receptor binding	3	36	1.49	0.55	0.0213	9606.ENSP00000256010,9606.ENSP00000264218,9606.ENSP00000321106	NTS,NMU,TAC1
GO Function	GO:0098772	Molecular function regulator activity	15	1960	0.45	0.34	0.0213	9606.ENSP00000176183,9606.ENSP00000217386,9606.ENSP00000256010,9606.ENSP00000256857,9606.ENSP00000282018,9606.ENSP00000286548,9606.ENSP00000303452,9606.ENSP00000306138,9606.ENSP00000321106,9606.ENSP00000338185,9606.ENSP00000379472,9606.ENSP00000387662,9606.ENSP00000388825,9606.ENSP00000393333,9606.ENSP00000493985	DRD4,OXT,NTS,GRP,CYSLTR2,GNAQ,TRH,GRM5,TAC1,PLCB1,CCK,GCG,MLN,TBXA2R,KNG1
GO Function	GO:0004703	G protein-coupled receptor kinase activity	2	7	2.03	0.51	0.033	9606.ENSP00000312262,9606.ENSP00000376609	GRK2,GRK5
GO Component	GO:0005887	Integral component of plasma membrane	25	1706	0.74	1.06	5.14e-10	9606.ENSP00000176183,9606.ENSP00000234371,9606.ENSP00000241256,9606.ENSP00000258385,9606.ENSP00000261707,9606.ENSP00000282018,9606.ENSP00000295589,9606.ENSP00000296677,9606.ENSP00000303325,9606.ENSP00000303686,9606.ENSP00000305877,9606.ENSP00000306138,9606.ENSP00000306490,9606.ENSP00000349003,9606.ENSP00000359532,9606.ENSP00000359643,9606.ENSP00000359793,9606.ENSP00000362403,9606.ENSP00000366416,…	DRD4,KISS1R,GHSR,CHRND,SLC6A4,CYSLTR2,CCKAR,F2RL1,TACR3,NTSR2,NMUR1,GRM5,CHRM1,PTGER3,NTSR1,LPAR3,PTGFR,TACR2,EDNRB,LPAR6,GRPR,GCGR,TBXA2R,AGTR1,TRHR
GO Component	GO:0005886	Plasma membrane	37	5544	0.39	0.55	2.76e-07	9606.ENSP00000078429,9606.ENSP00000176183,9606.ENSP00000218721,9606.ENSP00000234371,9606.ENSP00000241256,9606.ENSP00000255262,9606.ENSP00000258385,9606.ENSP00000260402,9606.ENSP00000261707,9606.ENSP00000262958,9606.ENSP00000282018,9606.ENSP00000286548,9606.ENSP00000295589,9606.ENSP00000296677,9606.ENSP00000303325,9606.ENSP00000303452,9606.ENSP00000303686,9606.ENSP00000305877,9606.ENSP00000306138,…	GNA11,DRD4,MLNR,KISS1R,GHSR,NMUR2,CHRND,PLCB2,SLC6A4,GNA15,CYSLTR2,GNAQ,CCKAR,F2RL1,TACR3,TRH,NTSR2,NMUR1,GRM5,CHRM1,GRK2,GNG2,PTGER3,NTSR1,LPAR3,PTGFR,TACR2,GNA14,EDNRB,LPAR6,GRPR,GRK5,GCGR,TBXA2R,AGTR1,TRHR,KNG1
GO Component	GO:0045202	Synapse	19	1350	0.72	0.9	5.24e-07	9606.ENSP00000078429,9606.ENSP00000176183,9606.ENSP00000217386,9606.ENSP00000241256,9606.ENSP00000256010,9606.ENSP00000258385,9606.ENSP00000261707,9606.ENSP00000262958,9606.ENSP00000264218,9606.ENSP00000286548,9606.ENSP00000306138,9606.ENSP00000306490,9606.ENSP00000312262,9606.ENSP00000321106,9606.ENSP00000338185,9606.ENSP00000359532,9606.ENSP00000359643,9606.ENSP00000381105,9606.ENSP00000443631	GNA11,DRD4,OXT,GHSR,NTS,CHRND,SLC6A4,GNA15,NMU,GNAQ,GRM5,CHRM1,GRK2,TAC1,PLCB1,NTSR1,LPAR3,NPS,PLCB3
GO Component	GO:0005834	Heterotrimeric G-protein complex	5	35	1.73	1.47	2.4e-05	9606.ENSP00000078429,9606.ENSP00000262958,9606.ENSP00000286548,9606.ENSP00000334448,9606.ENSP00000365807	GNA11,GNA15,GNAQ,GNG2,GNA14
GO Component	GO:0043005	Neuron projection	17	1391	0.66	0.73	2.4e-05	9606.ENSP00000078429,9606.ENSP00000176183,9606.ENSP00000217386,9606.ENSP00000241256,9606.ENSP00000256010,9606.ENSP00000256857,9606.ENSP00000258385,9606.ENSP00000261707,9606.ENSP00000264218,9606.ENSP00000286548,9606.ENSP00000303325,9606.ENSP00000306138,9606.ENSP00000306490,9606.ENSP00000321106,9606.ENSP00000359532,9606.ENSP00000359643,9606.ENSP00000379472	GNA11,DRD4,OXT,GHSR,NTS,GRP,CHRND,SLC6A4,NMU,GNAQ,TACR3,GRM5,CHRM1,TAC1,NTSR1,LPAR3,CCK
GO Component	GO:0120025	Plasma membrane bounded cell projection	21	2268	0.54	0.61	3.63e-05	9606.ENSP00000078429,9606.ENSP00000176183,9606.ENSP00000217386,9606.ENSP00000234371,9606.ENSP00000241256,9606.ENSP00000256010,9606.ENSP00000256857,9606.ENSP00000258385,9606.ENSP00000261707,9606.ENSP00000264218,9606.ENSP00000286548,9606.ENSP00000296677,9606.ENSP00000303325,9606.ENSP00000306138,9606.ENSP00000306490,9606.ENSP00000312262,9606.ENSP00000321106,9606.ENSP00000359532,9606.ENSP00000359643,…	GNA11,DRD4,OXT,KISS1R,GHSR,NTS,GRP,CHRND,SLC6A4,NMU,GNAQ,F2RL1,TACR3,GRM5,CHRM1,GRK2,TAC1,NTSR1,LPAR3,TACR2,CCK
GO Component	GO:0098794	Postsynapse	10	621	0.78	0.66	0.00099	9606.ENSP00000176183,9606.ENSP00000241256,9606.ENSP00000258385,9606.ENSP00000261707,9606.ENSP00000306138,9606.ENSP00000306490,9606.ENSP00000312262,9606.ENSP00000338185,9606.ENSP00000359532,9606.ENSP00000443631	DRD4,GHSR,CHRND,SLC6A4,GRM5,CHRM1,GRK2,PLCB1,NTSR1,PLCB3
GO Component	GO:0009898	Cytoplasmic side of plasma membrane	6	174	1.11	0.8	0.0013	9606.ENSP00000078429,9606.ENSP00000262958,9606.ENSP00000286548,9606.ENSP00000334448,9606.ENSP00000359532,9606.ENSP00000365807	GNA11,GNA15,GNAQ,GNG2,NTSR1,GNA14
GO Component	GO:0043679	Axon terminus	5	114	1.21	0.78	0.0023	9606.ENSP00000217386,9606.ENSP00000256010,9606.ENSP00000264218,9606.ENSP00000306490,9606.ENSP00000359532	OXT,NTS,NMU,CHRM1,NTSR1
GO Component	GO:0016020	Membrane	40	9523	0.19	0.29	0.006	9606.ENSP00000078429,9606.ENSP00000176183,9606.ENSP00000218721,9606.ENSP00000234371,9606.ENSP00000241256,9606.ENSP00000255262,9606.ENSP00000258385,9606.ENSP00000260402,9606.ENSP00000261707,9606.ENSP00000262958,9606.ENSP00000282018,9606.ENSP00000286548,9606.ENSP00000295589,9606.ENSP00000296677,9606.ENSP00000303325,9606.ENSP00000303452,9606.ENSP00000303686,9606.ENSP00000305877,9606.ENSP00000306138,…	GNA11,DRD4,MLNR,KISS1R,GHSR,NMUR2,CHRND,PLCB2,SLC6A4,GNA15,CYSLTR2,GNAQ,CCKAR,F2RL1,TACR3,TRH,NTSR2,NMUR1,GRM5,CHRM1,GRK2,GNG2,PLCB1,PTGER3,PPT2,NTSR1,LPAR3,PTGFR,TACR2,GNA14,EDNRB,LPAR6,GRPR,GRK5,GCGR,TBXA2R,AGTR1,TRHR,PLCB3,KNG1
GO Component	GO:0099699	Integral component of synaptic membrane	5	156	1.08	0.61	0.0076	9606.ENSP00000241256,9606.ENSP00000258385,9606.ENSP00000261707,9606.ENSP00000306138,9606.ENSP00000306490	GHSR,CHRND,SLC6A4,GRM5,CHRM1
GO Component	GO:0016021	Integral component of membrane	28	5670	0.26	0.28	0.0192	9606.ENSP00000176183,9606.ENSP00000218721,9606.ENSP00000234371,9606.ENSP00000241256,9606.ENSP00000255262,9606.ENSP00000258385,9606.ENSP00000261707,9606.ENSP00000282018,9606.ENSP00000295589,9606.ENSP00000296677,9606.ENSP00000303325,9606.ENSP00000303686,9606.ENSP00000305877,9606.ENSP00000306138,9606.ENSP00000306490,9606.ENSP00000349003,9606.ENSP00000354608,9606.ENSP00000359532,9606.ENSP00000359643,…	DRD4,MLNR,KISS1R,GHSR,NMUR2,CHRND,SLC6A4,CYSLTR2,CCKAR,F2RL1,TACR3,NTSR2,NMUR1,GRM5,CHRM1,PTGER3,PPT2,NTSR1,LPAR3,PTGFR,TACR2,EDNRB,LPAR6,GRPR,GCGR,TBXA2R,AGTR1,TRHR
GO Component	GO:0043195	Terminal bouton	3	46	1.38	0.51	0.0274	9606.ENSP00000217386,9606.ENSP00000264218,9606.ENSP00000359532	OXT,NMU,NTSR1
GO Component	GO:0099055	Integral component of postsynaptic membrane	4	118	1.1	0.48	0.0274	9606.ENSP00000258385,9606.ENSP00000261707,9606.ENSP00000306138,9606.ENSP00000306490	CHRND,SLC6A4,GRM5,CHRM1
GO Component	GO:0030424	Axon	8	651	0.66	0.39	0.028	9606.ENSP00000217386,9606.ENSP00000256010,9606.ENSP00000264218,9606.ENSP00000306490,9606.ENSP00000321106,9606.ENSP00000359532,9606.ENSP00000359643,9606.ENSP00000379472	OXT,NTS,NMU,CHRM1,TAC1,NTSR1,LPAR3,CCK
GO Component	GO:0098793	Presynapse	7	525	0.7	0.37	0.0381	9606.ENSP00000217386,9606.ENSP00000256010,9606.ENSP00000261707,9606.ENSP00000264218,9606.ENSP00000306490,9606.ENSP00000312262,9606.ENSP00000359532	OXT,NTS,SLC6A4,NMU,CHRM1,GRK2,NTSR1
STRING clusters	CL:23867	Peptide ligand-binding receptors, and Class B/2 (Secretin family receptors)	26	180	1.73	6.72	2.05e-34	9606.ENSP00000217386,9606.ENSP00000218721,9606.ENSP00000234371,9606.ENSP00000241256,9606.ENSP00000255262,9606.ENSP00000256010,9606.ENSP00000256857,9606.ENSP00000264218,9606.ENSP00000295589,9606.ENSP00000295619,9606.ENSP00000303325,9606.ENSP00000303686,9606.ENSP00000305877,9606.ENSP00000321106,9606.ENSP00000359532,9606.ENSP00000362403,9606.ENSP00000366061,9606.ENSP00000366416,9606.ENSP00000369643,…	OXT,MLNR,KISS1R,GHSR,NMUR2,NTS,GRP,NMU,CCKAR,PROK2,TACR3,NTSR2,NMUR1,TAC1,NTSR1,TACR2,NMS,EDNRB,GRPR,CCK,NPS,GCGR,GCG,MLN,AGTR1,KNG1
STRING clusters	CL:23868	Peptide ligand-binding receptors, and Neuropeptide receptor binding	24	137	1.81	7.15	1.81e-33	9606.ENSP00000217386,9606.ENSP00000218721,9606.ENSP00000234371,9606.ENSP00000241256,9606.ENSP00000255262,9606.ENSP00000256010,9606.ENSP00000256857,9606.ENSP00000264218,9606.ENSP00000295589,9606.ENSP00000295619,9606.ENSP00000303325,9606.ENSP00000303686,9606.ENSP00000305877,9606.ENSP00000321106,9606.ENSP00000359532,9606.ENSP00000362403,9606.ENSP00000366061,9606.ENSP00000366416,9606.ENSP00000369643,…	OXT,MLNR,KISS1R,GHSR,NMUR2,NTS,GRP,NMU,CCKAR,PROK2,TACR3,NTSR2,NMUR1,TAC1,NTSR1,TACR2,NMS,EDNRB,GRPR,CCK,NPS,MLN,AGTR1,KNG1
STRING clusters	CL:23871	Peptide ligand-binding receptors	17	43	2.17	7.83	5.98e-28	9606.ENSP00000218721,9606.ENSP00000255262,9606.ENSP00000256010,9606.ENSP00000256857,9606.ENSP00000264218,9606.ENSP00000295589,9606.ENSP00000303686,9606.ENSP00000305877,9606.ENSP00000359532,9606.ENSP00000366061,9606.ENSP00000366416,9606.ENSP00000369643,9606.ENSP00000379472,9606.ENSP00000381105,9606.ENSP00000388825,9606.ENSP00000398832,9606.ENSP00000493985	MLNR,NMUR2,NTS,GRP,NMU,CCKAR,NTSR2,NMUR1,NTSR1,NMS,EDNRB,GRPR,CCK,NPS,MLN,AGTR1,KNG1
STRING clusters	CL:23869	Peptide ligand-binding receptors, and Neuropeptide receptor binding	19	112	1.8	5.92	1.19e-25	9606.ENSP00000217386,9606.ENSP00000218721,9606.ENSP00000241256,9606.ENSP00000255262,9606.ENSP00000256010,9606.ENSP00000256857,9606.ENSP00000264218,9606.ENSP00000295589,9606.ENSP00000303686,9606.ENSP00000305877,9606.ENSP00000359532,9606.ENSP00000366061,9606.ENSP00000366416,9606.ENSP00000369643,9606.ENSP00000379472,9606.ENSP00000381105,9606.ENSP00000388825,9606.ENSP00000398832,9606.ENSP00000493985	OXT,MLNR,GHSR,NMUR2,NTS,GRP,NMU,CCKAR,NTSR2,NMUR1,NTSR1,NMS,EDNRB,GRPR,CCK,NPS,MLN,AGTR1,KNG1
STRING clusters	CL:23872	Mixed, incl. Positive regulation of respiratory gaseous exchange, and Panic disorder	14	26	2.3	7.25	3.1e-24	9606.ENSP00000218721,9606.ENSP00000255262,9606.ENSP00000256010,9606.ENSP00000256857,9606.ENSP00000264218,9606.ENSP00000295589,9606.ENSP00000303686,9606.ENSP00000305877,9606.ENSP00000359532,9606.ENSP00000366061,9606.ENSP00000369643,9606.ENSP00000379472,9606.ENSP00000381105,9606.ENSP00000388825	MLNR,NMUR2,NTS,GRP,NMU,CCKAR,NTSR2,NMUR1,NTSR1,NMS,GRPR,CCK,NPS,MLN
STRING clusters	CL:23875	Mixed, incl. Positive regulation of respiratory gaseous exchange, and Neurotensin receptor	12	16	2.45	6.83	7.01e-22	9606.ENSP00000218721,9606.ENSP00000255262,9606.ENSP00000256010,9606.ENSP00000256857,9606.ENSP00000264218,9606.ENSP00000303686,9606.ENSP00000305877,9606.ENSP00000359532,9606.ENSP00000366061,9606.ENSP00000369643,9606.ENSP00000381105,9606.ENSP00000388825	MLNR,NMUR2,NTS,GRP,NMU,NTSR2,NMUR1,NTSR1,NMS,GRPR,NPS,MLN
STRING clusters	CL:24306	Mixed, incl. Photoreceptor outer segment, and Calcium regulation in cardiac cells	14	169	1.49	3.13	1.85e-14	9606.ENSP00000078429,9606.ENSP00000262958,9606.ENSP00000286548,9606.ENSP00000306490,9606.ENSP00000312262,9606.ENSP00000334448,9606.ENSP00000338185,9606.ENSP00000349003,9606.ENSP00000359643,9606.ENSP00000365807,9606.ENSP00000367691,9606.ENSP00000367762,9606.ENSP00000376609,9606.ENSP00000393333	GNA11,GNA15,GNAQ,CHRM1,GRK2,GNG2,PLCB1,PTGER3,LPAR3,GNA14,LPAR6,PLCB4,GRK5,TBXA2R
STRING clusters	CL:24307	Mixed, incl. Heterotrimeric G-protein complex, and Signal transduction inhibitor	12	92	1.69	3.57	2.41e-14	9606.ENSP00000078429,9606.ENSP00000262958,9606.ENSP00000286548,9606.ENSP00000306490,9606.ENSP00000334448,9606.ENSP00000338185,9606.ENSP00000349003,9606.ENSP00000359643,9606.ENSP00000365807,9606.ENSP00000367691,9606.ENSP00000367762,9606.ENSP00000393333	GNA11,GNA15,GNAQ,CHRM1,GNG2,PLCB1,PTGER3,LPAR3,GNA14,LPAR6,PLCB4,TBXA2R
STRING clusters	CL:23876	Positive regulation of respiratory gaseous exchange, and Neurotensin receptor	7	10	2.42	3.78	5.25e-12	9606.ENSP00000218721,9606.ENSP00000256010,9606.ENSP00000256857,9606.ENSP00000303686,9606.ENSP00000359532,9606.ENSP00000369643,9606.ENSP00000388825	MLNR,NTS,GRP,NTSR2,NTSR1,GRPR,MLN
STRING clusters	CL:24316	ADP signalling through P2Y purinoceptor 12, and Prostaglandin E receptor activity	7	25	2.02	2.9	8.09e-10	9606.ENSP00000078429,9606.ENSP00000286548,9606.ENSP00000334448,9606.ENSP00000338185,9606.ENSP00000349003,9606.ENSP00000365807,9606.ENSP00000367762	GNA11,GNAQ,GNG2,PLCB1,PTGER3,GNA14,PLCB4
STRING clusters	CL:23886	Neurotensin receptor, and Gastroparesis	5	5	2.57	2.76	9.34e-09	9606.ENSP00000218721,9606.ENSP00000256010,9606.ENSP00000303686,9606.ENSP00000359532,9606.ENSP00000388825	MLNR,NTS,NTSR2,NTSR1,MLN
STRING clusters	CL:23895	Neuromedin U binding, and Neuromedin U, amidation site	5	6	2.49	2.67	1.6e-08	9606.ENSP00000255262,9606.ENSP00000264218,9606.ENSP00000305877,9606.ENSP00000366061,9606.ENSP00000381105	NMUR2,NMU,NMUR1,NMS,NPS
STRING clusters	CL:24308	Mixed, incl. G protein gated Potassium channels, and Signal transduction inhibitor	8	75	1.6	2.22	1.6e-08	9606.ENSP00000078429,9606.ENSP00000286548,9606.ENSP00000334448,9606.ENSP00000338185,9606.ENSP00000349003,9606.ENSP00000365807,9606.ENSP00000367762,9606.ENSP00000393333	GNA11,GNAQ,GNG2,PLCB1,PTGER3,GNA14,PLCB4,TBXA2R
STRING clusters	CL:24354	G-protein alpha subunit, group Q, and Phospholipase C-beta, conserved site	5	6	2.49	2.67	1.6e-08	9606.ENSP00000078429,9606.ENSP00000286548,9606.ENSP00000338185,9606.ENSP00000365807,9606.ENSP00000367762	GNA11,GNAQ,PLCB1,GNA14,PLCB4
STRING clusters	CL:24093	Tachykinin receptor signaling pathway, and Hypogonadotropic hypogonadism	5	16	2.07	2.09	4.69e-07	9606.ENSP00000234371,9606.ENSP00000295619,9606.ENSP00000303325,9606.ENSP00000321106,9606.ENSP00000362403	KISS1R,PROK2,TACR3,TAC1,TACR2
STRING clusters	CL:24458	Bioactive lipid receptor activity, and Phospholipase C-activating G protein-coupled acetylcholine receptor signaling pathway	4	14	2.03	1.53	2.62e-05	9606.ENSP00000262958,9606.ENSP00000306490,9606.ENSP00000359643,9606.ENSP00000367691	GNA15,CHRM1,LPAR3,LPAR6
STRING clusters	CL:23923	ACE inhibitor pathway, and Vein smooth muscle contraction	3	17	1.82	0.82	0.0037	9606.ENSP00000366416,9606.ENSP00000398832,9606.ENSP00000493985	EDNRB,AGTR1,KNG1
STRING clusters	CL:23578	Mixed, incl. Synaptic transmission, cholinergic, and Monoamine GPCRs	4	83	1.25	0.57	0.0153	9606.ENSP00000176183,9606.ENSP00000258385,9606.ENSP00000261707,9606.ENSP00000280097	DRD4,CHRND,SLC6A4,HNMT
STRING clusters	CL:23877	Positive regulation of respiratory gaseous exchange	2	5	2.17	0.56	0.0249	9606.ENSP00000256857,9606.ENSP00000369643	GRP,GRPR
STRING clusters	CL:23914	Cholecystokinin receptor, and Gastrin/cholecystokinin, conserved site	2	5	2.17	0.56	0.0249	9606.ENSP00000295589,9606.ENSP00000379472	CCKAR,CCK
STRING clusters	CL:24113	Tachykinin receptors bind tachykinins	2	5	2.17	0.56	0.0249	9606.ENSP00000303325,9606.ENSP00000321106	TACR3,TAC1
STRING clusters	CL:24461	Lysophosphatidic acid receptor activity	2	6	2.09	0.53	0.0299	9606.ENSP00000359643,9606.ENSP00000367691	LPAR3,LPAR6
STRING clusters	CL:23926	ACE inhibitor pathway	2	7	2.03	0.5	0.0371	9606.ENSP00000398832,9606.ENSP00000493985	AGTR1,KNG1
KEGG	hsa04080	Neuroactive ligand-receptor interaction	36	329	1.61	6.88	5.68e-48	9606.ENSP00000176183,9606.ENSP00000217386,9606.ENSP00000218721,9606.ENSP00000234371,9606.ENSP00000241256,9606.ENSP00000255262,9606.ENSP00000256010,9606.ENSP00000256857,9606.ENSP00000258385,9606.ENSP00000264218,9606.ENSP00000282018,9606.ENSP00000295589,9606.ENSP00000296677,9606.ENSP00000303325,9606.ENSP00000303452,9606.ENSP00000303686,9606.ENSP00000305877,9606.ENSP00000306138,9606.ENSP00000306490,…	DRD4,OXT,MLNR,KISS1R,GHSR,NMUR2,NTS,GRP,CHRND,NMU,CYSLTR2,CCKAR,F2RL1,TACR3,TRH,NTSR2,NMUR1,GRM5,CHRM1,TAC1,PTGER3,NTSR1,LPAR3,PTGFR,TACR2,EDNRB,LPAR6,GRPR,CCK,GCGR,GCG,MLN,TBXA2R,AGTR1,TRHR,KNG1
KEGG	hsa04020	Calcium signaling pathway	22	191	1.63	5.37	1.01e-27	9606.ENSP00000078429,9606.ENSP00000260402,9606.ENSP00000262958,9606.ENSP00000282018,9606.ENSP00000286548,9606.ENSP00000295589,9606.ENSP00000303325,9606.ENSP00000306138,9606.ENSP00000306490,9606.ENSP00000338185,9606.ENSP00000349003,9606.ENSP00000359532,9606.ENSP00000359793,9606.ENSP00000362403,9606.ENSP00000365807,9606.ENSP00000366416,9606.ENSP00000367762,9606.ENSP00000369643,9606.ENSP00000393333,…	GNA11,PLCB2,GNA15,CYSLTR2,GNAQ,CCKAR,TACR3,GRM5,CHRM1,PLCB1,PTGER3,NTSR1,PTGFR,TACR2,GNA14,EDNRB,PLCB4,GRPR,TBXA2R,AGTR1,TRHR,PLCB3
KEGG	hsa04911	Insulin secretion	9	82	1.61	2.62	2.62e-10	9606.ENSP00000078429,9606.ENSP00000260402,9606.ENSP00000286548,9606.ENSP00000295589,9606.ENSP00000338185,9606.ENSP00000367762,9606.ENSP00000379472,9606.ENSP00000387662,9606.ENSP00000443631	GNA11,PLCB2,GNAQ,CCKAR,PLCB1,PLCB4,CCK,GCG,PLCB3
KEGG	hsa05142	Chagas disease	9	97	1.54	2.43	7.99e-10	9606.ENSP00000078429,9606.ENSP00000260402,9606.ENSP00000262958,9606.ENSP00000286548,9606.ENSP00000338185,9606.ENSP00000365807,9606.ENSP00000367762,9606.ENSP00000443631,9606.ENSP00000493985	GNA11,PLCB2,GNA15,GNAQ,PLCB1,GNA14,PLCB4,PLCB3,KNG1
KEGG	hsa05143	African trypanosomiasis	7	36	1.86	2.72	1.33e-09	9606.ENSP00000260402,9606.ENSP00000286548,9606.ENSP00000296677,9606.ENSP00000338185,9606.ENSP00000367762,9606.ENSP00000443631,9606.ENSP00000493985	PLCB2,GNAQ,F2RL1,PLCB1,PLCB4,PLCB3,KNG1
KEGG	hsa04072	Phospholipase D signaling pathway	9	147	1.36	1.93	1.75e-08	9606.ENSP00000260402,9606.ENSP00000306138,9606.ENSP00000338185,9606.ENSP00000359643,9606.ENSP00000359793,9606.ENSP00000367691,9606.ENSP00000367762,9606.ENSP00000398832,9606.ENSP00000443631	PLCB2,GRM5,PLCB1,LPAR3,PTGFR,LPAR6,PLCB4,AGTR1,PLCB3
KEGG	hsa05146	Amoebiasis	8	101	1.47	2.04	2.29e-08	9606.ENSP00000078429,9606.ENSP00000260402,9606.ENSP00000262958,9606.ENSP00000286548,9606.ENSP00000338185,9606.ENSP00000365807,9606.ENSP00000367762,9606.ENSP00000443631	GNA11,PLCB2,GNA15,GNAQ,PLCB1,GNA14,PLCB4,PLCB3
KEGG	hsa04022	cGMP-PKG signaling pathway	9	163	1.31	1.83	2.94e-08	9606.ENSP00000078429,9606.ENSP00000260402,9606.ENSP00000286548,9606.ENSP00000338185,9606.ENSP00000366416,9606.ENSP00000367762,9606.ENSP00000398832,9606.ENSP00000443631,9606.ENSP00000493985	GNA11,PLCB2,GNAQ,PLCB1,EDNRB,PLCB4,AGTR1,PLCB3,KNG1
KEGG	hsa04724	Glutamatergic synapse	8	112	1.42	1.97	2.94e-08	9606.ENSP00000260402,9606.ENSP00000286548,9606.ENSP00000306138,9606.ENSP00000312262,9606.ENSP00000334448,9606.ENSP00000338185,9606.ENSP00000367762,9606.ENSP00000443631	PLCB2,GNAQ,GRM5,GRK2,GNG2,PLCB1,PLCB4,PLCB3
KEGG	hsa04725	Cholinergic synapse	8	109	1.44	1.99	2.94e-08	9606.ENSP00000078429,9606.ENSP00000260402,9606.ENSP00000286548,9606.ENSP00000306490,9606.ENSP00000334448,9606.ENSP00000338185,9606.ENSP00000367762,9606.ENSP00000443631	GNA11,PLCB2,GNAQ,CHRM1,GNG2,PLCB1,PLCB4,PLCB3
KEGG	hsa04927	Cortisol synthesis and secretion	7	65	1.6	2.16	2.94e-08	9606.ENSP00000078429,9606.ENSP00000260402,9606.ENSP00000286548,9606.ENSP00000338185,9606.ENSP00000367762,9606.ENSP00000398832,9606.ENSP00000443631	GNA11,PLCB2,GNAQ,PLCB1,PLCB4,AGTR1,PLCB3
KEGG	hsa04929	GnRH secretion	7	63	1.62	2.17	2.94e-08	9606.ENSP00000078429,9606.ENSP00000234371,9606.ENSP00000260402,9606.ENSP00000286548,9606.ENSP00000338185,9606.ENSP00000367762,9606.ENSP00000443631	GNA11,KISS1R,PLCB2,GNAQ,PLCB1,PLCB4,PLCB3
KEGG	hsa05200	Pathways in cancer	13	515	0.97	1.34	2.94e-08	9606.ENSP00000078429,9606.ENSP00000260402,9606.ENSP00000286548,9606.ENSP00000334448,9606.ENSP00000338185,9606.ENSP00000349003,9606.ENSP00000359643,9606.ENSP00000366416,9606.ENSP00000367691,9606.ENSP00000367762,9606.ENSP00000398832,9606.ENSP00000443631,9606.ENSP00000493985	GNA11,PLCB2,GNAQ,GNG2,PLCB1,PTGER3,LPAR3,EDNRB,LPAR6,PLCB4,AGTR1,PLCB3,KNG1
KEGG	hsa04540	Gap junction	7	87	1.48	1.89	1.36e-07	9606.ENSP00000078429,9606.ENSP00000260402,9606.ENSP00000286548,9606.ENSP00000306138,9606.ENSP00000338185,9606.ENSP00000367762,9606.ENSP00000443631	GNA11,PLCB2,GNAQ,GRM5,PLCB1,PLCB4,PLCB3
KEGG	hsa04750	Inflammatory mediator regulation of TRP channels	7	92	1.45	1.84	1.83e-07	9606.ENSP00000260402,9606.ENSP00000286548,9606.ENSP00000296677,9606.ENSP00000338185,9606.ENSP00000367762,9606.ENSP00000443631,9606.ENSP00000493985	PLCB2,GNAQ,F2RL1,PLCB1,PLCB4,PLCB3,KNG1
KEGG	hsa04925	Aldosterone synthesis and secretion	7	94	1.44	1.82	1.98e-07	9606.ENSP00000078429,9606.ENSP00000260402,9606.ENSP00000286548,9606.ENSP00000338185,9606.ENSP00000367762,9606.ENSP00000398832,9606.ENSP00000443631	GNA11,PLCB2,GNAQ,PLCB1,PLCB4,AGTR1,PLCB3
KEGG	hsa04972	Pancreatic secretion	7	97	1.43	1.8	2.28e-07	9606.ENSP00000260402,9606.ENSP00000286548,9606.ENSP00000295589,9606.ENSP00000338185,9606.ENSP00000367762,9606.ENSP00000379472,9606.ENSP00000443631	PLCB2,GNAQ,CCKAR,PLCB1,PLCB4,CCK,PLCB3
KEGG	hsa04922	Glucagon signaling pathway	7	100	1.42	1.77	2.63e-07	9606.ENSP00000260402,9606.ENSP00000286548,9606.ENSP00000338185,9606.ENSP00000367762,9606.ENSP00000383558,9606.ENSP00000387662,9606.ENSP00000443631	PLCB2,GNAQ,PLCB1,PLCB4,GCGR,GCG,PLCB3
KEGG	hsa04730	Long-term depression	6	59	1.58	1.88	3.61e-07	9606.ENSP00000078429,9606.ENSP00000260402,9606.ENSP00000286548,9606.ENSP00000338185,9606.ENSP00000367762,9606.ENSP00000443631	GNA11,PLCB2,GNAQ,PLCB1,PLCB4,PLCB3
KEGG	hsa04726	Serotonergic synapse	7	108	1.38	1.7	3.91e-07	9606.ENSP00000260402,9606.ENSP00000261707,9606.ENSP00000286548,9606.ENSP00000334448,9606.ENSP00000338185,9606.ENSP00000367762,9606.ENSP00000443631	PLCB2,SLC6A4,GNAQ,GNG2,PLCB1,PLCB4,PLCB3
KEGG	hsa04720	Long-term potentiation	6	63	1.55	1.83	4.7e-07	9606.ENSP00000260402,9606.ENSP00000286548,9606.ENSP00000306138,9606.ENSP00000338185,9606.ENSP00000367762,9606.ENSP00000443631	PLCB2,GNAQ,GRM5,PLCB1,PLCB4,PLCB3
KEGG	hsa04924	Renin secretion	6	66	1.53	1.79	5.81e-07	9606.ENSP00000260402,9606.ENSP00000286548,9606.ENSP00000338185,9606.ENSP00000367762,9606.ENSP00000398832,9606.ENSP00000443631	PLCB2,GNAQ,PLCB1,PLCB4,AGTR1,PLCB3
KEGG	hsa04935	Growth hormone synthesis, secretion and action	7	117	1.35	1.64	5.81e-07	9606.ENSP00000078429,9606.ENSP00000241256,9606.ENSP00000260402,9606.ENSP00000286548,9606.ENSP00000338185,9606.ENSP00000367762,9606.ENSP00000443631	GNA11,GHSR,PLCB2,GNAQ,PLCB1,PLCB4,PLCB3
KEGG	hsa04062	Chemokine signaling pathway	8	186	1.2	1.48	6.37e-07	9606.ENSP00000260402,9606.ENSP00000286548,9606.ENSP00000312262,9606.ENSP00000334448,9606.ENSP00000338185,9606.ENSP00000367762,9606.ENSP00000376609,9606.ENSP00000443631	PLCB2,GNAQ,GRK2,GNG2,PLCB1,PLCB4,GRK5,PLCB3
KEGG	hsa04728	Dopaminergic synapse	7	126	1.31	1.57	8.57e-07	9606.ENSP00000176183,9606.ENSP00000260402,9606.ENSP00000286548,9606.ENSP00000334448,9606.ENSP00000338185,9606.ENSP00000367762,9606.ENSP00000443631	DRD4,PLCB2,GNAQ,GNG2,PLCB1,PLCB4,PLCB3
KEGG	hsa04926	Relaxin signaling pathway	7	126	1.31	1.57	8.57e-07	9606.ENSP00000260402,9606.ENSP00000262958,9606.ENSP00000334448,9606.ENSP00000338185,9606.ENSP00000366416,9606.ENSP00000367762,9606.ENSP00000443631	PLCB2,GNA15,GNG2,PLCB1,EDNRB,PLCB4,PLCB3
KEGG	hsa04270	Vascular smooth muscle contraction	7	132	1.29	1.54	1.08e-06	9606.ENSP00000078429,9606.ENSP00000260402,9606.ENSP00000286548,9606.ENSP00000338185,9606.ENSP00000367762,9606.ENSP00000398832,9606.ENSP00000443631	GNA11,PLCB2,GNAQ,PLCB1,PLCB4,AGTR1,PLCB3
KEGG	hsa04371	Apelin signaling pathway	7	133	1.29	1.53	1.09e-06	9606.ENSP00000260402,9606.ENSP00000286548,9606.ENSP00000334448,9606.ENSP00000338185,9606.ENSP00000367762,9606.ENSP00000398832,9606.ENSP00000443631	PLCB2,GNAQ,GNG2,PLCB1,PLCB4,AGTR1,PLCB3
KEGG	hsa04723	Retrograde endocannabinoid signaling	7	142	1.26	1.47	1.61e-06	9606.ENSP00000260402,9606.ENSP00000286548,9606.ENSP00000306138,9606.ENSP00000334448,9606.ENSP00000338185,9606.ENSP00000367762,9606.ENSP00000443631	PLCB2,GNAQ,GRM5,GNG2,PLCB1,PLCB4,PLCB3
KEGG	hsa05163	Human cytomegalovirus infection	8	217	1.14	1.35	1.61e-06	9606.ENSP00000078429,9606.ENSP00000260402,9606.ENSP00000286548,9606.ENSP00000334448,9606.ENSP00000338185,9606.ENSP00000349003,9606.ENSP00000367762,9606.ENSP00000443631	GNA11,PLCB2,GNAQ,GNG2,PLCB1,PTGER3,PLCB4,PLCB3
KEGG	hsa04912	GnRH signaling pathway	6	87	1.41	1.58	1.93e-06	9606.ENSP00000078429,9606.ENSP00000260402,9606.ENSP00000286548,9606.ENSP00000338185,9606.ENSP00000367762,9606.ENSP00000443631	GNA11,PLCB2,GNAQ,PLCB1,PLCB4,PLCB3
KEGG	hsa04713	Circadian entrainment	6	91	1.39	1.55	2.37e-06	9606.ENSP00000260402,9606.ENSP00000286548,9606.ENSP00000334448,9606.ENSP00000338185,9606.ENSP00000367762,9606.ENSP00000443631	PLCB2,GNAQ,GNG2,PLCB1,PLCB4,PLCB3
KEGG	hsa04934	Cushing syndrome	7	153	1.23	1.41	2.37e-06	9606.ENSP00000078429,9606.ENSP00000260402,9606.ENSP00000286548,9606.ENSP00000338185,9606.ENSP00000367762,9606.ENSP00000398832,9606.ENSP00000443631	GNA11,PLCB2,GNAQ,PLCB1,PLCB4,AGTR1,PLCB3
KEGG	hsa04916	Melanogenesis	6	95	1.37	1.52	2.87e-06	9606.ENSP00000260402,9606.ENSP00000286548,9606.ENSP00000338185,9606.ENSP00000366416,9606.ENSP00000367762,9606.ENSP00000443631	PLCB2,GNAQ,PLCB1,EDNRB,PLCB4,PLCB3
KEGG	hsa04961	Endocrine and other factor-regulated calcium reabsorption	5	51	1.56	1.62	3.79e-06	9606.ENSP00000260402,9606.ENSP00000286548,9606.ENSP00000338185,9606.ENSP00000367762,9606.ENSP00000443631	PLCB2,GNAQ,PLCB1,PLCB4,PLCB3
KEGG	hsa04928	Parathyroid hormone synthesis, secretion and action	6	104	1.33	1.44	4.5e-06	9606.ENSP00000078429,9606.ENSP00000260402,9606.ENSP00000286548,9606.ENSP00000338185,9606.ENSP00000367762,9606.ENSP00000443631	GNA11,PLCB2,GNAQ,PLCB1,PLCB4,PLCB3
KEGG	hsa04071	Sphingolipid signaling pathway	6	116	1.28	1.36	8.07e-06	9606.ENSP00000260402,9606.ENSP00000286548,9606.ENSP00000338185,9606.ENSP00000367762,9606.ENSP00000443631,9606.ENSP00000493985	PLCB2,GNAQ,PLCB1,PLCB4,PLCB3,KNG1
KEGG	hsa04611	Platelet activation	6	122	1.26	1.32	1.04e-05	9606.ENSP00000260402,9606.ENSP00000286548,9606.ENSP00000338185,9606.ENSP00000367762,9606.ENSP00000393333,9606.ENSP00000443631	PLCB2,GNAQ,PLCB1,PLCB4,TBXA2R,PLCB3
KEGG	hsa04971	Gastric acid secretion	5	71	1.42	1.38	1.58e-05	9606.ENSP00000260402,9606.ENSP00000286548,9606.ENSP00000338185,9606.ENSP00000367762,9606.ENSP00000443631	PLCB2,GNAQ,PLCB1,PLCB4,PLCB3
KEGG	hsa04918	Thyroid hormone synthesis	5	73	1.41	1.37	1.75e-05	9606.ENSP00000260402,9606.ENSP00000286548,9606.ENSP00000338185,9606.ENSP00000367762,9606.ENSP00000443631	PLCB2,GNAQ,PLCB1,PLCB4,PLCB3
KEGG	hsa04261	Adrenergic signaling in cardiomyocytes	6	146	1.18	1.18	2.63e-05	9606.ENSP00000260402,9606.ENSP00000286548,9606.ENSP00000338185,9606.ENSP00000367762,9606.ENSP00000398832,9606.ENSP00000443631	PLCB2,GNAQ,PLCB1,PLCB4,AGTR1,PLCB3
KEGG	hsa04921	Oxytocin signaling pathway	6	147	1.18	1.18	2.66e-05	9606.ENSP00000217386,9606.ENSP00000260402,9606.ENSP00000286548,9606.ENSP00000338185,9606.ENSP00000367762,9606.ENSP00000443631	OXT,PLCB2,GNAQ,PLCB1,PLCB4,PLCB3
KEGG	hsa04970	Salivary secretion	5	89	1.32	1.23	4.1e-05	9606.ENSP00000260402,9606.ENSP00000286548,9606.ENSP00000338185,9606.ENSP00000367762,9606.ENSP00000443631	PLCB2,GNAQ,PLCB1,PLCB4,PLCB3
KEGG	hsa04933	AGE-RAGE signaling pathway in diabetic complications	5	96	1.29	1.18	5.71e-05	9606.ENSP00000260402,9606.ENSP00000338185,9606.ENSP00000367762,9606.ENSP00000398832,9606.ENSP00000443631	PLCB2,PLCB1,PLCB4,AGTR1,PLCB3
KEGG	hsa04973	Carbohydrate digestion and absorption	4	44	1.53	1.29	6.15e-05	9606.ENSP00000260402,9606.ENSP00000338185,9606.ENSP00000367762,9606.ENSP00000443631	PLCB2,PLCB1,PLCB4,PLCB3
KEGG	hsa04015	Rap1 signaling pathway	6	201	1.05	0.95	0.00014	9606.ENSP00000260402,9606.ENSP00000286548,9606.ENSP00000338185,9606.ENSP00000359643,9606.ENSP00000367762,9606.ENSP00000443631	PLCB2,GNAQ,PLCB1,LPAR3,PLCB4,PLCB3
KEGG	hsa04915	Estrogen signaling pathway	5	133	1.15	0.97	0.00024	9606.ENSP00000260402,9606.ENSP00000286548,9606.ENSP00000338185,9606.ENSP00000367762,9606.ENSP00000443631	PLCB2,GNAQ,PLCB1,PLCB4,PLCB3
KEGG	hsa05017	Spinocerebellar ataxia	5	135	1.14	0.96	0.00025	9606.ENSP00000260402,9606.ENSP00000286548,9606.ENSP00000338185,9606.ENSP00000367762,9606.ENSP00000443631	PLCB2,GNAQ,PLCB1,PLCB4,PLCB3
KEGG	hsa05010	Alzheimer disease	7	354	0.87	0.78	0.00033	9606.ENSP00000260402,9606.ENSP00000286548,9606.ENSP00000306138,9606.ENSP00000306490,9606.ENSP00000338185,9606.ENSP00000367762,9606.ENSP00000443631	PLCB2,GNAQ,GRM5,CHRM1,PLCB1,PLCB4,PLCB3
KEGG	hsa00562	Inositol phosphate metabolism	4	72	1.31	1.01	0.00035	9606.ENSP00000260402,9606.ENSP00000338185,9606.ENSP00000367762,9606.ENSP00000443631	PLCB2,PLCB1,PLCB4,PLCB3
KEGG	hsa04742	Taste transduction	4	80	1.27	0.96	0.0005	9606.ENSP00000260402,9606.ENSP00000338185,9606.ENSP00000367762,9606.ENSP00000443631	PLCB2,PLCB1,PLCB4,PLCB3
KEGG	hsa04070	Phosphatidylinositol signaling system	4	94	1.2	0.87	0.00089	9606.ENSP00000260402,9606.ENSP00000338185,9606.ENSP00000367762,9606.ENSP00000443631	PLCB2,PLCB1,PLCB4,PLCB3
KEGG	hsa05016	Huntington disease	6	295	0.88	0.72	0.00095	9606.ENSP00000260402,9606.ENSP00000286548,9606.ENSP00000306138,9606.ENSP00000338185,9606.ENSP00000367762,9606.ENSP00000443631	PLCB2,GNAQ,GRM5,PLCB1,PLCB4,PLCB3
KEGG	hsa04024	cAMP signaling pathway	5	207	0.95	0.71	0.0016	9606.ENSP00000217386,9606.ENSP00000241256,9606.ENSP00000306490,9606.ENSP00000349003,9606.ENSP00000387662	OXT,GHSR,CHRM1,PTGER3,GCG
KEGG	hsa04919	Thyroid hormone signaling pathway	4	120	1.09	0.75	0.0021	9606.ENSP00000260402,9606.ENSP00000338185,9606.ENSP00000367762,9606.ENSP00000443631	PLCB2,PLCB1,PLCB4,PLCB3
KEGG	hsa04310	Wnt signaling pathway	4	154	0.98	0.63	0.0051	9606.ENSP00000260402,9606.ENSP00000338185,9606.ENSP00000367762,9606.ENSP00000443631	PLCB2,PLCB1,PLCB4,PLCB3
KEGG	hsa04621	NOD-like receptor signaling pathway	4	173	0.93	0.57	0.0076	9606.ENSP00000260402,9606.ENSP00000338185,9606.ENSP00000367762,9606.ENSP00000443631	PLCB2,PLCB1,PLCB4,PLCB3
KEGG	hsa05032	Morphine addiction	3	88	1.1	0.58	0.0109	9606.ENSP00000312262,9606.ENSP00000334448,9606.ENSP00000376609	GRK2,GNG2,GRK5
KEGG	hsa05131	Shigellosis	4	218	0.83	0.47	0.0168	9606.ENSP00000260402,9606.ENSP00000338185,9606.ENSP00000367762,9606.ENSP00000443631	PLCB2,PLCB1,PLCB4,PLCB3
Reactome	HSA-416476	G alpha (q) signalling events	47	217	1.91	12.67	5.54e-80	9606.ENSP00000078429,9606.ENSP00000217386,9606.ENSP00000218721,9606.ENSP00000234371,9606.ENSP00000241256,9606.ENSP00000255262,9606.ENSP00000256010,9606.ENSP00000256857,9606.ENSP00000260402,9606.ENSP00000262958,9606.ENSP00000264218,9606.ENSP00000282018,9606.ENSP00000286548,9606.ENSP00000295589,9606.ENSP00000295619,9606.ENSP00000296677,9606.ENSP00000303325,9606.ENSP00000303452,9606.ENSP00000303686,…	GNA11,OXT,MLNR,KISS1R,GHSR,NMUR2,NTS,GRP,PLCB2,GNA15,NMU,CYSLTR2,GNAQ,CCKAR,PROK2,F2RL1,TACR3,TRH,NTSR2,NMUR1,GRM5,CHRM1,GRK2,TAC1,GNG2,PLCB1,NTSR1,LPAR3,PTGFR,TACR2,GNA14,NMS,EDNRB,LPAR6,PLCB4,GRPR,GRK5,CCK,NPS,GCGR,GCG,MLN,TBXA2R,AGTR1,TRHR,PLCB3,KNG1
Reactome	HSA-388396	GPCR downstream signalling	49	624	1.47	6.13	6.39e-65	9606.ENSP00000078429,9606.ENSP00000176183,9606.ENSP00000217386,9606.ENSP00000218721,9606.ENSP00000234371,9606.ENSP00000241256,9606.ENSP00000255262,9606.ENSP00000256010,9606.ENSP00000256857,9606.ENSP00000260402,9606.ENSP00000262958,9606.ENSP00000264218,9606.ENSP00000282018,9606.ENSP00000286548,9606.ENSP00000295589,9606.ENSP00000295619,9606.ENSP00000296677,9606.ENSP00000303325,9606.ENSP00000303452,…	GNA11,DRD4,OXT,MLNR,KISS1R,GHSR,NMUR2,NTS,GRP,PLCB2,GNA15,NMU,CYSLTR2,GNAQ,CCKAR,PROK2,F2RL1,TACR3,TRH,NTSR2,NMUR1,GRM5,CHRM1,GRK2,TAC1,GNG2,PLCB1,PTGER3,NTSR1,LPAR3,PTGFR,TACR2,GNA14,NMS,EDNRB,LPAR6,PLCB4,GRPR,GRK5,CCK,NPS,GCGR,GCG,MLN,TBXA2R,AGTR1,TRHR,PLCB3,KNG1
Reactome	HSA-500792	GPCR ligand binding	39	459	1.5	5.92	1.03e-48	9606.ENSP00000176183,9606.ENSP00000217386,9606.ENSP00000218721,9606.ENSP00000234371,9606.ENSP00000241256,9606.ENSP00000255262,9606.ENSP00000256010,9606.ENSP00000256857,9606.ENSP00000264218,9606.ENSP00000282018,9606.ENSP00000295589,9606.ENSP00000295619,9606.ENSP00000296677,9606.ENSP00000303325,9606.ENSP00000303452,9606.ENSP00000303686,9606.ENSP00000305877,9606.ENSP00000306138,9606.ENSP00000306490,…	DRD4,OXT,MLNR,KISS1R,GHSR,NMUR2,NTS,GRP,NMU,CYSLTR2,CCKAR,PROK2,F2RL1,TACR3,TRH,NTSR2,NMUR1,GRM5,CHRM1,TAC1,GNG2,PTGER3,NTSR1,LPAR3,PTGFR,TACR2,NMS,EDNRB,LPAR6,GRPR,CCK,NPS,GCGR,GCG,MLN,TBXA2R,AGTR1,TRHR,KNG1
Reactome	HSA-373076	Class A/1 (Rhodopsin-like receptors)	35	326	1.6	6.68	6.07e-46	9606.ENSP00000176183,9606.ENSP00000217386,9606.ENSP00000218721,9606.ENSP00000234371,9606.ENSP00000241256,9606.ENSP00000255262,9606.ENSP00000256010,9606.ENSP00000256857,9606.ENSP00000264218,9606.ENSP00000282018,9606.ENSP00000295589,9606.ENSP00000295619,9606.ENSP00000296677,9606.ENSP00000303325,9606.ENSP00000303452,9606.ENSP00000303686,9606.ENSP00000305877,9606.ENSP00000306490,9606.ENSP00000321106,…	DRD4,OXT,MLNR,KISS1R,GHSR,NMUR2,NTS,GRP,NMU,CYSLTR2,CCKAR,PROK2,F2RL1,TACR3,TRH,NTSR2,NMUR1,CHRM1,TAC1,PTGER3,NTSR1,LPAR3,PTGFR,TACR2,NMS,EDNRB,LPAR6,GRPR,CCK,NPS,MLN,TBXA2R,AGTR1,TRHR,KNG1
Reactome	HSA-375276	Peptide ligand-binding receptors	27	194	1.71	6.85	1.17e-36	9606.ENSP00000217386,9606.ENSP00000218721,9606.ENSP00000234371,9606.ENSP00000241256,9606.ENSP00000255262,9606.ENSP00000256010,9606.ENSP00000256857,9606.ENSP00000264218,9606.ENSP00000295589,9606.ENSP00000295619,9606.ENSP00000296677,9606.ENSP00000303325,9606.ENSP00000303452,9606.ENSP00000303686,9606.ENSP00000305877,9606.ENSP00000321106,9606.ENSP00000359532,9606.ENSP00000362403,9606.ENSP00000366061,…	OXT,MLNR,KISS1R,GHSR,NMUR2,NTS,GRP,NMU,CCKAR,PROK2,F2RL1,TACR3,TRH,NTSR2,NMUR1,TAC1,NTSR1,TACR2,NMS,EDNRB,GRPR,CCK,NPS,MLN,AGTR1,TRHR,KNG1
Reactome	HSA-418594	G alpha (i) signalling events	18	309	1.34	2.98	5.97e-17	9606.ENSP00000078429,9606.ENSP00000176183,9606.ENSP00000255262,9606.ENSP00000260402,9606.ENSP00000262958,9606.ENSP00000264218,9606.ENSP00000286548,9606.ENSP00000305877,9606.ENSP00000312262,9606.ENSP00000334448,9606.ENSP00000338185,9606.ENSP00000349003,9606.ENSP00000359643,9606.ENSP00000365807,9606.ENSP00000366061,9606.ENSP00000367762,9606.ENSP00000443631,9606.ENSP00000493985	GNA11,DRD4,NMUR2,PLCB2,GNA15,NMU,GNAQ,NMUR1,GRK2,GNG2,PLCB1,PTGER3,LPAR3,GNA14,NMS,PLCB4,PLCB3,KNG1
Reactome	HSA-434316	Fatty Acids bound to GPR40 (FFAR1) regulate insulin secretion	7	8	2.51	4.04	1.06e-12	9606.ENSP00000078429,9606.ENSP00000260402,9606.ENSP00000262958,9606.ENSP00000286548,9606.ENSP00000338185,9606.ENSP00000365807,9606.ENSP00000443631	GNA11,PLCB2,GNA15,GNAQ,PLCB1,GNA14,PLCB3
Reactome	HSA-399997	Acetylcholine regulates insulin secretion	7	10	2.42	3.86	2.88e-12	9606.ENSP00000078429,9606.ENSP00000260402,9606.ENSP00000262958,9606.ENSP00000286548,9606.ENSP00000338185,9606.ENSP00000365807,9606.ENSP00000443631	GNA11,PLCB2,GNA15,GNAQ,PLCB1,GNA14,PLCB3
Reactome	HSA-112043	PLC beta mediated events	9	49	1.83	3.29	6.46e-12	9606.ENSP00000078429,9606.ENSP00000260402,9606.ENSP00000262958,9606.ENSP00000286548,9606.ENSP00000312262,9606.ENSP00000338185,9606.ENSP00000365807,9606.ENSP00000367762,9606.ENSP00000443631	GNA11,PLCB2,GNA15,GNAQ,GRK2,PLCB1,GNA14,PLCB4,PLCB3
Reactome	HSA-111885	Opioid Signalling	10	90	1.62	2.87	1.85e-11	9606.ENSP00000078429,9606.ENSP00000260402,9606.ENSP00000262958,9606.ENSP00000286548,9606.ENSP00000312262,9606.ENSP00000334448,9606.ENSP00000338185,9606.ENSP00000365807,9606.ENSP00000367762,9606.ENSP00000443631	GNA11,PLCB2,GNA15,GNAQ,GRK2,GNG2,PLCB1,GNA14,PLCB4,PLCB3
Reactome	HSA-163685	Integration of energy metabolism	10	108	1.54	2.61	9.39e-11	9606.ENSP00000078429,9606.ENSP00000260402,9606.ENSP00000262958,9606.ENSP00000286548,9606.ENSP00000334448,9606.ENSP00000338185,9606.ENSP00000365807,9606.ENSP00000383558,9606.ENSP00000387662,9606.ENSP00000443631	GNA11,PLCB2,GNA15,GNAQ,GNG2,PLCB1,GNA14,GCGR,GCG,PLCB3
Reactome	HSA-422356	Regulation of insulin secretion	9	78	1.63	2.67	2.2e-10	9606.ENSP00000078429,9606.ENSP00000260402,9606.ENSP00000262958,9606.ENSP00000286548,9606.ENSP00000334448,9606.ENSP00000338185,9606.ENSP00000365807,9606.ENSP00000387662,9606.ENSP00000443631	GNA11,PLCB2,GNA15,GNAQ,GNG2,PLCB1,GNA14,GCG,PLCB3
Reactome	HSA-428930	Thromboxane signalling through TP receptor	6	24	1.97	2.46	2.12e-08	9606.ENSP00000078429,9606.ENSP00000262958,9606.ENSP00000286548,9606.ENSP00000334448,9606.ENSP00000365807,9606.ENSP00000393333	GNA11,GNA15,GNAQ,GNG2,GNA14,TBXA2R
Reactome	HSA-202040	G-protein activation	5	24	1.89	1.88	1.56e-06	9606.ENSP00000078429,9606.ENSP00000262958,9606.ENSP00000286548,9606.ENSP00000334448,9606.ENSP00000365807	GNA11,GNA15,GNAQ,GNG2,GNA14
Reactome	HSA-418592	ADP signalling through P2Y purinoceptor 1	5	25	1.87	1.85	1.77e-06	9606.ENSP00000078429,9606.ENSP00000262958,9606.ENSP00000286548,9606.ENSP00000334448,9606.ENSP00000365807	GNA11,GNA15,GNAQ,GNG2,GNA14
Reactome	HSA-456926	Thrombin signalling through proteinase activated receptors (PARs)	5	32	1.76	1.68	5.09e-06	9606.ENSP00000078429,9606.ENSP00000262958,9606.ENSP00000286548,9606.ENSP00000334448,9606.ENSP00000365807	GNA11,GNA15,GNAQ,GNG2,GNA14
Reactome	HSA-6814122	Cooperation of PDCL (PhLP1) and TRiC/CCT in G-protein beta folding	5	38	1.69	1.56	1.06e-05	9606.ENSP00000078429,9606.ENSP00000262958,9606.ENSP00000286548,9606.ENSP00000334448,9606.ENSP00000365807	GNA11,GNA15,GNAQ,GNG2,GNA14
Reactome	HSA-391903	Eicosanoid ligand-binding receptors	4	15	2	1.59	1.72e-05	9606.ENSP00000282018,9606.ENSP00000349003,9606.ENSP00000359793,9606.ENSP00000393333	CYSLTR2,PTGER3,PTGFR,TBXA2R
Reactome	HSA-418555	G alpha (s) signalling events	7	157	1.22	1.21	2.54e-05	9606.ENSP00000282018,9606.ENSP00000312262,9606.ENSP00000334448,9606.ENSP00000376609,9606.ENSP00000381105,9606.ENSP00000383558,9606.ENSP00000387662	CYSLTR2,GRK2,GNG2,GRK5,NPS,GCGR,GCG
Reactome	HSA-418217	G beta:gamma signalling through PLC beta	4	20	1.87	1.44	4.31e-05	9606.ENSP00000260402,9606.ENSP00000334448,9606.ENSP00000338185,9606.ENSP00000443631	PLCB2,GNG2,PLCB1,PLCB3
Reactome	HSA-500657	Presynaptic function of Kainate receptors	4	21	1.85	1.41	4.92e-05	9606.ENSP00000260402,9606.ENSP00000334448,9606.ENSP00000338185,9606.ENSP00000443631	PLCB2,GNG2,PLCB1,PLCB3
Reactome	HSA-380095	Tachykinin receptors bind tachykinins	3	5	2.35	1.4	8.56e-05	9606.ENSP00000303325,9606.ENSP00000321106,9606.ENSP00000362403	TACR3,TAC1,TACR2
Reactome	HSA-1855204	Synthesis of IP3 and IP4 in the cytosol	4	26	1.76	1.3	9.8e-05	9606.ENSP00000260402,9606.ENSP00000338185,9606.ENSP00000367762,9606.ENSP00000443631	PLCB2,PLCB1,PLCB4,PLCB3
Reactome	HSA-391908	Prostanoid ligand receptors	3	9	2.09	1.21	0.00029	9606.ENSP00000349003,9606.ENSP00000359793,9606.ENSP00000393333	PTGER3,PTGFR,TBXA2R
Reactome	HSA-76002	Platelet activation, signaling and aggregation	7	260	1	0.83	0.00048	9606.ENSP00000078429,9606.ENSP00000262958,9606.ENSP00000286548,9606.ENSP00000334448,9606.ENSP00000365807,9606.ENSP00000393333,9606.ENSP00000493985	GNA11,GNA15,GNAQ,GNG2,GNA14,TBXA2R,KNG1
Reactome	HSA-4086398	Ca2+ pathway	4	60	1.39	0.86	0.0017	9606.ENSP00000260402,9606.ENSP00000334448,9606.ENSP00000338185,9606.ENSP00000443631	PLCB2,GNG2,PLCB1,PLCB3
Reactome	HSA-112315	Transmission across Chemical Synapses	6	268	0.92	0.6	0.0055	9606.ENSP00000258385,9606.ENSP00000260402,9606.ENSP00000261707,9606.ENSP00000334448,9606.ENSP00000338185,9606.ENSP00000443631	CHRND,PLCB2,SLC6A4,GNG2,PLCB1,PLCB3
Reactome	HSA-112316	Neuronal System	7	409	0.8	0.54	0.007	9606.ENSP00000258385,9606.ENSP00000260402,9606.ENSP00000261707,9606.ENSP00000306138,9606.ENSP00000334448,9606.ENSP00000338185,9606.ENSP00000443631	CHRND,PLCB2,SLC6A4,GRM5,GNG2,PLCB1,PLCB3
Reactome	HSA-163359	Glucagon signaling in metabolic regulation	3	33	1.53	0.7	0.0072	9606.ENSP00000334448,9606.ENSP00000383558,9606.ENSP00000387662	GNG2,GCGR,GCG
Reactome	HSA-420092	Glucagon-type ligand receptors	3	33	1.53	0.7	0.0072	9606.ENSP00000334448,9606.ENSP00000383558,9606.ENSP00000387662	GNG2,GCGR,GCG
Reactome	HSA-112314	Neurotransmitter receptors and postsynaptic signal transmission	5	204	0.96	0.53	0.0134	9606.ENSP00000258385,9606.ENSP00000260402,9606.ENSP00000334448,9606.ENSP00000338185,9606.ENSP00000443631	CHRND,PLCB2,GNG2,PLCB1,PLCB3
WikiPathways	WP455	GPCRs, class A rhodopsin-like	19	256	1.44	3.61	1.75e-19	9606.ENSP00000176183,9606.ENSP00000218721,9606.ENSP00000241256,9606.ENSP00000255262,9606.ENSP00000282018,9606.ENSP00000295589,9606.ENSP00000296677,9606.ENSP00000303686,9606.ENSP00000305877,9606.ENSP00000306490,9606.ENSP00000349003,9606.ENSP00000359532,9606.ENSP00000359793,9606.ENSP00000366416,9606.ENSP00000367691,9606.ENSP00000369643,9606.ENSP00000393333,9606.ENSP00000398832,9606.ENSP00000430711	DRD4,MLNR,GHSR,NMUR2,CYSLTR2,CCKAR,F2RL1,NTSR2,NMUR1,CHRM1,PTGER3,NTSR1,PTGFR,EDNRB,LPAR6,GRPR,TBXA2R,AGTR1,TRHR
WikiPathways	WP4760	PKC-gamma calcium signaling pathway in ataxia	8	22	2.13	3.67	3.38e-12	9606.ENSP00000078429,9606.ENSP00000260402,9606.ENSP00000262958,9606.ENSP00000286548,9606.ENSP00000338185,9606.ENSP00000365807,9606.ENSP00000367762,9606.ENSP00000443631	GNA11,PLCB2,GNA15,GNAQ,PLCB1,GNA14,PLCB4,PLCB3
WikiPathways	WP24	Peptide GPCRs	10	72	1.71	3.17	3.79e-12	9606.ENSP00000241256,9606.ENSP00000295589,9606.ENSP00000303325,9606.ENSP00000303686,9606.ENSP00000359532,9606.ENSP00000362403,9606.ENSP00000366416,9606.ENSP00000369643,9606.ENSP00000398832,9606.ENSP00000430711	GHSR,CCKAR,TACR3,NTSR2,NTSR1,TACR2,EDNRB,GRPR,AGTR1,TRHR
WikiPathways	WP4941	GPR143 in melanocytes and retinal pigment epithelium cells	6	29	1.89	2.24	8.32e-08	9606.ENSP00000260402,9606.ENSP00000262958,9606.ENSP00000286548,9606.ENSP00000338185,9606.ENSP00000367762,9606.ENSP00000443631	PLCB2,GNA15,GNAQ,PLCB1,PLCB4,PLCB3
WikiPathways	WP3594	Circadian rhythm genes	8	199	1.17	1.24	1.17e-05	9606.ENSP00000078429,9606.ENSP00000176183,9606.ENSP00000261707,9606.ENSP00000286548,9606.ENSP00000295619,9606.ENSP00000306490,9606.ENSP00000366061,9606.ENSP00000381105	GNA11,DRD4,SLC6A4,GNAQ,PROK2,CHRM1,NMS,NPS
WikiPathways	WP4871	Kisspeptin/kisspeptin receptor system in the ovary	5	39	1.68	1.51	1.5e-05	9606.ENSP00000234371,9606.ENSP00000260402,9606.ENSP00000338185,9606.ENSP00000367762,9606.ENSP00000443631	KISS1R,PLCB2,PLCB1,PLCB4,PLCB3
WikiPathways	WP3958	GPR40 pathway	4	15	2	1.57	1.94e-05	9606.ENSP00000078429,9606.ENSP00000260402,9606.ENSP00000338185,9606.ENSP00000443631	GNA11,PLCB2,PLCB1,PLCB3
WikiPathways	WP3929	Chemokine signaling pathway	7	165	1.2	1.17	3.38e-05	9606.ENSP00000260402,9606.ENSP00000312262,9606.ENSP00000334448,9606.ENSP00000338185,9606.ENSP00000367762,9606.ENSP00000376609,9606.ENSP00000443631	PLCB2,GRK2,GNG2,PLCB1,PLCB4,GRK5,PLCB3
WikiPathways	WP4540	Hippo signaling regulation pathways	6	98	1.36	1.27	3.38e-05	9606.ENSP00000078429,9606.ENSP00000260402,9606.ENSP00000286548,9606.ENSP00000338185,9606.ENSP00000367762,9606.ENSP00000443631	GNA11,PLCB2,GNAQ,PLCB1,PLCB4,PLCB3
WikiPathways	WP4481	Resistin as a regulator of inflammation	4	33	1.65	1.17	0.00022	9606.ENSP00000260402,9606.ENSP00000338185,9606.ENSP00000367762,9606.ENSP00000443631	PLCB2,PLCB1,PLCB4,PLCB3
WikiPathways	WP536	Calcium regulation in cardiac cells	6	151	1.17	0.97	0.00027	9606.ENSP00000078429,9606.ENSP00000286548,9606.ENSP00000306490,9606.ENSP00000334448,9606.ENSP00000376609,9606.ENSP00000443631	GNA11,GNAQ,CHRM1,GNG2,GRK5,PLCB3
WikiPathways	WP35	G protein signaling pathways	5	91	1.31	1	0.00038	9606.ENSP00000078429,9606.ENSP00000262958,9606.ENSP00000286548,9606.ENSP00000365807,9606.ENSP00000443631	GNA11,GNA15,GNAQ,GNA14,PLCB3
WikiPathways	WP98	Prostaglandin synthesis and regulation	4	45	1.52	1.03	0.00054	9606.ENSP00000349003,9606.ENSP00000359793,9606.ENSP00000366416,9606.ENSP00000393333	PTGER3,PTGFR,EDNRB,TBXA2R
WikiPathways	WP3679	Cell-type dependent selectivity of CCK2R signaling	3	13	1.93	1.1	0.00056	9606.ENSP00000286548,9606.ENSP00000338185,9606.ENSP00000379472	GNAQ,PLCB1,CCK
WikiPathways	WP4971	Phosphoinositides metabolism	4	48	1.49	1.01	0.00059	9606.ENSP00000260402,9606.ENSP00000338185,9606.ENSP00000367762,9606.ENSP00000443631	PLCB2,PLCB1,PLCB4,PLCB3
WikiPathways	WP247	Small ligand GPCRs	3	19	1.77	0.96	0.0013	9606.ENSP00000349003,9606.ENSP00000359793,9606.ENSP00000393333	PTGER3,PTGFR,TBXA2R
WikiPathways	WP5083	Neuroinflammation and glutamatergic signaling	5	140	1.12	0.76	0.002	9606.ENSP00000260402,9606.ENSP00000306138,9606.ENSP00000338185,9606.ENSP00000367762,9606.ENSP00000443631	PLCB2,GRM5,PLCB1,PLCB4,PLCB3
WikiPathways	WP26	S1P receptor signal transduction	3	25	1.65	0.86	0.0025	9606.ENSP00000260402,9606.ENSP00000338185,9606.ENSP00000443631	PLCB2,PLCB1,PLCB3
WikiPathways	WP4341	Non-genomic actions of 1,25 dihydroxyvitamin D3	4	74	1.3	0.79	0.0025	9606.ENSP00000260402,9606.ENSP00000338185,9606.ENSP00000367762,9606.ENSP00000443631	PLCB2,PLCB1,PLCB4,PLCB3
WikiPathways	WP289	Myometrial relaxation and contraction pathways	5	156	1.08	0.71	0.0028	9606.ENSP00000217386,9606.ENSP00000286548,9606.ENSP00000334448,9606.ENSP00000376609,9606.ENSP00000443631	OXT,GNAQ,GNG2,GRK5,PLCB3
WikiPathways	WP5122	Prostaglandin and leukotriene metabolism in senescence	3	31	1.56	0.79	0.0038	9606.ENSP00000286548,9606.ENSP00000338185,9606.ENSP00000349003	GNAQ,PLCB1,PTGER3
WikiPathways	WP2197	Endothelin pathways	3	32	1.54	0.78	0.004	9606.ENSP00000262958,9606.ENSP00000338185,9606.ENSP00000366416	GNA15,PLCB1,EDNRB
WikiPathways	WP117	GPCRs, other	4	91	1.21	0.71	0.0042	9606.ENSP00000176183,9606.ENSP00000359532,9606.ENSP00000359793,9606.ENSP00000369643	DRD4,NTSR1,PTGFR,GRPR
WikiPathways	WP5321	Prostaglandin and leukotriene metabolism in senescence	3	34	1.52	0.77	0.0043	9606.ENSP00000286548,9606.ENSP00000338185,9606.ENSP00000349003	GNAQ,PLCB1,PTGER3
WikiPathways	WP428	Wnt signaling	4	114	1.12	0.61	0.0085	9606.ENSP00000260402,9606.ENSP00000338185,9606.ENSP00000367762,9606.ENSP00000443631	PLCB2,PLCB1,PLCB4,PLCB3
WikiPathways	WP4756	Renin-angiotensin-aldosterone system (RAAS)	3	44	1.4	0.66	0.0085	9606.ENSP00000260402,9606.ENSP00000286548,9606.ENSP00000398832	PLCB2,GNAQ,AGTR1
WikiPathways	WP2596	Gastric acid production	2	11	1.83	0.62	0.0156	9606.ENSP00000256857,9606.ENSP00000379472	GRP,CCK
WikiPathways	WP2059	Alzheimers disease and miRNA effects	5	260	0.85	0.47	0.0198	9606.ENSP00000260402,9606.ENSP00000286548,9606.ENSP00000338185,9606.ENSP00000367762,9606.ENSP00000443631	PLCB2,GNAQ,PLCB1,PLCB4,PLCB3
WikiPathways	WP5124	Alzheimers disease	5	260	0.85	0.47	0.0198	9606.ENSP00000260402,9606.ENSP00000286548,9606.ENSP00000338185,9606.ENSP00000367762,9606.ENSP00000443631	PLCB2,GNAQ,PLCB1,PLCB4,PLCB3
WikiPathways	WP2032	Thyroid stimulating hormone (TSH) signaling pathway	3	66	1.23	0.52	0.022	9606.ENSP00000286548,9606.ENSP00000334448,9606.ENSP00000338185	GNAQ,GNG2,PLCB1
WikiPathways	WP4962	Airway smooth muscle cell contraction	2	16	1.67	0.53	0.0265	9606.ENSP00000286548,9606.ENSP00000338185	GNAQ,PLCB1
WikiPathways	WP554	ACE inhibitor pathway	2	17	1.64	0.52	0.0286	9606.ENSP00000398832,9606.ENSP00000493985	AGTR1,KNG1
WikiPathways	WP1602	Nicotine effect on dopaminergic neurons	2	21	1.55	0.47	0.0408	9606.ENSP00000176183,9606.ENSP00000334448	DRD4,GNG2
Monarch	HP:0007902	Vitreous hemorrhage	3	11	2.01	0.73	0.0077	9606.ENSP00000078429,9606.ENSP00000282018,9606.ENSP00000286548	GNA11,CYSLTR2,GNAQ
Monarch	HP:0008494	Inferior lens subluxation	3	4	2.45	0.74	0.0077	9606.ENSP00000078429,9606.ENSP00000282018,9606.ENSP00000286548	GNA11,CYSLTR2,GNAQ
Monarch	HP:0011499	Mydriasis	3	8	2.14	0.73	0.0077	9606.ENSP00000078429,9606.ENSP00000282018,9606.ENSP00000286548	GNA11,CYSLTR2,GNAQ
Monarch	HP:0011524	Iris melanoma	3	4	2.45	0.74	0.0077	9606.ENSP00000078429,9606.ENSP00000282018,9606.ENSP00000286548	GNA11,CYSLTR2,GNAQ
Monarch	HP:0012054	Choroidal melanoma	3	6	2.27	0.74	0.0077	9606.ENSP00000078429,9606.ENSP00000282018,9606.ENSP00000286548	GNA11,CYSLTR2,GNAQ
Monarch	HP:0012055	Ciliary body melanoma	3	4	2.45	0.74	0.0077	9606.ENSP00000078429,9606.ENSP00000282018,9606.ENSP00000286548	GNA11,CYSLTR2,GNAQ
Monarch	HP:0030786	Photopsia	3	9	2.09	0.73	0.0077	9606.ENSP00000078429,9606.ENSP00000282018,9606.ENSP00000286548	GNA11,CYSLTR2,GNAQ
Monarch	HP:0030800	Abnormal visual accommodation	3	4	2.45	0.74	0.0077	9606.ENSP00000078429,9606.ENSP00000282018,9606.ENSP00000286548	GNA11,CYSLTR2,GNAQ
Monarch	HP:0012508	Metamorphopsia	3	13	1.93	0.68	0.0101	9606.ENSP00000078429,9606.ENSP00000282018,9606.ENSP00000286548	GNA11,CYSLTR2,GNAQ
Monarch	HP:0200026	Ocular pain	3	14	1.9	0.67	0.0113	9606.ENSP00000078429,9606.ENSP00000282018,9606.ENSP00000286548	GNA11,CYSLTR2,GNAQ
Monarch	HP:0002231	Sparse body hair	4	56	1.42	0.57	0.0175	9606.ENSP00000234371,9606.ENSP00000295619,9606.ENSP00000303325,9606.ENSP00000367691	KISS1R,PROK2,TACR3,LPAR6
Monarch	HP:0030019	Increased female libido	3	17	1.82	0.6	0.0175	9606.ENSP00000234371,9606.ENSP00000295619,9606.ENSP00000303325	KISS1R,PROK2,TACR3
Monarch	HP:0003782	Eunuchoid habitus	3	20	1.75	0.56	0.0223	9606.ENSP00000234371,9606.ENSP00000295619,9606.ENSP00000303325	KISS1R,PROK2,TACR3
Monarch	HP:0000830	Anterior hypopituitarism	5	141	1.12	0.48	0.0285	9606.ENSP00000234371,9606.ENSP00000241256,9606.ENSP00000295619,9606.ENSP00000303325,9606.ENSP00000430711	KISS1R,GHSR,PROK2,TACR3,TRHR
Monarch	HP:0000134	Female hypogonadism	3	24	1.67	0.52	0.0299	9606.ENSP00000234371,9606.ENSP00000295619,9606.ENSP00000303325	KISS1R,PROK2,TACR3
Monarch	HP:0007906	Ocular hypertension	3	25	1.65	0.51	0.0316	9606.ENSP00000078429,9606.ENSP00000282018,9606.ENSP00000286548	GNA11,CYSLTR2,GNAQ
Monarch	HP:0008197	Absence of pubertal development	3	27	1.62	0.5	0.0343	9606.ENSP00000234371,9606.ENSP00000295619,9606.ENSP00000303325	KISS1R,PROK2,TACR3
Monarch	HP:0000716	Depression	6	274	0.91	0.39	0.0456	9606.ENSP00000078429,9606.ENSP00000234371,9606.ENSP00000280097,9606.ENSP00000295619,9606.ENSP00000303325,9606.ENSP00000430711	GNA11,KISS1R,HNMT,PROK2,TACR3,TRHR
Monarch	HP:0002750	Delayed skeletal maturation	6	280	0.9	0.38	0.0494	9606.ENSP00000234371,9606.ENSP00000241256,9606.ENSP00000295619,9606.ENSP00000303325,9606.ENSP00000303452,9606.ENSP00000430711	KISS1R,GHSR,PROK2,TACR3,TRH,TRHR
DISEASES	DOID:1159	Functional gastric disease	3	9	2.09	0.6	0.0181	9606.ENSP00000218721,9606.ENSP00000387662,9606.ENSP00000388825	MLNR,GCG,MLN
DISEASES	DOID:1510	Personality disorder	3	10	2.05	0.6	0.0181	9606.ENSP00000176183,9606.ENSP00000217386,9606.ENSP00000261707	DRD4,OXT,SLC6A4
DISEASES	DOID:1595	Endogenous depression	3	9	2.09	0.6	0.0181	9606.ENSP00000217386,9606.ENSP00000261707,9606.ENSP00000306138	OXT,SLC6A4,GRM5
DISEASES	DOID:28	Endocrine system disease	8	398	0.87	0.48	0.0181	9606.ENSP00000234371,9606.ENSP00000295589,9606.ENSP00000295619,9606.ENSP00000303325,9606.ENSP00000303452,9606.ENSP00000383558,9606.ENSP00000387662,9606.ENSP00000430711	KISS1R,CCKAR,PROK2,TACR3,TRH,GCGR,GCG,TRHR
DISEASES	DOID:76	Stomach disease	4	50	1.47	0.57	0.0181	9606.ENSP00000218721,9606.ENSP00000379472,9606.ENSP00000387662,9606.ENSP00000388825	MLNR,CCK,GCG,MLN
DISEASES	DOID:5295	Intestinal disease	6	216	1.01	0.51	0.0183	9606.ENSP00000218721,9606.ENSP00000261707,9606.ENSP00000321106,9606.ENSP00000366416,9606.ENSP00000387662,9606.ENSP00000388825	MLNR,SLC6A4,TAC1,EDNRB,GCG,MLN
DISEASES	DOID:2030	Anxiety disorder	3	23	1.69	0.56	0.0216	9606.ENSP00000217386,9606.ENSP00000261707,9606.ENSP00000381105	OXT,SLC6A4,NPS
DISEASES	DOID:4090	Agnosia	3	24	1.67	0.56	0.0216	9606.ENSP00000217386,9606.ENSP00000280097,9606.ENSP00000321106	OXT,HNMT,TAC1
DISEASES	DOID:5900	Meningeal melanocytoma	2	2	2.57	0.58	0.0216	9606.ENSP00000078429,9606.ENSP00000286548	GNA11,GNAQ
DISEASES	DOID:0050856	Oppositional defiant disorder	2	3	2.39	0.57	0.0231	9606.ENSP00000176183,9606.ENSP00000261707	DRD4,SLC6A4
DISEASES	DOID:0111563	Sturge-Weber syndrome	2	3	2.39	0.57	0.0231	9606.ENSP00000078429,9606.ENSP00000286548	GNA11,GNAQ
DISEASES	DOID:7	Disease of anatomical entity	26	4798	0.3	0.29	0.0251	9606.ENSP00000078429,9606.ENSP00000217386,9606.ENSP00000218721,9606.ENSP00000234371,9606.ENSP00000258385,9606.ENSP00000261707,9606.ENSP00000280097,9606.ENSP00000286548,9606.ENSP00000295589,9606.ENSP00000295619,9606.ENSP00000303325,9606.ENSP00000303452,9606.ENSP00000321106,9606.ENSP00000338185,9606.ENSP00000359643,9606.ENSP00000359793,9606.ENSP00000366416,9606.ENSP00000367691,9606.ENSP00000379472,…	GNA11,OXT,MLNR,KISS1R,CHRND,SLC6A4,HNMT,GNAQ,CCKAR,PROK2,TACR3,TRH,TAC1,PLCB1,LPAR3,PTGFR,EDNRB,LPAR6,CCK,GCGR,GCG,MLN,AGTR1,TRHR,PLCB3,KNG1
DISEASES	DOID:1921	Klinefelter syndrome	3	30	1.57	0.53	0.0254	9606.ENSP00000234371,9606.ENSP00000295619,9606.ENSP00000303325	KISS1R,PROK2,TACR3
DISEASES	DOID:10930	Borderline personality disorder	2	4	2.27	0.55	0.0269	9606.ENSP00000217386,9606.ENSP00000261707	OXT,SLC6A4
DISEASES	DOID:10939	Antisocial personality disorder	2	4	2.27	0.55	0.0269	9606.ENSP00000176183,9606.ENSP00000261707	DRD4,SLC6A4
DISEASES	DOID:11914	Gastroparesis	2	4	2.27	0.55	0.0269	9606.ENSP00000218721,9606.ENSP00000388825	MLNR,MLN
DISEASES	DOID:1752	Ocular melanoma	2	4	2.27	0.55	0.0269	9606.ENSP00000078429,9606.ENSP00000286548	GNA11,GNAQ
DISEASES	DOID:9478	Postpartum depression	2	4	2.27	0.55	0.0269	9606.ENSP00000217386,9606.ENSP00000261707	OXT,SLC6A4
DISEASES	DOID:12995	Conduct disorder	2	5	2.17	0.53	0.0294	9606.ENSP00000176183,9606.ENSP00000261707	DRD4,SLC6A4
DISEASES	DOID:150	Disease of mental health	7	435	0.78	0.41	0.0294	9606.ENSP00000176183,9606.ENSP00000217386,9606.ENSP00000261707,9606.ENSP00000280097,9606.ENSP00000306138,9606.ENSP00000321106,9606.ENSP00000381105	DRD4,OXT,SLC6A4,HNMT,GRM5,TAC1,NPS
DISEASES	DOID:6039	Uveal melanoma	2	5	2.17	0.53	0.0294	9606.ENSP00000078429,9606.ENSP00000286548	GNA11,GNAQ
DISEASES	DOID:9778	Irritable bowel syndrome	2	5	2.17	0.53	0.0294	9606.ENSP00000261707,9606.ENSP00000321106	SLC6A4,TAC1
DISEASES	DOID:4	Disease	30	6291	0.25	0.26	0.0304	9606.ENSP00000078429,9606.ENSP00000176183,9606.ENSP00000217386,9606.ENSP00000218721,9606.ENSP00000234371,9606.ENSP00000258385,9606.ENSP00000261707,9606.ENSP00000262958,9606.ENSP00000280097,9606.ENSP00000286548,9606.ENSP00000295589,9606.ENSP00000295619,9606.ENSP00000303325,9606.ENSP00000303452,9606.ENSP00000306138,9606.ENSP00000321106,9606.ENSP00000338185,9606.ENSP00000359643,9606.ENSP00000359793,…	GNA11,DRD4,OXT,MLNR,KISS1R,CHRND,SLC6A4,GNA15,HNMT,GNAQ,CCKAR,PROK2,TACR3,TRH,GRM5,TAC1,PLCB1,LPAR3,PTGFR,EDNRB,LPAR6,CCK,NPS,GCGR,GCG,MLN,AGTR1,TRHR,PLCB3,KNG1
DISEASES	DOID:0090109	Autosomal dominant hypocalcemia	2	6	2.09	0.53	0.0308	9606.ENSP00000078429,9606.ENSP00000262958	GNA11,GNA15
DISEASES	DOID:1561	Cognitive disorder	4	103	1.16	0.47	0.0308	9606.ENSP00000217386,9606.ENSP00000261707,9606.ENSP00000306138,9606.ENSP00000381105	OXT,SLC6A4,GRM5,NPS
DISEASES	DOID:594	Panic disorder	2	6	2.09	0.53	0.0308	9606.ENSP00000261707,9606.ENSP00000381105	SLC6A4,NPS
DISEASES	DOID:631	Fibromyalgia	2	6	2.09	0.53	0.0308	9606.ENSP00000261707,9606.ENSP00000321106	SLC6A4,TAC1
DISEASES	DOID:0060145	Pain agnosia	2	7	2.03	0.51	0.034	9606.ENSP00000217386,9606.ENSP00000321106	OXT,TAC1
DISEASES	DOID:2055	Post-traumatic stress disorder	2	8	1.97	0.48	0.0412	9606.ENSP00000217386,9606.ENSP00000261707	OXT,SLC6A4
TISSUES	BTO:0003472	Vagus nerve	3	7	2.2	0.79	0.0052	9606.ENSP00000321106,9606.ENSP00000379472,9606.ENSP00000387662	TAC1,CCK,GCG
TISSUES	BTO:0000434	Exocrine pancreas	3	10	2.05	0.76	0.0062	9606.ENSP00000256857,9606.ENSP00000379472,9606.ENSP00000387662	GRP,CCK,GCG
TISSUES	BTO:0000028	Pancreatic acinar cell	2	3	2.39	0.51	0.0342	9606.ENSP00000256857,9606.ENSP00000379472	GRP,CCK
TISSUES	BTO:0000146	Brain stem	9	675	0.7	0.38	0.0342	9606.ENSP00000217386,9606.ENSP00000241256,9606.ENSP00000261707,9606.ENSP00000264218,9606.ENSP00000280097,9606.ENSP00000303452,9606.ENSP00000321106,9606.ENSP00000398832,9606.ENSP00000430711	OXT,GHSR,SLC6A4,NMU,HNMT,TRH,TAC1,AGTR1,TRHR
TISSUES	BTO:0000260	Ciliary body	2	4	2.27	0.51	0.0342	9606.ENSP00000078429,9606.ENSP00000359793	GNA11,PTGFR
TISSUES	BTO:0000453	Fibroblast cell line	4	75	1.3	0.47	0.0342	9606.ENSP00000255262,9606.ENSP00000256857,9606.ENSP00000387662,9606.ENSP00000493985	NMUR2,GRP,GCG,KNG1
TISSUES	BTO:0000672	Hindbrain	8	565	0.72	0.39	0.0342	9606.ENSP00000217386,9606.ENSP00000241256,9606.ENSP00000264218,9606.ENSP00000280097,9606.ENSP00000303452,9606.ENSP00000321106,9606.ENSP00000398832,9606.ENSP00000430711	OXT,GHSR,NMU,HNMT,TRH,TAC1,AGTR1,TRHR
TISSUES	BTO:0000925	Nerve	5	147	1.1	0.45	0.0342	9606.ENSP00000217386,9606.ENSP00000261707,9606.ENSP00000321106,9606.ENSP00000379472,9606.ENSP00000387662	OXT,SLC6A4,TAC1,CCK,GCG
TISSUES	BTO:0001073	Hypophysis	5	141	1.12	0.46	0.0342	9606.ENSP00000217386,9606.ENSP00000241256,9606.ENSP00000264218,9606.ENSP00000303452,9606.ENSP00000430711	OXT,GHSR,NMU,TRH,TRHR
TISSUES	BTO:0001105	Insular cortex	2	5	2.17	0.51	0.0342	9606.ENSP00000217386,9606.ENSP00000261707	OXT,SLC6A4
TISSUES	BTO:0001260	Smooth muscle	4	87	1.23	0.47	0.0342	9606.ENSP00000217386,9606.ENSP00000321106,9606.ENSP00000388825,9606.ENSP00000493985	OXT,TAC1,MLN,KNG1
TISSUES	BTO:0001391	Tracheal smooth muscle	2	2	2.57	0.51	0.0342	9606.ENSP00000321106,9606.ENSP00000493985	TAC1,KNG1
TISSUES	BTO:0001484	Nervous system	29	6016	0.25	0.26	0.0342	9606.ENSP00000176183,9606.ENSP00000217386,9606.ENSP00000234371,9606.ENSP00000241256,9606.ENSP00000256010,9606.ENSP00000261707,9606.ENSP00000264218,9606.ENSP00000280097,9606.ENSP00000286548,9606.ENSP00000295589,9606.ENSP00000303325,9606.ENSP00000303452,9606.ENSP00000303686,9606.ENSP00000305877,9606.ENSP00000306138,9606.ENSP00000306490,9606.ENSP00000312262,9606.ENSP00000321106,9606.ENSP00000334448,…	DRD4,OXT,KISS1R,GHSR,NTS,SLC6A4,NMU,HNMT,GNAQ,CCKAR,TACR3,TRH,NTSR2,NMUR1,GRM5,CHRM1,GRK2,TAC1,GNG2,PLCB1,GNA14,EDNRB,LPAR6,PLCB4,CCK,GCG,AGTR1,TRHR,KNG1
TISSUES	BTO:0001489	Whole body	48	13099	0.13	0.22	0.0342	9606.ENSP00000078429,9606.ENSP00000176183,9606.ENSP00000217386,9606.ENSP00000218721,9606.ENSP00000234371,9606.ENSP00000241256,9606.ENSP00000256010,9606.ENSP00000256857,9606.ENSP00000258385,9606.ENSP00000260402,9606.ENSP00000261707,9606.ENSP00000262958,9606.ENSP00000264218,9606.ENSP00000280097,9606.ENSP00000286548,9606.ENSP00000295589,9606.ENSP00000295619,9606.ENSP00000296677,9606.ENSP00000303325,…	GNA11,DRD4,OXT,MLNR,KISS1R,GHSR,NTS,GRP,CHRND,PLCB2,SLC6A4,GNA15,NMU,HNMT,GNAQ,CCKAR,PROK2,F2RL1,TACR3,TRH,NTSR2,NMUR1,GRM5,CHRM1,GRK2,TAC1,GNG2,PLCB1,PTGER3,LPAR3,PTGFR,TACR2,GNA14,EDNRB,LPAR6,PLCB4,GRPR,GRK5,CCK,NPS,GCGR,GCG,MLN,TBXA2R,AGTR1,TRHR,PLCB3,KNG1
TISSUES	BTO:0004980	Uveal melanoma cell	2	2	2.57	0.51	0.0342	9606.ENSP00000078429,9606.ENSP00000286548	GNA11,GNAQ
TISSUES	BTO:0000990	Pancreatic alpha cell	2	9	1.92	0.45	0.0488	9606.ENSP00000383558,9606.ENSP00000387662	GCGR,GCG
COMPARTMENTS	GOCC:0005886	Plasma membrane	34	3535	0.55	0.79	3.47e-10	9606.ENSP00000078429,9606.ENSP00000176183,9606.ENSP00000218721,9606.ENSP00000234371,9606.ENSP00000241256,9606.ENSP00000255262,9606.ENSP00000258385,9606.ENSP00000261707,9606.ENSP00000262958,9606.ENSP00000282018,9606.ENSP00000286548,9606.ENSP00000295589,9606.ENSP00000296677,9606.ENSP00000303325,9606.ENSP00000303686,9606.ENSP00000305877,9606.ENSP00000306138,9606.ENSP00000306490,9606.ENSP00000334448,…	GNA11,DRD4,MLNR,KISS1R,GHSR,NMUR2,CHRND,SLC6A4,GNA15,CYSLTR2,GNAQ,CCKAR,F2RL1,TACR3,NTSR2,NMUR1,GRM5,CHRM1,GNG2,PTGER3,NTSR1,LPAR3,PTGFR,TACR2,GNA14,EDNRB,LPAR6,GRPR,GRK5,GCGR,TBXA2R,AGTR1,TRHR,KNG1
COMPARTMENTS	GOCC:0005834	Heterotrimeric G-protein complex	5	27	1.84	1.58	1.36e-05	9606.ENSP00000078429,9606.ENSP00000262958,9606.ENSP00000286548,9606.ENSP00000334448,9606.ENSP00000365807	GNA11,GNA15,GNAQ,GNG2,GNA14
COMPARTMENTS	GOCC:0110165	Cellular anatomical entity	53	14060	0.15	0.33	1.36e-05	9606.ENSP00000078429,9606.ENSP00000176183,9606.ENSP00000217386,9606.ENSP00000218721,9606.ENSP00000234371,9606.ENSP00000241256,9606.ENSP00000255262,9606.ENSP00000256010,9606.ENSP00000256857,9606.ENSP00000258385,9606.ENSP00000260402,9606.ENSP00000261707,9606.ENSP00000262958,9606.ENSP00000264218,9606.ENSP00000280097,9606.ENSP00000282018,9606.ENSP00000286548,9606.ENSP00000295589,9606.ENSP00000295619,…	GNA11,DRD4,OXT,MLNR,KISS1R,GHSR,NMUR2,NTS,GRP,CHRND,PLCB2,SLC6A4,GNA15,NMU,HNMT,CYSLTR2,GNAQ,CCKAR,PROK2,F2RL1,TACR3,TRH,NTSR2,NMUR1,GRM5,CHRM1,GRK2,TAC1,GNG2,PLCB1,PTGER3,PPT2,NTSR1,LPAR3,PTGFR,TACR2,GNA14,NMS,EDNRB,LPAR6,PLCB4,GRPR,GRK5,CCK,NPS,GCGR,GCG,MLN,TBXA2R,AGTR1,TRHR,PLCB3,KNG1
COMPARTMENTS	GOCC:0016021	Integral component of membrane	14	1507	0.54	0.43	0.0077	9606.ENSP00000176183,9606.ENSP00000234371,9606.ENSP00000255262,9606.ENSP00000258385,9606.ENSP00000305877,9606.ENSP00000306138,9606.ENSP00000349003,9606.ENSP00000359532,9606.ENSP00000359643,9606.ENSP00000366416,9606.ENSP00000369643,9606.ENSP00000383558,9606.ENSP00000393333,9606.ENSP00000398832	DRD4,KISS1R,NMUR2,CHRND,NMUR1,GRM5,PTGER3,NTSR1,LPAR3,EDNRB,GRPR,GCGR,TBXA2R,AGTR1
COMPARTMENTS	GOCC:0005887	Integral component of plasma membrane	10	792	0.67	0.47	0.0088	9606.ENSP00000176183,9606.ENSP00000258385,9606.ENSP00000306138,9606.ENSP00000349003,9606.ENSP00000359532,9606.ENSP00000359643,9606.ENSP00000366416,9606.ENSP00000369643,9606.ENSP00000383558,9606.ENSP00000393333	DRD4,CHRND,GRM5,PTGER3,NTSR1,LPAR3,EDNRB,GRPR,GCGR,TBXA2R
COMPARTMENTS	GOCC:0005576	Extracellular region	16	2079	0.46	0.37	0.0128	9606.ENSP00000217386,9606.ENSP00000256010,9606.ENSP00000256857,9606.ENSP00000261707,9606.ENSP00000264218,9606.ENSP00000286548,9606.ENSP00000295619,9606.ENSP00000303452,9606.ENSP00000321106,9606.ENSP00000359793,9606.ENSP00000366061,9606.ENSP00000379472,9606.ENSP00000381105,9606.ENSP00000387662,9606.ENSP00000388825,9606.ENSP00000493985	OXT,NTS,GRP,SLC6A4,NMU,GNAQ,PROK2,TRH,TAC1,PTGFR,NMS,CCK,NPS,GCG,MLN,KNG1
COMPARTMENTS	GOCC:0120025	Plasma membrane bounded cell projection	12	1285	0.54	0.38	0.0189	9606.ENSP00000217386,9606.ENSP00000234371,9606.ENSP00000241256,9606.ENSP00000256010,9606.ENSP00000256857,9606.ENSP00000296677,9606.ENSP00000303325,9606.ENSP00000312262,9606.ENSP00000321106,9606.ENSP00000362403,9606.ENSP00000379472,9606.ENSP00000493985	OXT,KISS1R,GHSR,NTS,GRP,F2RL1,TACR3,GRK2,TAC1,TACR2,CCK,KNG1
COMPARTMENTS	GOCC:0044299	C-fiber	2	7	2.03	0.52	0.0321	9606.ENSP00000321106,9606.ENSP00000493985	TAC1,KNG1
UniProt Keywords	KW-0807	Transducer	34	837	1.18	3.08	1.56e-30	9606.ENSP00000078429,9606.ENSP00000176183,9606.ENSP00000218721,9606.ENSP00000234371,9606.ENSP00000241256,9606.ENSP00000255262,9606.ENSP00000260402,9606.ENSP00000262958,9606.ENSP00000282018,9606.ENSP00000286548,9606.ENSP00000295589,9606.ENSP00000296677,9606.ENSP00000303325,9606.ENSP00000303686,9606.ENSP00000305877,9606.ENSP00000306138,9606.ENSP00000306490,9606.ENSP00000334448,9606.ENSP00000338185,…	GNA11,DRD4,MLNR,KISS1R,GHSR,NMUR2,PLCB2,GNA15,CYSLTR2,GNAQ,CCKAR,F2RL1,TACR3,NTSR2,NMUR1,GRM5,CHRM1,GNG2,PLCB1,PTGER3,NTSR1,LPAR3,PTGFR,TACR2,GNA14,EDNRB,LPAR6,PLCB4,GRPR,GCGR,TBXA2R,AGTR1,TRHR,PLCB3
UniProt Keywords	KW-0297	G-protein coupled receptor	25	781	1.08	2.22	1.32e-18	9606.ENSP00000176183,9606.ENSP00000218721,9606.ENSP00000234371,9606.ENSP00000241256,9606.ENSP00000255262,9606.ENSP00000282018,9606.ENSP00000295589,9606.ENSP00000296677,9606.ENSP00000303325,9606.ENSP00000303686,9606.ENSP00000305877,9606.ENSP00000306138,9606.ENSP00000306490,9606.ENSP00000349003,9606.ENSP00000359532,9606.ENSP00000359643,9606.ENSP00000359793,9606.ENSP00000362403,9606.ENSP00000366416,…	DRD4,MLNR,KISS1R,GHSR,NMUR2,CYSLTR2,CCKAR,F2RL1,TACR3,NTSR2,NMUR1,GRM5,CHRM1,PTGER3,NTSR1,LPAR3,PTGFR,TACR2,EDNRB,LPAR6,GRPR,GCGR,TBXA2R,AGTR1,TRHR
UniProt Keywords	KW-0675	Receptor	26	1427	0.83	1.37	8.61e-14	9606.ENSP00000176183,9606.ENSP00000218721,9606.ENSP00000234371,9606.ENSP00000241256,9606.ENSP00000255262,9606.ENSP00000258385,9606.ENSP00000282018,9606.ENSP00000295589,9606.ENSP00000296677,9606.ENSP00000303325,9606.ENSP00000303686,9606.ENSP00000305877,9606.ENSP00000306138,9606.ENSP00000306490,9606.ENSP00000349003,9606.ENSP00000359532,9606.ENSP00000359643,9606.ENSP00000359793,9606.ENSP00000362403,…	DRD4,MLNR,KISS1R,GHSR,NMUR2,CHRND,CYSLTR2,CCKAR,F2RL1,TACR3,NTSR2,NMUR1,GRM5,CHRM1,PTGER3,NTSR1,LPAR3,PTGFR,TACR2,EDNRB,LPAR6,GRPR,GCGR,TBXA2R,AGTR1,TRHR
UniProt Keywords	KW-0564	Palmitate	15	339	1.22	2.19	2.67e-12	9606.ENSP00000078429,9606.ENSP00000176183,9606.ENSP00000286548,9606.ENSP00000295589,9606.ENSP00000296677,9606.ENSP00000303325,9606.ENSP00000303686,9606.ENSP00000349003,9606.ENSP00000359532,9606.ENSP00000359643,9606.ENSP00000362403,9606.ENSP00000366416,9606.ENSP00000367691,9606.ENSP00000369643,9606.ENSP00000398832	GNA11,DRD4,GNAQ,CCKAR,F2RL1,TACR3,NTSR2,PTGER3,NTSR1,LPAR3,TACR2,EDNRB,LPAR6,GRPR,AGTR1
UniProt Keywords	KW-0027	Amidation	8	46	1.81	2.89	1.97e-10	9606.ENSP00000217386,9606.ENSP00000256857,9606.ENSP00000264218,9606.ENSP00000303452,9606.ENSP00000321106,9606.ENSP00000366061,9606.ENSP00000379472,9606.ENSP00000387662	OXT,GRP,NMU,TRH,TAC1,NMS,CCK,GCG
UniProt Keywords	KW-1003	Cell membrane	31	3277	0.55	0.77	8.55e-10	9606.ENSP00000078429,9606.ENSP00000176183,9606.ENSP00000218721,9606.ENSP00000234371,9606.ENSP00000241256,9606.ENSP00000255262,9606.ENSP00000258385,9606.ENSP00000261707,9606.ENSP00000282018,9606.ENSP00000295589,9606.ENSP00000296677,9606.ENSP00000303325,9606.ENSP00000303686,9606.ENSP00000305877,9606.ENSP00000306138,9606.ENSP00000306490,9606.ENSP00000312262,9606.ENSP00000334448,9606.ENSP00000349003,…	GNA11,DRD4,MLNR,KISS1R,GHSR,NMUR2,CHRND,SLC6A4,CYSLTR2,CCKAR,F2RL1,TACR3,NTSR2,NMUR1,GRM5,CHRM1,GRK2,GNG2,PTGER3,NTSR1,LPAR3,PTGFR,TACR2,EDNRB,LPAR6,GRPR,GRK5,GCGR,TBXA2R,AGTR1,TRHR
UniProt Keywords	KW-0165	Cleavage on pair of basic residues	11	280	1.16	1.64	2.48e-08	9606.ENSP00000217386,9606.ENSP00000256010,9606.ENSP00000256857,9606.ENSP00000264218,9606.ENSP00000303452,9606.ENSP00000321106,9606.ENSP00000366061,9606.ENSP00000379472,9606.ENSP00000381105,9606.ENSP00000387662,9606.ENSP00000388825	OXT,NTS,GRP,NMU,TRH,TAC1,NMS,CCK,NPS,GCG,MLN
UniProt Keywords	KW-0449	Lipoprotein	16	818	0.86	1.18	2.55e-08	9606.ENSP00000078429,9606.ENSP00000176183,9606.ENSP00000286548,9606.ENSP00000295589,9606.ENSP00000296677,9606.ENSP00000303325,9606.ENSP00000303686,9606.ENSP00000334448,9606.ENSP00000349003,9606.ENSP00000359532,9606.ENSP00000359643,9606.ENSP00000362403,9606.ENSP00000366416,9606.ENSP00000367691,9606.ENSP00000369643,9606.ENSP00000398832	GNA11,DRD4,GNAQ,CCKAR,F2RL1,TACR3,NTSR2,GNG2,PTGER3,NTSR1,LPAR3,TACR2,EDNRB,LPAR6,GRPR,AGTR1
UniProt Keywords	KW-1015	Disulfide bond	29	3338	0.51	0.69	3.81e-08	9606.ENSP00000176183,9606.ENSP00000217386,9606.ENSP00000218721,9606.ENSP00000234371,9606.ENSP00000241256,9606.ENSP00000255262,9606.ENSP00000258385,9606.ENSP00000261707,9606.ENSP00000282018,9606.ENSP00000295589,9606.ENSP00000295619,9606.ENSP00000296677,9606.ENSP00000303325,9606.ENSP00000303686,9606.ENSP00000305877,9606.ENSP00000306138,9606.ENSP00000306490,9606.ENSP00000354608,9606.ENSP00000359532,…	DRD4,OXT,MLNR,KISS1R,GHSR,NMUR2,CHRND,SLC6A4,CYSLTR2,CCKAR,PROK2,F2RL1,TACR3,NTSR2,NMUR1,GRM5,CHRM1,PPT2,NTSR1,PTGFR,TACR2,EDNRB,LPAR6,GRPR,GCGR,TBXA2R,AGTR1,TRHR,KNG1
UniProt Keywords	KW-0527	Neuropeptide	5	24	1.89	1.95	8.71e-07	9606.ENSP00000264218,9606.ENSP00000295619,9606.ENSP00000321106,9606.ENSP00000366061,9606.ENSP00000381105	NMU,PROK2,TAC1,NMS,NPS
UniProt Keywords	KW-0325	Glycoprotein	28	4386	0.38	0.46	7.57e-05	9606.ENSP00000176183,9606.ENSP00000218721,9606.ENSP00000234371,9606.ENSP00000241256,9606.ENSP00000255262,9606.ENSP00000258385,9606.ENSP00000261707,9606.ENSP00000282018,9606.ENSP00000295589,9606.ENSP00000296677,9606.ENSP00000303325,9606.ENSP00000305877,9606.ENSP00000306138,9606.ENSP00000306490,9606.ENSP00000349003,9606.ENSP00000354608,9606.ENSP00000359532,9606.ENSP00000359643,9606.ENSP00000359793,…	DRD4,MLNR,KISS1R,GHSR,NMUR2,CHRND,SLC6A4,CYSLTR2,CCKAR,F2RL1,TACR3,NMUR1,GRM5,CHRM1,PTGER3,PPT2,NTSR1,LPAR3,PTGFR,TACR2,EDNRB,LPAR6,GRPR,GCGR,TBXA2R,AGTR1,TRHR,KNG1
UniProt Keywords	KW-0372	Hormone	5	92	1.31	1.01	0.00034	9606.ENSP00000217386,9606.ENSP00000303452,9606.ENSP00000379472,9606.ENSP00000387662,9606.ENSP00000388825	OXT,TRH,CCK,GCG,MLN
UniProt Keywords	KW-0472	Membrane	34	7068	0.25	0.34	0.0014	9606.ENSP00000078429,9606.ENSP00000176183,9606.ENSP00000218721,9606.ENSP00000234371,9606.ENSP00000241256,9606.ENSP00000255262,9606.ENSP00000258385,9606.ENSP00000261707,9606.ENSP00000282018,9606.ENSP00000286548,9606.ENSP00000295589,9606.ENSP00000296677,9606.ENSP00000303325,9606.ENSP00000303686,9606.ENSP00000305877,9606.ENSP00000306138,9606.ENSP00000306490,9606.ENSP00000312262,9606.ENSP00000334448,…	GNA11,DRD4,MLNR,KISS1R,GHSR,NMUR2,CHRND,SLC6A4,CYSLTR2,GNAQ,CCKAR,F2RL1,TACR3,NTSR2,NMUR1,GRM5,CHRM1,GRK2,GNG2,PLCB1,PTGER3,NTSR1,LPAR3,PTGFR,TACR2,EDNRB,LPAR6,GRPR,GRK5,GCGR,TBXA2R,AGTR1,TRHR,PLCB3
UniProt Keywords	KW-1133	Transmembrane helix	27	5040	0.3	0.35	0.0033	9606.ENSP00000176183,9606.ENSP00000218721,9606.ENSP00000234371,9606.ENSP00000241256,9606.ENSP00000255262,9606.ENSP00000258385,9606.ENSP00000261707,9606.ENSP00000282018,9606.ENSP00000295589,9606.ENSP00000296677,9606.ENSP00000303325,9606.ENSP00000303686,9606.ENSP00000305877,9606.ENSP00000306138,9606.ENSP00000306490,9606.ENSP00000349003,9606.ENSP00000359532,9606.ENSP00000359643,9606.ENSP00000359793,…	DRD4,MLNR,KISS1R,GHSR,NMUR2,CHRND,SLC6A4,CYSLTR2,CCKAR,F2RL1,TACR3,NTSR2,NMUR1,GRM5,CHRM1,PTGER3,NTSR1,LPAR3,PTGFR,TACR2,EDNRB,LPAR6,GRPR,GCGR,TBXA2R,AGTR1,TRHR
UniProt Keywords	KW-1016	Hypogonadotropic hypogonadism	3	28	1.6	0.81	0.0034	9606.ENSP00000234371,9606.ENSP00000295619,9606.ENSP00000303325	KISS1R,PROK2,TACR3
UniProt Keywords	KW-0013	ADP-ribosylation	4	101	1.17	0.65	0.0069	9606.ENSP00000078429,9606.ENSP00000262958,9606.ENSP00000286548,9606.ENSP00000365807	GNA11,GNA15,GNAQ,GNA14
UniProt Keywords	KW-0442	Lipid degradation	4	100	1.17	0.65	0.0069	9606.ENSP00000260402,9606.ENSP00000338185,9606.ENSP00000367762,9606.ENSP00000443631	PLCB2,PLCB1,PLCB4,PLCB3
UniProt Keywords	KW-0732	Signal	19	3277	0.33	0.3	0.0208	9606.ENSP00000217386,9606.ENSP00000256010,9606.ENSP00000256857,9606.ENSP00000258385,9606.ENSP00000264218,9606.ENSP00000295619,9606.ENSP00000296677,9606.ENSP00000303452,9606.ENSP00000306138,9606.ENSP00000321106,9606.ENSP00000354608,9606.ENSP00000366061,9606.ENSP00000366416,9606.ENSP00000379472,9606.ENSP00000381105,9606.ENSP00000383558,9606.ENSP00000387662,9606.ENSP00000388825,9606.ENSP00000493985	OXT,NTS,GRP,CHRND,NMU,PROK2,F2RL1,TRH,GRM5,TAC1,PPT2,NMS,EDNRB,CCK,NPS,GCGR,GCG,MLN,KNG1
UniProt Keywords	KW-0838	Vasoactive	2	12	1.79	0.57	0.0212	9606.ENSP00000256010,9606.ENSP00000493985	NTS,KNG1
UniProt Keywords	KW-0964	Secreted	13	1839	0.42	0.31	0.0312	9606.ENSP00000217386,9606.ENSP00000256010,9606.ENSP00000256857,9606.ENSP00000264218,9606.ENSP00000295619,9606.ENSP00000303452,9606.ENSP00000321106,9606.ENSP00000366061,9606.ENSP00000379472,9606.ENSP00000381105,9606.ENSP00000387662,9606.ENSP00000388825,9606.ENSP00000493985	OXT,NTS,GRP,NMU,PROK2,TRH,TAC1,NMS,CCK,NPS,GCG,MLN,KNG1
Pfam	PF00001	7 transmembrane receptor (rhodopsin family)	14	452	1.06	1.47	3.27e-08	9606.ENSP00000234371,9606.ENSP00000255262,9606.ENSP00000282018,9606.ENSP00000296677,9606.ENSP00000303686,9606.ENSP00000306490,9606.ENSP00000349003,9606.ENSP00000359643,9606.ENSP00000359793,9606.ENSP00000362403,9606.ENSP00000367691,9606.ENSP00000369643,9606.ENSP00000393333,9606.ENSP00000398832	KISS1R,NMUR2,CYSLTR2,F2RL1,NTSR2,CHRM1,PTGER3,LPAR3,PTGFR,TACR2,LPAR6,GRPR,TBXA2R,AGTR1
Pfam	PF09279	Phosphoinositide-specific phospholipase C, efhand-like	4	9	2.22	1.51	3.75e-05	9606.ENSP00000260402,9606.ENSP00000338185,9606.ENSP00000367762,9606.ENSP00000443631	PLCB2,PLCB1,PLCB4,PLCB3
Pfam	PF08703	PLC-beta C terminal	3	3	2.57	1.24	0.00028	9606.ENSP00000260402,9606.ENSP00000338185,9606.ENSP00000443631	PLCB2,PLCB1,PLCB3
Pfam	PF06631	Protein of unknown function (DUF1154)	2	2	2.57	0.57	0.0244	9606.ENSP00000338185,9606.ENSP00000367762	PLCB1,PLCB4
InterPro	IPR000276	G protein-coupled receptor, rhodopsin-like	23	675	1.1	2.18	4.71e-16	9606.ENSP00000176183,9606.ENSP00000218721,9606.ENSP00000234371,9606.ENSP00000241256,9606.ENSP00000255262,9606.ENSP00000282018,9606.ENSP00000295589,9606.ENSP00000296677,9606.ENSP00000303325,9606.ENSP00000303686,9606.ENSP00000305877,9606.ENSP00000306490,9606.ENSP00000349003,9606.ENSP00000359532,9606.ENSP00000359643,9606.ENSP00000359793,9606.ENSP00000362403,9606.ENSP00000366416,9606.ENSP00000367691,…	DRD4,MLNR,KISS1R,GHSR,NMUR2,CYSLTR2,CCKAR,F2RL1,TACR3,NTSR2,NMUR1,CHRM1,PTGER3,NTSR1,LPAR3,PTGFR,TACR2,EDNRB,LPAR6,GRPR,TBXA2R,AGTR1,TRHR
InterPro	IPR017452	GPCR, rhodopsin-like, 7TM	23	682	1.1	2.16	4.71e-16	9606.ENSP00000176183,9606.ENSP00000218721,9606.ENSP00000234371,9606.ENSP00000241256,9606.ENSP00000255262,9606.ENSP00000282018,9606.ENSP00000295589,9606.ENSP00000296677,9606.ENSP00000303325,9606.ENSP00000303686,9606.ENSP00000305877,9606.ENSP00000306490,9606.ENSP00000349003,9606.ENSP00000359532,9606.ENSP00000359643,9606.ENSP00000359793,9606.ENSP00000362403,9606.ENSP00000366416,9606.ENSP00000367691,…	DRD4,MLNR,KISS1R,GHSR,NMUR2,CYSLTR2,CCKAR,F2RL1,TACR3,NTSR2,NMUR1,CHRM1,PTGER3,NTSR1,LPAR3,PTGFR,TACR2,EDNRB,LPAR6,GRPR,TBXA2R,AGTR1,TRHR
InterPro	IPR000654	G-protein alpha subunit, group Q	4	4	2.57	1.77	7.68e-06	9606.ENSP00000078429,9606.ENSP00000262958,9606.ENSP00000286548,9606.ENSP00000365807	GNA11,GNA15,GNAQ,GNA14
InterPro	IPR016280	Phosphatidylinositol-4, 5-bisphosphate phosphodiesterase beta	4	4	2.57	1.77	7.68e-06	9606.ENSP00000260402,9606.ENSP00000338185,9606.ENSP00000367762,9606.ENSP00000443631	PLCB2,PLCB1,PLCB4,PLCB3
InterPro	IPR037862	PLC-beta, PH domain	4	4	2.57	1.77	7.68e-06	9606.ENSP00000260402,9606.ENSP00000338185,9606.ENSP00000367762,9606.ENSP00000443631	PLCB2,PLCB1,PLCB4,PLCB3
InterPro	IPR042531	Phospholipase C-beta, C-terminal domain superfamily	4	4	2.57	1.77	7.68e-06	9606.ENSP00000260402,9606.ENSP00000338185,9606.ENSP00000367762,9606.ENSP00000443631	PLCB2,PLCB1,PLCB4,PLCB3
InterPro	IPR015359	Phosphoinositide-specific phospholipase C, EF-hand-like domain	4	12	2.09	1.38	8.42e-05	9606.ENSP00000260402,9606.ENSP00000338185,9606.ENSP00000367762,9606.ENSP00000443631	PLCB2,PLCB1,PLCB4,PLCB3
InterPro	IPR001019	Guanine nucleotide binding protein (G-protein), alpha subunit	4	16	1.97	1.28	0.00016	9606.ENSP00000078429,9606.ENSP00000262958,9606.ENSP00000286548,9606.ENSP00000365807	GNA11,GNA15,GNAQ,GNA14
InterPro	IPR001192	Phosphoinositide phospholipase C family	4	15	2	1.28	0.00016	9606.ENSP00000260402,9606.ENSP00000338185,9606.ENSP00000367762,9606.ENSP00000443631	PLCB2,PLCB1,PLCB4,PLCB3
InterPro	IPR001711	Phospholipase C, phosphatidylinositol-specific, Y domain	4	15	2	1.28	0.00016	9606.ENSP00000260402,9606.ENSP00000338185,9606.ENSP00000367762,9606.ENSP00000443631	PLCB2,PLCB1,PLCB4,PLCB3
InterPro	IPR011025	G protein alpha subunit, helical insertion	4	16	1.97	1.28	0.00016	9606.ENSP00000078429,9606.ENSP00000262958,9606.ENSP00000286548,9606.ENSP00000365807	GNA11,GNA15,GNAQ,GNA14
InterPro	IPR000909	Phosphatidylinositol-specific phospholipase C, X domain	4	18	1.92	1.24	0.0002	9606.ENSP00000260402,9606.ENSP00000338185,9606.ENSP00000367762,9606.ENSP00000443631	PLCB2,PLCB1,PLCB4,PLCB3
InterPro	IPR014815	Phospholipase C-beta, C-terminal domain	3	3	2.57	1.29	0.0002	9606.ENSP00000260402,9606.ENSP00000338185,9606.ENSP00000443631	PLCB2,PLCB1,PLCB3
InterPro	IPR017946	PLC-like phosphodiesterase, TIM beta/alpha-barrel domain superfamily	4	25	1.77	1.08	0.00054	9606.ENSP00000260402,9606.ENSP00000338185,9606.ENSP00000367762,9606.ENSP00000443631	PLCB2,PLCB1,PLCB4,PLCB3
InterPro	IPR008365	Prostanoid receptor	3	8	2.14	0.98	0.0014	9606.ENSP00000349003,9606.ENSP00000359793,9606.ENSP00000393333	PTGER3,PTGFR,TBXA2R
InterPro	IPR003905	Growth hormone secretagogue receptor/motilin receptor	2	2	2.57	0.6	0.019	9606.ENSP00000218721,9606.ENSP00000241256	MLNR,GHSR
InterPro	IPR003984	Neurotensin receptor	2	2	2.57	0.6	0.019	9606.ENSP00000303686,9606.ENSP00000359532	NTSR2,NTSR1
InterPro	IPR005390	Neuromedin U receptor	2	2	2.57	0.6	0.019	9606.ENSP00000255262,9606.ENSP00000305877	NMUR2,NMUR1
InterPro	IPR009535	Phospholipase C-beta, conserved site	2	2	2.57	0.6	0.019	9606.ENSP00000338185,9606.ENSP00000367762	PLCB1,PLCB4
InterPro	IPR018070	Neuromedin U, amidation site	2	2	2.57	0.6	0.019	9606.ENSP00000264218,9606.ENSP00000366061	NMU,NMS
InterPro	IPR001681	Neurokinin receptor	2	3	2.39	0.57	0.024	9606.ENSP00000303325,9606.ENSP00000362403	TACR3,TACR2
SMART	SM00148	Phospholipase C, catalytic domain (part)	4	15	2	1.3	0.00014	9606.ENSP00000260402,9606.ENSP00000338185,9606.ENSP00000367762,9606.ENSP00000443631	PLCB2,PLCB1,PLCB4,PLCB3
SMART	SM00149	Phospholipase C, catalytic domain (part)	4	15	2	1.3	0.00014	9606.ENSP00000260402,9606.ENSP00000338185,9606.ENSP00000367762,9606.ENSP00000443631	PLCB2,PLCB1,PLCB4,PLCB3
SMART	SM00275	G protein alpha subunit	4	16	1.97	1.29	0.00014	9606.ENSP00000078429,9606.ENSP00000262958,9606.ENSP00000286548,9606.ENSP00000365807	GNA11,GNA15,GNAQ,GNA14

## Sheet: C2 Targets
#node1	node2	node1_string_internal_id	node2_string_internal_id	node1_external_id	node2_external_id	neighborhood_on_chromosome	gene_fusion	phylogenetic_cooccurrence	homology	coexpression	experimentally_determined_interaction	database_annotated	automated_textmining	prediction	combined_score
TACR2	TAC1	1855880	1850311	9606.ENSP00000362403	9606.ENSP00000321106	0	0	0	0	0	0.901	0.9	0.94	0	0.999
epinephrine	norepinephrine	-5815	-439260	-1.CID000005815	-1.CID000439260	0	0	0	0	0	0.278	0.9	0.993	0	0.999
NMUR1	NMU	1848781	1845502	9606.ENSP00000305877	9606.ENSP00000264218	0	0	0	0	0	0.917	0.9	0.973	0	0.999
CCK	CCKAR	1851885	1847590	9606.ENSP00000335657	9606.ENSP00000295589	0	0	0	0	0	0.812	0.9	0.987	0	0.999
TAC1	TACR1	1850311	1848544	9606.ENSP00000321106	9606.ENSP00000303522	0	0	0	0	0	0.901	0.9	0.974	0	0.999
TBXA2R	GNAQ	1859713	1847018	9606.ENSP00000393333	9606.ENSP00000286548	0	0	0	0	0	0.996	0.9	0.453	0	0.999
TBXA2R	thromboxane A2	1859713	-5280497	9606.ENSP00000393333	-1.CID005280497	0	0	0	0	0	0	0.9	0.998	0	0.999
HCRTR1	SB-649868	1855973	-25195495	9606.ENSP00000362810	-1.CID025195495	0	0	0	0	0	0.989	0.8	0.403	0	0.998
HCRTR1	HCRT	1855973	1847406	9606.ENSP00000362810	9606.ENSP00000293330	0	0	0	0	0	0.576	0.9	0.977	0	0.998
acetylcholine	norepinephrine	-187	-439260	-1.CID000000187	-1.CID000439260	0	0	0	0	0	0	0.9	0.975	0	0.997
GCG	epinephrine	1859292	-5815	9606.ENSP00000387662	-1.CID000005815	0	0	0	0	0	0	0.9	0.962	0	0.996
acetylcholine	histamine	-187	-774	-1.CID000000187	-1.CID000000774	0	0	0	0	0	0	0.9	0.952	0	0.995
TBXA2R	acetylcholine	1859713	-187	9606.ENSP00000393333	-1.CID000000187	0	0	0	0	0	0	0.9	0.951	0	0.995
CCK	OXT	1851885	1842661	9606.ENSP00000335657	9606.ENSP00000217386	0	0	0	0	0	0	0.9	0.953	0	0.995
HRH1	histamine	1858448	-774	9606.ENSP00000380247	-1.CID000000774	0	0	0	0	0	0.65	0.9	0.849	0	0.994
TRH	OXT	1848532	1842661	9606.ENSP00000303452	9606.ENSP00000217386	0	0	0	0	0	0	0.9	0.949	0	0.994
NPS	TAC1	1858560	1850311	9606.ENSP00000381105	9606.ENSP00000321106	0	0	0	0	0	0	0.9	0.943	0	0.994
GCG	GCGR	1859292	1858855	9606.ENSP00000387662	9606.ENSP00000383558	0	0	0	0	0	0.576	0.9	0.872	0	0.994
TAC1	norepinephrine	1850311	-439260	9606.ENSP00000321106	-1.CID000439260	0	0	0	0	0	0	0.9	0.938	0	0.993
TBXA2R	PGF2 alpha	1859713	-5280363	9606.ENSP00000393333	-1.CID005280363	0	0	0	0	0	0.235	0.9	0.92	0	0.993
TBXA2R	GNA11	1859713	1842246	9606.ENSP00000393333	9606.ENSP00000078429	0	0	0	0	0	0.917	0.9	0.302	0	0.993
histamine	norepinephrine	-774	-439260	-1.CID000000774	-1.CID000439260	0	0	0	0	0	0	0.9	0.923	0	0.992
prostaglandin .	PGF2 alpha	-5280360	-5280363	-1.CID005280360	-1.CID005280363	0	0	0	0	0	0.441	0.9	0.863	0	0.991
CCK	GRP	1851885	1844471	9606.ENSP00000335657	9606.ENSP00000256857	0	0	0	0	0	0	0.9	0.903	0	0.989
acetylcholine	MgATP	-187	-5957	-1.CID000000187	-1.CID000005957	0	0	0	0	0	0	0.9	0.9	0	0.989
TAC1	NTS	1850311	1844400	9606.ENSP00000321106	9606.ENSP00000256010	0	0	0	0	0	0	0.9	0.903	0	0.989
PMCH	MCHR1	1851448	1843943	9606.ENSP00000332225	9606.ENSP00000249016	0	0	0	0	0	0.576	0.9	0.771	0	0.989
GCG	MgATP	1859292	-5957	9606.ENSP00000387662	-1.CID000005957	0	0	0	0	0	0	0.9	0.902	0	0.989
GCG	palmitate	1859292	-985	9606.ENSP00000387662	-1.CID000000985	0	0	0	0	0	0	0.9	0.885	0	0.988
PGF2 alpha	thromboxane A2	-5280363	-5280497	-1.CID005280363	-1.CID005280497	0	0	0	0	0	0	0.9	0.88	0	0.987
prostaglandin .	thromboxane A2	-5280360	-5280497	-1.CID005280360	-1.CID005280497	0	0	0	0	0	0	0.9	0.878	0	0.987
CCK	NTS	1851885	1844400	9606.ENSP00000335657	9606.ENSP00000256010	0	0	0	0	0	0	0.9	0.873	0	0.986
NPS	GRP	1858560	1844471	9606.ENSP00000381105	9606.ENSP00000256857	0	0	0	0	0	0	0.9	0.87	0	0.986
GRP	NTS	1844471	1844400	9606.ENSP00000256857	9606.ENSP00000256010	0	0	0	0	0	0	0.9	0.871	0	0.986
TAC1	GRP	1850311	1844471	9606.ENSP00000321106	9606.ENSP00000256857	0	0	0	0	0	0	0.9	0.87	0	0.986
NPS	OXT	1858560	1842661	9606.ENSP00000381105	9606.ENSP00000217386	0	0	0	0	0	0	0.9	0.873	0	0.986
NMS	NMUR1	1856567	1848781	9606.ENSP00000366061	9606.ENSP00000305877	0	0	0	0	0	0.566	0.9	0.711	0	0.986
NPS	CCK	1858560	1851885	9606.ENSP00000381105	9606.ENSP00000335657	0	0	0	0	0	0	0.9	0.874	0	0.986
NPS	NTS	1858560	1844400	9606.ENSP00000381105	9606.ENSP00000256010	0	0	0	0	0	0	0.9	0.873	0	0.986
GCG	CCK	1859292	1851885	9606.ENSP00000387662	9606.ENSP00000335657	0	0	0	0	0	0	0.9	0.871	0	0.986
CCK	TAC1	1851885	1850311	9606.ENSP00000335657	9606.ENSP00000321106	0	0	0	0	0	0	0.9	0.87	0	0.986
MgATP	norepinephrine	-5957	-439260	-1.CID000005957	-1.CID000439260	0	0	0	0	0	0	0.9	0.862	0	0.985
GCG	acetylcholine	1859292	-187	9606.ENSP00000387662	-1.CID000000187	0	0	0	0	0	0	0.9	0.859	0	0.985
acetylcholine	epinephrine	-187	-5815	-1.CID000000187	-1.CID000005815	0	0	0	0	0	0	0.9	0.853	0	0.984
histamine	epinephrine	-774	-5815	-1.CID000000774	-1.CID000005815	0	0	0	0	0	0	0.9	0.838	0	0.983
NPS	TRH	1858560	1848532	9606.ENSP00000381105	9606.ENSP00000303452	0	0	0	0	0	0	0.9	0.815	0	0.98
NPS	AVP	1858560	1857196	9606.ENSP00000381105	9606.ENSP00000369647	0	0	0	0	0	0	0.9	0.814	0	0.98
MLN	CCK	1859375	1851885	9606.ENSP00000388825	9606.ENSP00000335657	0	0	0	0	0	0	0.9	0.817	0	0.98
MLN	NTS	1859375	1844400	9606.ENSP00000388825	9606.ENSP00000256010	0	0	0	0	0	0	0.9	0.812	0	0.98
TRH	histamine	1848532	-774	9606.ENSP00000303452	-1.CID000000774	0	0	0	0	0	0	0.9	0.811	0	0.98
histamine	prostaglandin .	-774	-5280360	-1.CID000000774	-1.CID005280360	0	0	0	0	0	0	0.9	0.805	0	0.979
TBXA2R	prostaglandin .	1859713	-5280360	9606.ENSP00000393333	-1.CID005280360	0	0	0	0	0	0.309	0.9	0.695	0	0.977
histamine	PGF2 alpha	-774	-5280363	-1.CID000000774	-1.CID005280363	0	0	0	0	0	0	0.9	0.785	0	0.977
palmitate	MgATP	-985	-5957	-1.CID000000985	-1.CID000005957	0	0	0	0	0	0	0.9	0.762	0	0.975
TAC1	acetylcholine	1850311	-187	9606.ENSP00000321106	-1.CID000000187	0	0	0	0	0	0	0.9	0.761	0	0.975
serotonine	norepinephrine	-5202	-439260	-1.CID000005202	-1.CID000439260	0	0	0	0	0	0	0.9	0.762	0	0.975
GCG	GRP	1859292	1844471	9606.ENSP00000387662	9606.ENSP00000256857	0	0	0	0	0	0	0.9	0.755	0	0.974
NPS	HCRT	1858560	1847406	9606.ENSP00000381105	9606.ENSP00000293330	0	0	0	0	0	0	0.9	0.757	0	0.974
epinephrine	MgATP	-5815	-5957	-1.CID000005815	-1.CID000005957	0	0	0	0	0	0	0.9	0.749	0	0.974
GCG	NTS	1859292	1844400	9606.ENSP00000387662	9606.ENSP00000256010	0	0	0	0	0	0	0.9	0.756	0	0.974
MLN	GHSR	1859375	1843590	9606.ENSP00000388825	9606.ENSP00000241256	0	0	0	0	0	0	0.9	0.755	0	0.974
TBXA2R	histamine	1859713	-774	9606.ENSP00000393333	-1.CID000000774	0	0	0	0	0	0.204	0.9	0.678	0	0.972
TRH	NTS	1848532	1844400	9606.ENSP00000303452	9606.ENSP00000256010	0	0	0	0	0	0	0.9	0.726	0	0.971
HCRTR1	suvorexant	1855973	-24965990	9606.ENSP00000362810	-1.CID024965990	0	0	0	0	0	0.948	0	0.461	0	0.971
TAC1	TRH	1850311	1848532	9606.ENSP00000321106	9606.ENSP00000303452	0	0	0	0	0	0	0.9	0.727	0	0.971
norepinephrine	PGF2 alpha	-439260	-5280363	-1.CID000439260	-1.CID005280363	0	0	0	0	0	0	0.9	0.721	0	0.971
MLN	GCG	1859375	1859292	9606.ENSP00000388825	9606.ENSP00000387662	0	0	0	0	0	0	0.9	0.725	0	0.971
GCG	NPS	1859292	1858560	9606.ENSP00000387662	9606.ENSP00000381105	0	0	0	0	0	0	0.9	0.727	0	0.971
NPS	HCRTR1	1858560	1855973	9606.ENSP00000381105	9606.ENSP00000362810	0	0	0	0	0	0	0.9	0.725	0	0.971
TAC1	OXT	1850311	1842661	9606.ENSP00000321106	9606.ENSP00000217386	0	0	0	0	0	0	0.9	0.72	0	0.97
MLN	TAC1	1859375	1850311	9606.ENSP00000388825	9606.ENSP00000321106	0	0	0	0	0	0	0.9	0.721	0	0.97
GRM5	APP	1848814	1846936	9606.ENSP00000306138	9606.ENSP00000284981	0	0	0	0	0	0	0.9	0.716	0	0.97
CCK	TRH	1851885	1848532	9606.ENSP00000335657	9606.ENSP00000303452	0	0	0	0	0	0	0.9	0.72	0	0.97
NTS	OXT	1844400	1842661	9606.ENSP00000256010	9606.ENSP00000217386	0	0	0	0	0	0	0.9	0.708	0	0.969
TRH	GRP	1848532	1844471	9606.ENSP00000303452	9606.ENSP00000256857	0	0	0	0	0	0	0.9	0.705	0	0.969
TBXA2R	epinephrine	1859713	-5815	9606.ENSP00000393333	-1.CID000005815	0	0	0	0	0	0.273	0.9	0.603	0	0.969
CCKAR	GRP	1847590	1844471	9606.ENSP00000295589	9606.ENSP00000256857	0	0	0	0	0	0	0.9	0.7	0	0.968
acetylcholine	PGF2 alpha	-187	-5280363	-1.CID000000187	-1.CID005280363	0	0	0	0	0	0	0.9	0.697	0	0.968
MLN	GRP	1859375	1844471	9606.ENSP00000388825	9606.ENSP00000256857	0	0	0	0	0	0	0.9	0.7	0	0.968
acetylcholine	thromboxane A2	-187	-5280497	-1.CID000000187	-1.CID005280497	0	0	0	0	0	0	0.9	0.686	0	0.967
histamine	MgATP	-774	-5957	-1.CID000000774	-1.CID000005957	0	0	0	0	0	0	0.9	0.687	0	0.967
PMCH	HCRT	1851448	1847406	9606.ENSP00000332225	9606.ENSP00000293330	0	0	0	0	0.091	0	0.9	0.675	0	0.967
APP	GRM1	1846936	1846816	9606.ENSP00000284981	9606.ENSP00000282753	0	0	0	0	0	0	0.9	0.688	0	0.967
norepinephrine	prostaglandin .	-439260	-5280360	-1.CID000439260	-1.CID005280360	0	0	0	0	0	0	0.9	0.674	0	0.966
acetylcholine	prostaglandin .	-187	-5280360	-1.CID000000187	-1.CID005280360	0	0	0	0	0	0	0.9	0.666	0	0.965
GCG	TAC1	1859292	1850311	9606.ENSP00000387662	9606.ENSP00000321106	0	0	0	0	0	0	0.9	0.671	0	0.965
TAC1	histamine	1850311	-774	9606.ENSP00000321106	-1.CID000000774	0	0	0	0	0	0	0.9	0.662	0	0.965
histamine	serotonine	-774	-5202	-1.CID000000774	-1.CID000005202	0	0	0	0	0	0	0.9	0.655	0	0.964
AVP	TRH	1857196	1848532	9606.ENSP00000369647	9606.ENSP00000303452	0	0	0	0	0	0	0.9	0.66	0	0.964
NPS	PMCH	1858560	1851448	9606.ENSP00000381105	9606.ENSP00000332225	0	0	0	0	0	0	0.9	0.662	0	0.964
GNAQ	KALRN	1847018	1843581	9606.ENSP00000286548	9606.ENSP00000240874	0	0	0	0	0	0	0.9	0.645	0	0.963
TBXA2R	norepinephrine	1859713	-439260	9606.ENSP00000393333	-1.CID000439260	0	0	0	0	0	0.249	0.9	0.537	0	0.963
OXT	PGF2 alpha	1842661	-5280363	9606.ENSP00000217386	-1.CID005280363	0	0	0	0	0	0	0.9	0.642	0	0.963
GCG	AVP	1859292	1857196	9606.ENSP00000387662	9606.ENSP00000369647	0	0	0	0	0	0	0.9	0.649	0	0.963
NMU	GHSR	1845502	1843590	9606.ENSP00000264218	9606.ENSP00000241256	0	0	0	0	0	0	0.9	0.654	0	0.963
GCG	TRH	1859292	1848532	9606.ENSP00000387662	9606.ENSP00000303452	0	0	0	0	0	0	0.9	0.645	0	0.962
GRP	OXT	1844471	1842661	9606.ENSP00000256857	9606.ENSP00000217386	0	0	0	0	0	0	0.9	0.636	0	0.962
histamine	thromboxane A2	-774	-5280497	-1.CID000000774	-1.CID005280497	0	0	0	0	0	0	0.9	0.635	0	0.962
NPS	GHSR	1858560	1843590	9606.ENSP00000381105	9606.ENSP00000241256	0	0	0	0	0	0	0.9	0.643	0	0.962
epinephrine	thromboxane A2	-5815	-5280497	-1.CID000005815	-1.CID005280497	0	0	0	0	0	0	0.9	0.632	0	0.962
MgATP	prostaglandin .	-5957	-5280360	-1.CID000005957	-1.CID005280360	0	0	0	0	0	0	0.9	0.628	0	0.961
NPS	CCKAR	1858560	1847590	9606.ENSP00000381105	9606.ENSP00000295589	0	0	0	0	0	0	0.9	0.631	0	0.961
NPS	TACR1	1858560	1848544	9606.ENSP00000381105	9606.ENSP00000303522	0	0	0	0	0	0	0.9	0.635	0	0.961
NPS	acetylcholine	1858560	-187	9606.ENSP00000381105	-1.CID000000187	0	0	0	0	0	0	0.9	0.62	0	0.96
GCG	OXT	1859292	1842661	9606.ENSP00000387662	9606.ENSP00000217386	0	0	0	0	0	0	0.9	0.623	0	0.96
AVP	TAC1	1857196	1850311	9606.ENSP00000369647	9606.ENSP00000321106	0	0	0	0	0	0	0.9	0.623	0	0.96
MgATP	rosiglitazone	-5957	-77998	-1.CID000005957	-1.CID000077998	0	0	0	0	0	0	0.9	0.6	0	0.958
TACR1	NTS	1848544	1844400	9606.ENSP00000303522	9606.ENSP00000256010	0	0	0	0	0	0	0.9	0.606	0	0.958
HCRTR1	NMU	1855973	1845502	9606.ENSP00000362810	9606.ENSP00000264218	0	0	0	0	0	0.566	0.9	0.112	0	0.958
NMS	HCRTR1	1856567	1855973	9606.ENSP00000366061	9606.ENSP00000362810	0	0	0	0	0	0.566	0.9	0.109	0	0.957
acetylcholine	serotonine	-187	-5202	-1.CID000000187	-1.CID000005202	0	0	0	0	0	0	0.9	0.591	0	0.957
norepinephrine	thromboxane A2	-439260	-5280497	-1.CID000439260	-1.CID005280497	0	0	0	0	0	0	0.9	0.586	0	0.957
NPS	norepinephrine	1858560	-439260	9606.ENSP00000381105	-1.CID000439260	0	0	0	0	0	0	0.9	0.59	0	0.957
NPS	NMU	1858560	1845502	9606.ENSP00000381105	9606.ENSP00000264218	0	0	0	0	0	0	0.9	0.582	0	0.956
AVP	GRP	1857196	1844471	9606.ENSP00000369647	9606.ENSP00000256857	0	0	0	0	0	0	0.9	0.583	0	0.956
AVP	NTS	1857196	1844400	9606.ENSP00000369647	9606.ENSP00000256010	0	0	0	0	0	0	0.9	0.58	0	0.956
GCG	CCKAR	1859292	1847590	9606.ENSP00000387662	9606.ENSP00000295589	0	0	0	0	0	0	0.9	0.581	0	0.956
MLN	NPS	1859375	1858560	9606.ENSP00000388825	9606.ENSP00000381105	0	0	0	0	0	0	0.9	0.58	0	0.956
TBXA2R	serotonine	1859713	-5202	9606.ENSP00000393333	-1.CID000005202	0	0	0	0	0	0.31	0.9	0.406	0	0.956
GCG	norepinephrine	1859292	-439260	9606.ENSP00000387662	-1.CID000439260	0	0	0	0	0	0	0.9	0.581	0	0.956
AVP	CCK	1857196	1851885	9606.ENSP00000369647	9606.ENSP00000335657	0	0	0	0	0	0	0.9	0.581	0	0.956
CCK	GHSR	1851885	1843590	9606.ENSP00000335657	9606.ENSP00000241256	0	0	0	0	0	0	0.9	0.585	0	0.956
GCG	GHSR	1859292	1843590	9606.ENSP00000387662	9606.ENSP00000241256	0	0	0	0	0	0	0.9	0.581	0	0.956
epinephrine	prostaglandin .	-5815	-5280360	-1.CID000005815	-1.CID005280360	0	0	0	0	0	0	0.9	0.571	0	0.955
NMU	NTS	1845502	1844400	9606.ENSP00000264218	9606.ENSP00000256010	0	0	0	0	0	0	0.9	0.56	0	0.954
CCKAR	NTS	1847590	1844400	9606.ENSP00000295589	9606.ENSP00000256010	0	0	0	0	0	0	0.9	0.561	0	0.954
CCK	acetylcholine	1851885	-187	9606.ENSP00000335657	-1.CID000000187	0	0	0	0	0	0	0.9	0.552	0	0.953
AVP	norepinephrine	1857196	-439260	9606.ENSP00000369647	-1.CID000439260	0	0	0	0	0	0	0.9	0.545	0	0.953
TBXA2R	GNG2	1859713	1851723	9606.ENSP00000393333	9606.ENSP00000334448	0	0	0	0	0	0.512	0.9	0.104	0	0.952
epinephrine	PGF2 alpha	-5815	-5280363	-1.CID000005815	-1.CID005280363	0	0	0	0	0	0	0.9	0.536	0	0.952
palmitate	rosiglitazone	-985	-77998	-1.CID000000985	-1.CID000077998	0	0	0	0	0	0	0.9	0.533	0	0.951
CCK	HCRT	1851885	1847406	9606.ENSP00000335657	9606.ENSP00000293330	0	0	0	0	0	0	0.9	0.503	0	0.948
NPS	MCHR1	1858560	1843943	9606.ENSP00000381105	9606.ENSP00000249016	0	0	0	0	0	0	0.9	0.508	0	0.948
NTS	GHSR	1844400	1843590	9606.ENSP00000256010	9606.ENSP00000241256	0	0	0	0	0	0	0.9	0.503	0	0.948
TRH	GHSR	1848532	1843590	9606.ENSP00000303452	9606.ENSP00000241256	0	0	0	0	0	0	0.9	0.507	0	0.948
palmitate	epinephrine	-985	-5815	-1.CID000000985	-1.CID000005815	0	0	0	0	0	0	0.9	0.488	0	0.947
MLN	NMU	1859375	1845502	9606.ENSP00000388825	9606.ENSP00000264218	0	0	0	0	0	0	0.9	0.499	0	0.947
GCGR	MCHR1	1858855	1843943	9606.ENSP00000383558	9606.ENSP00000249016	0	0	0	0	0	0	0.9	0.496	0	0.947
OXT	norepinephrine	1842661	-439260	9606.ENSP00000217386	-1.CID000439260	0	0	0	0	0	0	0.9	0.493	0	0.947
TRH	norepinephrine	1848532	-439260	9606.ENSP00000303452	-1.CID000439260	0	0	0	0	0	0	0.9	0.475	0	0.946
NTS	histamine	1844400	-774	9606.ENSP00000256010	-1.CID000000774	0	0	0	0	0	0	0.9	0.476	0	0.946
NMUR1	palmitate	1848781	-985	9606.ENSP00000305877	-1.CID000000985	0	0	0	0	0	0.322	0.9	0.236	0	0.945
CCKAR	acetylcholine	1847590	-187	9606.ENSP00000295589	-1.CID000000187	0	0	0	0	0	0	0.9	0.468	0	0.945
HCRTR1	palmitate	1855973	-985	9606.ENSP00000362810	-1.CID000000985	0	0	0	0	0	0.322	0.9	0.236	0	0.945
serotonine	epinephrine	-5202	-5815	-1.CID000005202	-1.CID000005815	0	0	0	0	0	0	0.9	0.471	0	0.945
CCKAR	palmitate	1847590	-985	9606.ENSP00000295589	-1.CID000000985	0	0	0	0	0	0.322	0.9	0.236	0	0.945
TRH	HCRT	1848532	1847406	9606.ENSP00000303452	9606.ENSP00000293330	0	0	0	0	0	0	0.9	0.475	0	0.945
CCK	NMU	1851885	1845502	9606.ENSP00000335657	9606.ENSP00000264218	0	0	0	0	0	0	0.9	0.478	0	0.945
MCHR1	palmitate	1843943	-985	9606.ENSP00000249016	-1.CID000000985	0	0	0	0	0	0.322	0.9	0.236	0	0.945
CCKAR	OXT	1847590	1842661	9606.ENSP00000295589	9606.ENSP00000217386	0	0	0	0	0	0	0.9	0.474	0	0.945
NPS	TACR2	1858560	1855880	9606.ENSP00000381105	9606.ENSP00000362403	0	0	0	0	0	0	0.9	0.482	0	0.945
NPS	histamine	1858560	-774	9606.ENSP00000381105	-1.CID000000774	0	0	0	0	0	0	0.9	0.473	0	0.945
TBXA2R	palmitate	1859713	-985	9606.ENSP00000393333	-1.CID000000985	0	0	0	0	0	0.322	0.9	0.236	0	0.945
GHSR	palmitate	1843590	-985	9606.ENSP00000241256	-1.CID000000985	0	0	0	0	0	0.322	0.9	0.236	0	0.945
OPN4	palmitate	1855613	-985	9606.ENSP00000361141	-1.CID000000985	0	0	0	0	0	0.322	0.9	0.236	0	0.945
TRH	CCKAR	1848532	1847590	9606.ENSP00000303452	9606.ENSP00000295589	0	0	0	0	0	0	0.9	0.47	0	0.944
TAC1	CCKAR	1850311	1847590	9606.ENSP00000321106	9606.ENSP00000295589	0	0	0	0	0	0	0.9	0.472	0	0.944
NMU	GRP	1845502	1844471	9606.ENSP00000264218	9606.ENSP00000256857	0	0	0	0	0	0	0.9	0.472	0	0.944
NPS	GRM5	1858560	1848814	9606.ENSP00000381105	9606.ENSP00000306138	0	0	0	0	0	0	0.9	0.463	0	0.944
MgATP	thromboxane A2	-5957	-5280497	-1.CID000005957	-1.CID005280497	0	0	0	0	0	0	0.9	0.464	0	0.944
HCRTR1	MCHR1	1855973	1843943	9606.ENSP00000362810	9606.ENSP00000249016	0	0	0	0	0	0	0.9	0.472	0	0.944
HCRT	histamine	1847406	-774	9606.ENSP00000293330	-1.CID000000774	0	0	0	0	0	0	0.9	0.453	0	0.943
NPS	GRM1	1858560	1846816	9606.ENSP00000381105	9606.ENSP00000282753	0	0	0	0	0	0	0.9	0.455	0	0.943
NMS	NTS	1856567	1844400	9606.ENSP00000366061	9606.ENSP00000256010	0	0	0	0	0	0	0.9	0.459	0	0.943
CCK	GRM1	1851885	1846816	9606.ENSP00000335657	9606.ENSP00000282753	0	0	0	0	0	0	0.9	0.457	0	0.943
GNAQ	GRM1	1847018	1846816	9606.ENSP00000286548	9606.ENSP00000282753	0	0	0	0	0	0	0.9	0.453	0	0.943
NPS	epinephrine	1858560	-5815	9606.ENSP00000381105	-1.CID000005815	0	0	0	0	0	0	0.9	0.442	0	0.942
NMS	GRP	1856567	1844471	9606.ENSP00000366061	9606.ENSP00000256857	0	0	0	0	0	0	0.9	0.453	0	0.942
TRH	GNA11	1848532	1842246	9606.ENSP00000303452	9606.ENSP00000078429	0	0	0	0	0	0	0.9	0.45	0	0.942
CCKAR	histamine	1847590	-774	9606.ENSP00000295589	-1.CID000000774	0	0	0	0	0	0.204	0.9	0.323	0	0.942
HCRT	norepinephrine	1847406	-439260	9606.ENSP00000293330	-1.CID000439260	0	0	0	0	0	0	0.9	0.439	0	0.942
AVP	epinephrine	1857196	-5815	9606.ENSP00000369647	-1.CID000005815	0	0	0	0	0	0	0.9	0.444	0	0.942
GRM5	GNAQ	1848814	1847018	9606.ENSP00000306138	9606.ENSP00000286548	0	0	0	0	0	0	0.9	0.436	0	0.941
HCRTR1	histamine	1855973	-774	9606.ENSP00000362810	-1.CID000000774	0	0	0	0	0	0.204	0.9	0.302	0	0.941
NMU	OXT	1845502	1842661	9606.ENSP00000264218	9606.ENSP00000217386	0	0	0	0	0	0	0.9	0.434	0	0.941
HCRT	acetylcholine	1847406	-187	9606.ENSP00000293330	-1.CID000000187	0	0	0	0	0	0	0.9	0.432	0	0.941
HCRT	OXT	1847406	1842661	9606.ENSP00000293330	9606.ENSP00000217386	0	0	0	0	0	0	0.9	0.427	0	0.94
GCGR	HCRT	1858855	1847406	9606.ENSP00000383558	9606.ENSP00000293330	0	0	0	0	0	0	0.9	0.429	0	0.94
GHSR	norepinephrine	1843590	-439260	9606.ENSP00000241256	-1.CID000439260	0	0	0	0	0	0.249	0.9	0.25	0	0.94
NPS	NMS	1858560	1856567	9606.ENSP00000381105	9606.ENSP00000366061	0	0	0	0	0	0	0.9	0.416	0	0.939
MLN	CCKAR	1859375	1847590	9606.ENSP00000388825	9606.ENSP00000295589	0	0	0	0	0	0	0.9	0.419	0	0.939
GNG2	GNA15	1851723	1845252	9606.ENSP00000334448	9606.ENSP00000262958	0	0	0	0	0	0	0.9	0.417	0	0.939
GCGR	CCK	1858855	1851885	9606.ENSP00000383558	9606.ENSP00000335657	0	0	0	0	0	0	0.9	0.417	0	0.939
MLN	OXT	1859375	1842661	9606.ENSP00000388825	9606.ENSP00000217386	0	0	0	0	0	0	0.9	0.419	0	0.939
CCK	histamine	1851885	-774	9606.ENSP00000335657	-1.CID000000774	0	0	0	0	0	0	0.9	0.411	0	0.939
HCRT	GHSR	1847406	1843590	9606.ENSP00000293330	9606.ENSP00000241256	0	0	0	0	0	0	0.9	0.417	0	0.939
TRH	GNA15	1848532	1845252	9606.ENSP00000303452	9606.ENSP00000262958	0	0	0	0	0	0	0.9	0.416	0	0.939
NTS	acetylcholine	1844400	-187	9606.ENSP00000256010	-1.CID000000187	0	0	0	0	0	0	0.9	0.398	0	0.938
NTS	norepinephrine	1844400	-439260	9606.ENSP00000256010	-1.CID000439260	0	0	0	0	0	0	0.9	0.405	0	0.938
NMUR1	NTS	1848781	1844400	9606.ENSP00000305877	9606.ENSP00000256010	0	0	0	0	0	0	0.9	0.407	0	0.938
MLN	TRH	1859375	1848532	9606.ENSP00000388825	9606.ENSP00000303452	0	0	0	0	0	0	0.9	0.415	0	0.938
GRP	GNA11	1844471	1842246	9606.ENSP00000256857	9606.ENSP00000078429	0	0	0	0	0	0	0.9	0.407	0	0.938
OXT	prostaglandin .	1842661	-5280360	9606.ENSP00000217386	-1.CID005280360	0	0	0	0	0	0	0.9	0.4	0	0.938
GNA15	GRP	1845252	1844471	9606.ENSP00000262958	9606.ENSP00000256857	0	0	0	0	0	0	0.9	0.407	0	0.938
MgATP	PGF2 alpha	-5957	-5280363	-1.CID000005957	-1.CID005280363	0	0	0	0	0	0	0.9	0.395	0	0.937
TAC1	MgATP	1850311	-5957	9606.ENSP00000321106	-1.CID000005957	0	0	0	0	0	0	0.9	0.392	0	0.937
OXT	epinephrine	1842661	-5815	9606.ENSP00000217386	-1.CID000005815	0	0	0	0	0	0	0.9	0.396	0	0.937
TAC1	prostaglandin .	1850311	-5280360	9606.ENSP00000321106	-1.CID005280360	0	0	0	0	0	0	0.9	0.397	0	0.937
TACR1	histamine	1848544	-774	9606.ENSP00000303522	-1.CID000000774	0	0	0	0	0	0	0.9	0.377	0	0.936
GNAQ	thromboxane A2	1847018	-5280497	9606.ENSP00000286548	-1.CID005280497	0	0	0	0	0	0	0.9	0.385	0	0.936
HCRTR1	CCK	1855973	1851885	9606.ENSP00000362810	9606.ENSP00000335657	0	0	0	0	0	0	0.9	0.393	0	0.936
MgATP	uridine diphos.	-5957	-6031	-1.CID000005957	-1.CID000006031	0	0	0	0	0	0	0.9	0.385	0	0.936
AVP	HCRT	1857196	1847406	9606.ENSP00000369647	9606.ENSP00000293330	0	0	0	0	0	0	0.9	0.386	0	0.936
OPN4	serotonine	1855613	-5202	9606.ENSP00000361141	-1.CID000005202	0	0	0	0	0	0.31	0.9	0.13	0	0.936
GRP	GHSR	1844471	1843590	9606.ENSP00000256857	9606.ENSP00000241256	0	0	0	0	0	0	0.9	0.394	0	0.936
MCHR1	serotonine	1843943	-5202	9606.ENSP00000249016	-1.CID000005202	0	0	0	0	0	0.31	0.9	0.127	0	0.936
NMUR1	histamine	1848781	-774	9606.ENSP00000305877	-1.CID000000774	0	0	0	0	0	0.204	0.9	0.236	0	0.935
HCRTR1	PMCH	1855973	1851448	9606.ENSP00000362810	9606.ENSP00000332225	0	0	0	0	0	0	0.9	0.386	0	0.935
OPN4	histamine	1855613	-774	9606.ENSP00000361141	-1.CID000000774	0	0	0	0	0	0.204	0.9	0.236	0	0.935
MCHR1	histamine	1843943	-774	9606.ENSP00000249016	-1.CID000000774	0	0	0	0	0	0.204	0.9	0.236	0	0.935
GHSR	histamine	1843590	-774	9606.ENSP00000241256	-1.CID000000774	0	0	0	0	0	0.204	0.9	0.236	0	0.935
AVP	GHSR	1857196	1843590	9606.ENSP00000369647	9606.ENSP00000241256	0	0	0	0	0	0	0.9	0.382	0	0.935
GNG2	GNAQ	1851723	1847018	9606.ENSP00000334448	9606.ENSP00000286548	0	0	0	0	0	0	0.9	0.377	0	0.935
GRP	acetylcholine	1844471	-187	9606.ENSP00000256857	-1.CID000000187	0	0	0	0	0	0	0.9	0.362	0	0.934
AVP	NMU	1857196	1845502	9606.ENSP00000369647	9606.ENSP00000264218	0	0	0	0	0	0	0.9	0.369	0	0.934
GHSR	prostaglandin .	1843590	-5280360	9606.ENSP00000241256	-1.CID005280360	0	0	0	0	0	0.309	0.9	0.104	0	0.934
CCK	norepinephrine	1851885	-439260	9606.ENSP00000335657	-1.CID000439260	0	0	0	0	0	0	0.9	0.368	0	0.934
GCG	HCRT	1859292	1847406	9606.ENSP00000387662	9606.ENSP00000293330	0	0	0	0	0	0	0.9	0.371	0	0.934
GRP	histamine	1844471	-774	9606.ENSP00000256857	-1.CID000000774	0	0	0	0	0	0	0.9	0.356	0	0.933
CCK	GRM5	1851885	1848814	9606.ENSP00000335657	9606.ENSP00000306138	0	0	0	0	0	0	0.9	0.358	0	0.933
HRH1	acetylcholine	1858448	-187	9606.ENSP00000380247	-1.CID000000187	0	0	0	0	0	0.24	0.9	0.173	0	0.933
TRH	NMU	1848532	1845502	9606.ENSP00000303452	9606.ENSP00000264218	0	0	0	0	0	0	0.9	0.358	0	0.933
acetylcholine	rosiglitazone	-187	-77998	-1.CID000000187	-1.CID000077998	0	0	0	0	0	0	0.9	0.354	0	0.933
GCG	GNA11	1859292	1842246	9606.ENSP00000387662	9606.ENSP00000078429	0	0	0	0	0	0	0.9	0.36	0	0.933
NPS	NMUR1	1858560	1848781	9606.ENSP00000381105	9606.ENSP00000305877	0	0	0	0	0	0	0.9	0.358	0	0.933
MLN	AVP	1859375	1857196	9606.ENSP00000388825	9606.ENSP00000369647	0	0	0	0	0	0	0.9	0.361	0	0.933
GCG	GNA15	1859292	1845252	9606.ENSP00000387662	9606.ENSP00000262958	0	0	0	0	0	0	0.9	0.359	0	0.933
TAC1	GRM1	1850311	1846816	9606.ENSP00000321106	9606.ENSP00000282753	0	0	0	0	0	0	0.9	0.356	0	0.932
GNAQ	MCHR1	1847018	1843943	9606.ENSP00000286548	9606.ENSP00000249016	0	0	0	0	0	0.073	0.9	0.33	0	0.932
GHSR	OXT	1843590	1842661	9606.ENSP00000241256	9606.ENSP00000217386	0	0	0	0	0	0	0.9	0.35	0	0.932
NMU	MCHR1	1845502	1843943	9606.ENSP00000264218	9606.ENSP00000249016	0	0	0	0	0	0	0.9	0.35	0	0.932
OPN4	GNA11	1855613	1842246	9606.ENSP00000361141	9606.ENSP00000078429	0	0	0	0	0	0.073	0.9	0.334	0	0.932
TAC1	GRM5	1850311	1848814	9606.ENSP00000321106	9606.ENSP00000306138	0	0	0	0	0	0	0.9	0.357	0	0.932
HCRT	NTS	1847406	1844400	9606.ENSP00000293330	9606.ENSP00000256010	0	0	0	0	0	0	0.9	0.35	0	0.932
TAC1	GHSR	1850311	1843590	9606.ENSP00000321106	9606.ENSP00000241256	0	0	0	0	0	0	0.9	0.343	0	0.931
GCGR	CCKAR	1858855	1847590	9606.ENSP00000383558	9606.ENSP00000295589	0	0	0	0	0	0	0.9	0.342	0	0.931
OPN4	GNAQ	1855613	1847018	9606.ENSP00000361141	9606.ENSP00000286548	0	0	0	0	0	0.073	0.9	0.321	0	0.931
HCRT	NMU	1847406	1845502	9606.ENSP00000293330	9606.ENSP00000264218	0	0	0	0	0	0	0.9	0.34	0	0.931
GRM5	NTS	1848814	1844400	9606.ENSP00000306138	9606.ENSP00000256010	0	0	0	0	0	0	0.9	0.342	0	0.931
OXT	histamine	1842661	-774	9606.ENSP00000217386	-1.CID000000774	0	0	0	0	0	0	0.9	0.33	0	0.931
MCHR1	norepinephrine	1843943	-439260	9606.ENSP00000249016	-1.CID000439260	0	0	0	0	0	0.249	0.9	0.134	0	0.931
CCKAR	epinephrine	1847590	-5815	9606.ENSP00000295589	-1.CID000005815	0	0	0	0	0	0.273	0.9	0.116	0	0.931
CCK	GNA15	1851885	1845252	9606.ENSP00000335657	9606.ENSP00000262958	0	0	0	0	0	0	0.9	0.346	0	0.931
serotonine	prostaglandin .	-5202	-5280360	-1.CID000005202	-1.CID005280360	0	0	0	0	0	0	0.9	0.336	0	0.931
AVP	GNA15	1857196	1845252	9606.ENSP00000369647	9606.ENSP00000262958	0	0	0	0	0	0	0.9	0.342	0	0.931
CCK	GNA11	1851885	1842246	9606.ENSP00000335657	9606.ENSP00000078429	0	0	0	0	0	0	0.9	0.346	0	0.931
NPS	GNA11	1858560	1842246	9606.ENSP00000381105	9606.ENSP00000078429	0	0	0	0	0	0	0.9	0.342	0	0.931
GCG	NMU	1859292	1845502	9606.ENSP00000387662	9606.ENSP00000264218	0	0	0	0	0	0	0.9	0.347	0	0.931
GCGR	NPS	1858855	1858560	9606.ENSP00000383558	9606.ENSP00000381105	0	0	0	0	0	0	0.9	0.344	0	0.931
HCRTR1	norepinephrine	1855973	-439260	9606.ENSP00000362810	-1.CID000439260	0	0	0	0	0	0.249	0.9	0.143	0	0.931
TBXA2R	GNA15	1859713	1845252	9606.ENSP00000393333	9606.ENSP00000262958	0	0	0	0	0	0.073	0.9	0.319	0	0.931
HCRTR1	PGF2 alpha	1855973	-5280363	9606.ENSP00000362810	-1.CID005280363	0	0	0	0	0	0.235	0.9	0.148	0	0.93
CCKAR	PGF2 alpha	1847590	-5280363	9606.ENSP00000295589	-1.CID005280363	0	0	0	0	0	0.235	0.9	0.148	0	0.93
HCRTR1	NTS	1855973	1844400	9606.ENSP00000362810	9606.ENSP00000256010	0	0	0	0	0	0	0.9	0.329	0	0.93
NMUR1	PGF2 alpha	1848781	-5280363	9606.ENSP00000305877	-1.CID005280363	0	0	0	0	0	0.235	0.9	0.148	0	0.93
GHSR	epinephrine	1843590	-5815	9606.ENSP00000241256	-1.CID000005815	0	0	0	0	0	0.273	0.9	0.1	0	0.93
AVP	CCKAR	1857196	1847590	9606.ENSP00000369647	9606.ENSP00000295589	0	0	0	0	0	0	0.9	0.332	0	0.93
NTS	MCHR1	1844400	1843943	9606.ENSP00000256010	9606.ENSP00000249016	0	0	0	0	0	0	0.9	0.33	0	0.93
GHSR	PGF2 alpha	1843590	-5280363	9606.ENSP00000241256	-1.CID005280363	0	0	0	0	0	0.235	0.9	0.148	0	0.93
OPN4	PGF2 alpha	1855613	-5280363	9606.ENSP00000361141	-1.CID005280363	0	0	0	0	0	0.235	0.9	0.148	0	0.93
AVP	GNA11	1857196	1842246	9606.ENSP00000369647	9606.ENSP00000078429	0	0	0	0	0	0	0.9	0.33	0	0.93
NPS	GNA15	1858560	1845252	9606.ENSP00000381105	9606.ENSP00000262958	0	0	0	0	0	0	0.9	0.33	0	0.93
GNG2	GNA11	1851723	1842246	9606.ENSP00000334448	9606.ENSP00000078429	0	0	0	0	0	0	0.9	0.329	0	0.93
TBXA2R	MgATP	1859713	-5957	9606.ENSP00000393333	-1.CID000005957	0	0	0	0	0	0	0.9	0.326	0	0.93
MCHR1	PGF2 alpha	1843943	-5280363	9606.ENSP00000249016	-1.CID005280363	0	0	0	0	0	0.235	0.9	0.148	0	0.93
HCRTR1	rosiglitazone	1855973	-77998	9606.ENSP00000362810	-1.CID000077998	0	0	0	0	0	0.316	0.9	0	0	0.929
OPN4	norepinephrine	1855613	-439260	9606.ENSP00000361141	-1.CID000439260	0	0	0	0	0	0.249	0.9	0.112	0	0.929
HCRT	MCHR1	1847406	1843943	9606.ENSP00000293330	9606.ENSP00000249016	0	0	0	0	0	0	0.9	0.326	0	0.929
NMUR1	rosiglitazone	1848781	-77998	9606.ENSP00000305877	-1.CID000077998	0	0	0	0	0	0.316	0.9	0	0	0.929
CCK	MCHR1	1851885	1843943	9606.ENSP00000335657	9606.ENSP00000249016	0	0	0	0	0	0	0.9	0.325	0	0.929
TBXA2R	rosiglitazone	1859713	-77998	9606.ENSP00000393333	-1.CID000077998	0	0	0	0	0	0.316	0.9	0	0	0.929
TRH	GNAQ	1848532	1847018	9606.ENSP00000303452	9606.ENSP00000286548	0	0	0	0	0	0	0.9	0.325	0	0.929
TAC1	NMU	1850311	1845502	9606.ENSP00000321106	9606.ENSP00000264218	0	0	0	0	0	0	0.9	0.325	0	0.929
GNAQ	OXT	1847018	1842661	9606.ENSP00000286548	9606.ENSP00000217386	0	0	0	0	0	0	0.9	0.324	0	0.929
GHSR	rosiglitazone	1843590	-77998	9606.ENSP00000241256	-1.CID000077998	0	0	0	0	0	0.316	0.9	0	0	0.929
CCKAR	rosiglitazone	1847590	-77998	9606.ENSP00000295589	-1.CID000077998	0	0	0	0	0	0.316	0.9	0	0	0.929
GRM5	OXT	1848814	1842661	9606.ENSP00000306138	9606.ENSP00000217386	0	0	0	0	0	0	0.9	0.324	0	0.929
NPS	MgATP	1858560	-5957	9606.ENSP00000381105	-1.CID000005957	0	0	0	0	0	0	0.9	0.316	0	0.929
GNAQ	GRP	1847018	1844471	9606.ENSP00000286548	9606.ENSP00000256857	0	0	0	0	0	0	0.9	0.324	0	0.929
OXT	acetylcholine	1842661	-187	9606.ENSP00000217386	-1.CID000000187	0	0	0	0	0	0	0.9	0.32	0	0.929
OPN4	rosiglitazone	1855613	-77998	9606.ENSP00000361141	-1.CID000077998	0	0	0	0	0	0.316	0.9	0	0	0.929
GCG	rosiglitazone	1859292	-77998	9606.ENSP00000387662	-1.CID000077998	0	0	0	0	0	0	0.9	0.311	0	0.929
palmitate	norepinephrine	-985	-439260	-1.CID000000985	-1.CID000439260	0	0	0	0	0	0	0.9	0.314	0	0.929
MCHR1	rosiglitazone	1843943	-77998	9606.ENSP00000249016	-1.CID000077998	0	0	0	0	0	0.316	0.9	0	0	0.929
OPN4	prostaglandin .	1855613	-5280360	9606.ENSP00000361141	-1.CID005280360	0	0	0	0	0	0.309	0.9	0	0	0.928
GHSR	serotonine	1843590	-5202	9606.ENSP00000241256	-1.CID000005202	0	0	0	0	0	0.31	0.9	0	0	0.928
HCRTR1	prostaglandin .	1855973	-5280360	9606.ENSP00000362810	-1.CID005280360	0	0	0	0	0	0.309	0.9	0	0	0.928
HCRTR1	serotonine	1855973	-5202	9606.ENSP00000362810	-1.CID000005202	0	0	0	0	0	0.31	0.9	0	0	0.928
NMUR1	prostaglandin .	1848781	-5280360	9606.ENSP00000305877	-1.CID005280360	0	0	0	0	0	0.309	0.9	0	0	0.928
CCKAR	serotonine	1847590	-5202	9606.ENSP00000295589	-1.CID000005202	0	0	0	0	0	0.31	0.9	0	0	0.928
serotonine	thromboxane A2	-5202	-5280497	-1.CID000005202	-1.CID005280497	0	0	0	0	0	0	0.9	0.306	0	0.928
MCHR1	prostaglandin .	1843943	-5280360	9606.ENSP00000249016	-1.CID005280360	0	0	0	0	0	0.309	0.9	0	0	0.928
GRM1	GNA11	1846816	1842246	9606.ENSP00000282753	9606.ENSP00000078429	0	0	0	0	0	0	0.9	0.312	0	0.928
APP	acetylcholine	1846936	-187	9606.ENSP00000284981	-1.CID000000187	0	0	0	0	0	0	0.9	0.302	0	0.928
CCKAR	prostaglandin .	1847590	-5280360	9606.ENSP00000295589	-1.CID005280360	0	0	0	0	0	0.309	0.9	0	0	0.928
NMUR1	serotonine	1848781	-5202	9606.ENSP00000305877	-1.CID000005202	0	0	0	0	0	0.31	0.9	0	0	0.928
GRM1	NTS	1846816	1844400	9606.ENSP00000282753	9606.ENSP00000256010	0	0	0	0	0	0	0.9	0.3	0	0.927
GCGR	NTS	1858855	1844400	9606.ENSP00000383558	9606.ENSP00000256010	0	0	0	0	0	0	0.9	0.305	0	0.927
NPS	GNAQ	1858560	1847018	9606.ENSP00000381105	9606.ENSP00000286548	0	0	0	0	0	0	0.9	0.301	0	0.927
HCRTR1	acetylcholine	1855973	-187	9606.ENSP00000362810	-1.CID000000187	0	0	0	0	0	0	0.9	0.291	0	0.927
MLN	HCRT	1859375	1847406	9606.ENSP00000388825	9606.ENSP00000293330	0	0	0	0	0	0	0.9	0.3	0	0.927
GRM1	OXT	1846816	1842661	9606.ENSP00000282753	9606.ENSP00000217386	0	0	0	0	0	0	0.9	0.3	0	0.927
palmitate	prostaglandin .	-985	-5280360	-1.CID000000985	-1.CID005280360	0	0	0	0	0	0	0.9	0.297	0	0.927
TRH	epinephrine	1848532	-5815	9606.ENSP00000303452	-1.CID000005815	0	0	0	0	0	0	0.9	0.295	0	0.927
GHSR	acetylcholine	1843590	-187	9606.ENSP00000241256	-1.CID000000187	0	0	0	0	0	0	0.9	0.297	0	0.927
GCGR	palmitate	1858855	-985	9606.ENSP00000383558	-1.CID000000985	0	0	0	0	0	0	0.9	0.3	0	0.927
GNAQ	norepinephrine	1847018	-439260	9606.ENSP00000286548	-1.CID000439260	0	0	0	0	0	0	0.9	0.29	0	0.926
TAC1	serotonine	1850311	-5202	9606.ENSP00000321106	-1.CID000005202	0	0	0	0	0	0	0.9	0.282	0	0.926
GCG	HCRTR1	1859292	1855973	9606.ENSP00000387662	9606.ENSP00000362810	0	0	0	0	0	0	0.9	0.288	0	0.925
OPN4	epinephrine	1855613	-5815	9606.ENSP00000361141	-1.CID000005815	0	0	0	0	0	0.273	0.9	0	0	0.925
MCHR1	epinephrine	1843943	-5815	9606.ENSP00000249016	-1.CID000005815	0	0	0	0	0	0.273	0.9	0	0	0.925
OXT	GNA11	1842661	1842246	9606.ENSP00000217386	9606.ENSP00000078429	0	0	0	0	0	0	0.9	0.284	0	0.925
MLN	NMUR1	1859375	1848781	9606.ENSP00000388825	9606.ENSP00000305877	0	0	0	0	0	0	0.9	0.286	0	0.925
TAC1	GNA15	1850311	1845252	9606.ENSP00000321106	9606.ENSP00000262958	0	0	0	0	0	0	0.9	0.289	0	0.925
HCRTR1	epinephrine	1855973	-5815	9606.ENSP00000362810	-1.CID000005815	0	0	0	0	0	0.273	0.9	0	0	0.925
HCRTR1	TRH	1855973	1848532	9606.ENSP00000362810	9606.ENSP00000303452	0	0	0	0	0	0	0.9	0.285	0	0.925
CCK	GNAQ	1851885	1847018	9606.ENSP00000335657	9606.ENSP00000286548	0	0	0	0	0	0	0.9	0.283	0	0.925
OPN4	GNA15	1855613	1845252	9606.ENSP00000361141	9606.ENSP00000262958	0	0	0	0	0	0.073	0.9	0.261	0	0.925
TAC1	GNA11	1850311	1842246	9606.ENSP00000321106	9606.ENSP00000078429	0	0	0	0	0	0	0.9	0.287	0	0.925
GNA15	OXT	1845252	1842661	9606.ENSP00000262958	9606.ENSP00000217386	0	0	0	0	0	0	0.9	0.282	0	0.925
AVP	prostaglandin .	1857196	-5280360	9606.ENSP00000369647	-1.CID005280360	0	0	0	0	0	0	0.9	0.276	0	0.925
MLN	acetylcholine	1859375	-187	9606.ENSP00000388825	-1.CID000000187	0	0	0	0	0	0	0.9	0.281	0	0.925
GNA11	norepinephrine	1842246	-439260	9606.ENSP00000078429	-1.CID000439260	0	0	0	0	0	0	0.9	0.279	0	0.925
NPS	OPN4	1858560	1855613	9606.ENSP00000381105	9606.ENSP00000361141	0	0	0	0	0	0	0.9	0.288	0	0.925
NMUR1	epinephrine	1848781	-5815	9606.ENSP00000305877	-1.CID000005815	0	0	0	0	0	0.273	0.9	0	0	0.925
CCKAR	HCRT	1847590	1847406	9606.ENSP00000295589	9606.ENSP00000293330	0	0	0	0	0	0	0.9	0.284	0	0.925
TACR1	acetylcholine	1848544	-187	9606.ENSP00000303522	-1.CID000000187	0	0	0	0	0	0	0.9	0.271	0	0.924
GCG	KALRN	1859292	1843581	9606.ENSP00000387662	9606.ENSP00000240874	0	0	0	0	0	0	0.9	0.274	0	0.924
TACR1	norepinephrine	1848544	-439260	9606.ENSP00000303522	-1.CID000439260	0	0	0	0	0	0	0.9	0.267	0	0.924
TAC1	epinephrine	1850311	-5815	9606.ENSP00000321106	-1.CID000005815	0	0	0	0	0	0	0.9	0.268	0	0.924
KALRN	GNA11	1843581	1842246	9606.ENSP00000240874	9606.ENSP00000078429	0	0	0	0	0	0	0.9	0.279	0	0.924
GCGR	GHSR	1858855	1843590	9606.ENSP00000383558	9606.ENSP00000241256	0	0	0	0	0	0	0.9	0.275	0	0.924
GNAQ	histamine	1847018	-774	9606.ENSP00000286548	-1.CID000000774	0	0	0	0	0	0	0.9	0.256	0	0.923
GNA11	thromboxane A2	1842246	-5280497	9606.ENSP00000078429	-1.CID005280497	0	0	0	0	0	0	0.9	0.256	0	0.923
GNA14	OPN4	1856528	1855613	9606.ENSP00000365807	9606.ENSP00000361141	0	0	0	0	0	0.073	0.9	0.239	0	0.923
GNA14	GNG2	1856528	1851723	9606.ENSP00000365807	9606.ENSP00000334448	0	0	0	0	0	0	0.9	0.266	0	0.923
HRH1	GNAQ	1858448	1847018	9606.ENSP00000380247	9606.ENSP00000286548	0	0	0	0	0	0	0.9	0.269	0	0.923
CCK	TACR1	1851885	1848544	9606.ENSP00000335657	9606.ENSP00000303522	0	0	0	0	0	0	0.9	0.265	0	0.923
GNA14	epinephrine	1856528	-5815	9606.ENSP00000365807	-1.CID000005815	0	0	0	0	0	0	0.9	0.261	0	0.923
GNAQ	acetylcholine	1847018	-187	9606.ENSP00000286548	-1.CID000000187	0	0	0	0	0	0	0.9	0.26	0	0.923
GCG	MCHR1	1859292	1843943	9606.ENSP00000387662	9606.ENSP00000249016	0	0	0	0	0	0	0.9	0.265	0	0.923
TRH	MCHR1	1848532	1843943	9606.ENSP00000303452	9606.ENSP00000249016	0	0	0	0	0	0	0.9	0.267	0	0.923
TBXA2R	AVP	1859713	1857196	9606.ENSP00000393333	9606.ENSP00000369647	0	0	0	0	0	0	0.9	0.264	0	0.923
GRM5	GNA11	1848814	1842246	9606.ENSP00000306138	9606.ENSP00000078429	0	0	0	0	0	0	0.9	0.262	0	0.923
NMUR1	norepinephrine	1848781	-439260	9606.ENSP00000305877	-1.CID000439260	0	0	0	0	0	0.249	0.9	0	0	0.922
CCKAR	norepinephrine	1847590	-439260	9606.ENSP00000295589	-1.CID000439260	0	0	0	0	0	0.249	0.9	0	0	0.922
AVP	MgATP	1857196	-5957	9606.ENSP00000369647	-1.CID000005957	0	0	0	0	0	0	0.9	0.249	0	0.922
NMS	HCRT	1856567	1847406	9606.ENSP00000366061	9606.ENSP00000293330	0	0	0	0	0	0	0.9	0.253	0	0.922
TACR1	GRP	1848544	1844471	9606.ENSP00000303522	9606.ENSP00000256857	0	0	0	0	0	0	0.9	0.254	0	0.922
GRM5	acetylcholine	1848814	-187	9606.ENSP00000306138	-1.CID000000187	0	0	0	0	0	0	0.9	0.247	0	0.922
NPS	APP	1858560	1846936	9606.ENSP00000381105	9606.ENSP00000284981	0	0	0	0	0	0	0.9	0.261	0	0.922
GCG	APP	1859292	1846936	9606.ENSP00000387662	9606.ENSP00000284981	0	0	0	0	0	0	0.9	0.253	0	0.922
NMUR1	thromboxane A2	1848781	-5280497	9606.ENSP00000305877	-1.CID005280497	0	0	0	0	0	0	0.9	0.236	0	0.921
TBXA2R	GRM1	1859713	1846816	9606.ENSP00000393333	9606.ENSP00000282753	0	0	0	0	0	0	0.9	0.248	0	0.921
TRH	GRM1	1848532	1846816	9606.ENSP00000303452	9606.ENSP00000282753	0	0	0	0	0	0	0.9	0.243	0	0.921
NMUR1	acetylcholine	1848781	-187	9606.ENSP00000305877	-1.CID000000187	0	0	0	0	0	0	0.9	0.236	0	0.921
GHSR	thromboxane A2	1843590	-5280497	9606.ENSP00000241256	-1.CID005280497	0	0	0	0	0	0	0.9	0.236	0	0.921
MCHR1	thromboxane A2	1843943	-5280497	9606.ENSP00000249016	-1.CID005280497	0	0	0	0	0	0	0.9	0.236	0	0.921
MCHR1	acetylcholine	1843943	-187	9606.ENSP00000249016	-1.CID000000187	0	0	0	0	0	0	0.9	0.236	0	0.921
acetylcholine	palmitate	-187	-985	-1.CID000000187	-1.CID000000985	0	0	0	0	0	0	0.9	0.234	0	0.921
AVP	acetylcholine	1857196	-187	9606.ENSP00000369647	-1.CID000000187	0	0	0	0	0	0	0.9	0.237	0	0.921
GNA15	NTS	1845252	1844400	9606.ENSP00000262958	9606.ENSP00000256010	0	0	0	0	0	0	0.9	0.243	0	0.921
HRH1	GNA11	1858448	1842246	9606.ENSP00000380247	9606.ENSP00000078429	0	0	0	0	0	0	0.9	0.242	0	0.921
GCGR	GNA15	1858855	1845252	9606.ENSP00000383558	9606.ENSP00000262958	0	0	0	0	0	0	0.9	0.251	0	0.921
CCKAR	thromboxane A2	1847590	-5280497	9606.ENSP00000295589	-1.CID005280497	0	0	0	0	0	0	0.9	0.236	0	0.921
OPN4	thromboxane A2	1855613	-5280497	9606.ENSP00000361141	-1.CID005280497	0	0	0	0	0	0	0.9	0.236	0	0.921
HCRTR1	thromboxane A2	1855973	-5280497	9606.ENSP00000362810	-1.CID005280497	0	0	0	0	0	0	0.9	0.236	0	0.921
rosiglitazone	prostaglandin .	-77998	-5280360	-1.CID000077998	-1.CID005280360	0	0	0	0	0	0	0.9	0.233	0	0.921
CCK	epinephrine	1851885	-5815	9606.ENSP00000335657	-1.CID000005815	0	0	0	0	0	0	0.9	0.241	0	0.921
GCG	GRM1	1859292	1846816	9606.ENSP00000387662	9606.ENSP00000282753	0	0	0	0	0	0	0.9	0.25	0	0.921
OPN4	acetylcholine	1855613	-187	9606.ENSP00000361141	-1.CID000000187	0	0	0	0	0	0	0.9	0.236	0	0.921
GCGR	GNA11	1858855	1842246	9606.ENSP00000383558	9606.ENSP00000078429	0	0	0	0	0	0	0.9	0.243	0	0.921
HRH1	GNA15	1858448	1845252	9606.ENSP00000380247	9606.ENSP00000262958	0	0	0	0	0	0	0.9	0.242	0	0.921
GCGR	AVP	1858855	1857196	9606.ENSP00000383558	9606.ENSP00000369647	0	0	0	0	0	0	0.9	0.234	0	0.92
GCGR	HCRTR1	1858855	1855973	9606.ENSP00000383558	9606.ENSP00000362810	0	0	0	0	0	0	0.9	0.24	0	0.92
NMS	OXT	1856567	1842661	9606.ENSP00000366061	9606.ENSP00000217386	0	0	0	0	0	0	0.9	0.24	0	0.92
TAC1	PGF2 alpha	1850311	-5280363	9606.ENSP00000321106	-1.CID005280363	0	0	0	0	0	0	0.9	0.232	0	0.92
OPN4	GRP	1855613	1844471	9606.ENSP00000361141	9606.ENSP00000256857	0	0	0	0	0	0	0.9	0.235	0	0.92
NPS	prostaglandin .	1858560	-5280360	9606.ENSP00000381105	-1.CID005280360	0	0	0	0	0	0	0.9	0.227	0	0.92
NTS	GNA11	1844400	1842246	9606.ENSP00000256010	9606.ENSP00000078429	0	0	0	0	0	0	0.9	0.242	0	0.92
HCRTR1	CHEMBL1830963	1855973	-56683775	9606.ENSP00000362810	-1.CID056683775	0	0	0	0	0	0.92	0	0	0	0.92
GRM1	GNA15	1846816	1845252	9606.ENSP00000282753	9606.ENSP00000262958	0	0	0	0	0	0	0.9	0.233	0	0.92
HCRTR1	OXT	1855973	1842661	9606.ENSP00000362810	9606.ENSP00000217386	0	0	0	0	0	0	0.9	0.242	0	0.92
GNA15	norepinephrine	1845252	-439260	9606.ENSP00000262958	-1.CID000439260	0	0	0	0	0	0	0.9	0.216	0	0.919
HCRTR1	GRM1	1855973	1846816	9606.ENSP00000362810	9606.ENSP00000282753	0	0	0	0	0	0	0.9	0.23	0	0.919
GNAQ	epinephrine	1847018	-5815	9606.ENSP00000286548	-1.CID000005815	0	0	0	0	0	0	0.9	0.213	0	0.919
GNA15	acetylcholine	1845252	-187	9606.ENSP00000262958	-1.CID000000187	0	0	0	0	0	0	0.9	0.214	0	0.919
serotonine	MgATP	-5202	-5957	-1.CID000005202	-1.CID000005957	0	0	0	0	0	0	0.9	0.214	0	0.919
GCG	GRM5	1859292	1848814	9606.ENSP00000387662	9606.ENSP00000306138	0	0	0	0	0	0	0.9	0.227	0	0.919
GCG	histamine	1859292	-774	9606.ENSP00000387662	-1.CID000000774	0	0	0	0	0	0	0.9	0.212	0	0.918
NMS	NMU	1856567	1845502	9606.ENSP00000366061	9606.ENSP00000264218	0	0	0	0.747	0	0	0.9	0.754	0	0.918
CCKAR	GNA11	1847590	1842246	9606.ENSP00000295589	9606.ENSP00000078429	0	0	0	0	0	0.073	0.9	0.188	0	0.918
NPS	KALRN	1858560	1843581	9606.ENSP00000381105	9606.ENSP00000240874	0	0	0	0	0	0	0.9	0.214	0	0.918
OXT	MgATP	1842661	-5957	9606.ENSP00000217386	-1.CID000005957	0	0	0	0	0	0	0.9	0.208	0	0.918
AVP	APP	1857196	1846936	9606.ENSP00000369647	9606.ENSP00000284981	0	0	0	0	0	0	0.9	0.221	0	0.918
GNA11	acetylcholine	1842246	-187	9606.ENSP00000078429	-1.CID000000187	0	0	0	0	0	0	0.9	0.209	0	0.918
GCGR	GRP	1858855	1844471	9606.ENSP00000383558	9606.ENSP00000256857	0	0	0	0	0	0	0.9	0.216	0	0.918
TAC1	GNAQ	1850311	1847018	9606.ENSP00000321106	9606.ENSP00000286548	0	0	0	0	0	0	0.9	0.214	0	0.918
CCKAR	GNA15	1847590	1845252	9606.ENSP00000295589	9606.ENSP00000262958	0	0	0	0	0	0.073	0.9	0.188	0	0.918
MCHR1	OXT	1843943	1842661	9606.ENSP00000249016	9606.ENSP00000217386	0	0	0	0	0	0	0.9	0.214	0	0.918
TBXA2R	TAC1	1859713	1850311	9606.ENSP00000393333	9606.ENSP00000321106	0	0	0	0	0	0	0.9	0.216	0	0.918
HCRT	MgATP	1847406	-5957	9606.ENSP00000293330	-1.CID000005957	0	0	0	0	0	0	0.9	0.208	0	0.918
NPS	HRH1	1858560	1858448	9606.ENSP00000381105	9606.ENSP00000380247	0	0	0	0	0	0	0.9	0.215	0	0.918
OPN4	uridine diphos.	1855613	-6031	9606.ENSP00000361141	-1.CID000006031	0	0	0	0	0	0.198	0.9	0	0	0.917
histamine	palmitate	-774	-985	-1.CID000000774	-1.CID000000985	0	0	0	0	0	0	0.9	0.196	0	0.917
GHSR	uridine diphos.	1843590	-6031	9606.ENSP00000241256	-1.CID000006031	0	0	0	0	0	0.198	0.9	0	0	0.917
GRM5	TRH	1848814	1848532	9606.ENSP00000306138	9606.ENSP00000303452	0	0	0	0	0	0	0.9	0.212	0	0.917
CCKAR	NMU	1847590	1845502	9606.ENSP00000295589	9606.ENSP00000264218	0	0	0	0	0	0.102	0.9	0.158	0	0.917
TACR1	TRH	1848544	1848532	9606.ENSP00000303522	9606.ENSP00000303452	0	0	0	0	0	0	0.9	0.211	0	0.917
TBXA2R	uridine diphos.	1859713	-6031	9606.ENSP00000393333	-1.CID000006031	0	0	0	0	0	0.198	0.9	0	0	0.917
CCKAR	uridine diphos.	1847590	-6031	9606.ENSP00000295589	-1.CID000006031	0	0	0	0	0	0.198	0.9	0	0	0.917
PMCH	NTS	1851448	1844400	9606.ENSP00000332225	9606.ENSP00000256010	0	0	0	0	0	0	0.9	0.213	0	0.917
NMUR1	uridine diphos.	1848781	-6031	9606.ENSP00000305877	-1.CID000006031	0	0	0	0	0	0.198	0.9	0	0	0.917
GRP	norepinephrine	1844471	-439260	9606.ENSP00000256857	-1.CID000439260	0	0	0	0	0	0	0.9	0.2	0	0.917
GCG	GNAQ	1859292	1847018	9606.ENSP00000387662	9606.ENSP00000286548	0	0	0	0	0	0	0.9	0.213	0	0.917
GCGR	TRH	1858855	1848532	9606.ENSP00000383558	9606.ENSP00000303452	0	0	0	0	0	0	0.9	0.207	0	0.917
HCRTR1	APP	1855973	1846936	9606.ENSP00000362810	9606.ENSP00000284981	0	0	0	0	0	0	0.9	0.208	0	0.917
MCHR1	uridine diphos.	1843943	-6031	9606.ENSP00000249016	-1.CID000006031	0	0	0	0	0	0.198	0.9	0	0	0.917
APP	GNA15	1846936	1845252	9606.ENSP00000284981	9606.ENSP00000262958	0	0	0	0	0	0.053	0.9	0.196	0	0.917
HCRT	APP	1847406	1846936	9606.ENSP00000293330	9606.ENSP00000284981	0	0	0	0	0	0	0.9	0.205	0	0.917
HCRTR1	uridine diphos.	1855973	-6031	9606.ENSP00000362810	-1.CID000006031	0	0	0	0	0	0.198	0.9	0	0	0.917
GCGR	GRM5	1858855	1848814	9606.ENSP00000383558	9606.ENSP00000306138	0	0	0	0	0	0	0.9	0.204	0	0.917
GNA11	epinephrine	1842246	-5815	9606.ENSP00000078429	-1.CID000005815	0	0	0	0	0	0	0.9	0.188	0	0.916
HRH1	GRM1	1858448	1846816	9606.ENSP00000380247	9606.ENSP00000282753	0	0	0	0	0	0	0.9	0.203	0	0.916
TACR2	acetylcholine	1855880	-187	9606.ENSP00000362403	-1.CID000000187	0	0	0	0	0	0	0.9	0.19	0	0.916
APP	OXT	1846936	1842661	9606.ENSP00000284981	9606.ENSP00000217386	0	0	0	0	0	0	0.9	0.196	0	0.916
TACR1	GNAQ	1848544	1847018	9606.ENSP00000303522	9606.ENSP00000286548	0	0	0	0	0	0	0.9	0.202	0	0.916
TBXA2R	GRP	1859713	1844471	9606.ENSP00000393333	9606.ENSP00000256857	0	0	0	0	0	0	0.9	0.198	0	0.916
GRM1	GRP	1846816	1844471	9606.ENSP00000282753	9606.ENSP00000256857	0	0	0	0	0	0	0.9	0.201	0	0.916
NMS	TAC1	1856567	1850311	9606.ENSP00000366061	9606.ENSP00000321106	0	0	0	0	0	0	0.9	0.198	0	0.916
HRH1	GNA14	1858448	1856528	9606.ENSP00000380247	9606.ENSP00000365807	0	0	0	0	0	0	0.9	0.2	0	0.916
GNAQ	NTS	1847018	1844400	9606.ENSP00000286548	9606.ENSP00000256010	0	0	0	0	0	0	0.9	0.204	0	0.916
AVP	OXT	1857196	1842661	9606.ENSP00000369647	9606.ENSP00000217386	0	0	0	0.971	0.175	0	0.9	0.987	0	0.916
TACR1	GNA11	1848544	1842246	9606.ENSP00000303522	9606.ENSP00000078429	0	0	0	0	0	0	0.9	0.197	0	0.916
OPN4	GRM5	1855613	1848814	9606.ENSP00000361141	9606.ENSP00000306138	0	0	0	0	0	0	0.9	0.199	0	0.916
GRP	MCHR1	1844471	1843943	9606.ENSP00000256857	9606.ENSP00000249016	0	0	0	0	0	0	0.9	0.191	0	0.915
GNAQ	MgATP	1847018	-5957	9606.ENSP00000286548	-1.CID000005957	0	0	0	0	0	0	0.9	0.178	0	0.915
CCK	prostaglandin .	1851885	-5280360	9606.ENSP00000335657	-1.CID005280360	0	0	0	0	0	0	0.9	0.177	0	0.915
AVP	OPN4	1857196	1855613	9606.ENSP00000369647	9606.ENSP00000361141	0	0	0	0	0	0	0.9	0.193	0	0.915
OPN4	GRM1	1855613	1846816	9606.ENSP00000361141	9606.ENSP00000282753	0	0	0	0	0	0	0.9	0.192	0	0.915
rosiglitazone	norepinephrine	-77998	-439260	-1.CID000077998	-1.CID000439260	0	0	0	0	0	0	0.9	0.18	0	0.915
GCGR	TAC1	1858855	1850311	9606.ENSP00000383558	9606.ENSP00000321106	0	0	0	0	0	0	0.9	0.193	0	0.915
NMUR1	GRP	1848781	1844471	9606.ENSP00000305877	9606.ENSP00000256857	0	0	0	0	0	0	0.9	0.194	0	0.915
GCG	PMCH	1859292	1851448	9606.ENSP00000387662	9606.ENSP00000332225	0	0	0	0	0	0	0.9	0.187	0	0.915
TRH	acetylcholine	1848532	-187	9606.ENSP00000303452	-1.CID000000187	0	0	0	0	0	0	0.9	0.175	0	0.915
GRP	epinephrine	1844471	-5815	9606.ENSP00000256857	-1.CID000005815	0	0	0	0	0	0	0.9	0.177	0	0.915
GNA14	norepinephrine	1856528	-439260	9606.ENSP00000365807	-1.CID000439260	0	0	0	0	0	0	0.9	0.183	0	0.915
NMS	CCK	1856567	1851885	9606.ENSP00000366061	9606.ENSP00000335657	0	0	0	0	0	0	0.9	0.185	0	0.915
NPS	serotonine	1858560	-5202	9606.ENSP00000381105	-1.CID000005202	0	0	0	0	0	0	0.9	0.177	0	0.915
PMCH	norepinephrine	1851448	-439260	9606.ENSP00000332225	-1.CID000439260	0	0	0	0	0	0	0.9	0.179	0	0.915
GRM5	TACR1	1848814	1848544	9606.ENSP00000306138	9606.ENSP00000303522	0	0	0	0	0	0	0.9	0.189	0	0.915
NMUR1	HCRT	1848781	1847406	9606.ENSP00000305877	9606.ENSP00000293330	0	0	0	0	0	0	0.9	0.191	0	0.915
NTS	epinephrine	1844400	-5815	9606.ENSP00000256010	-1.CID000005815	0	0	0	0	0	0	0.9	0.169	0	0.914
GNA15	MgATP	1845252	-5957	9606.ENSP00000262958	-1.CID000005957	0	0	0	0	0	0	0.9	0.171	0	0.914
GNA11	MgATP	1842246	-5957	9606.ENSP00000078429	-1.CID000005957	0	0	0	0	0	0	0.9	0.174	0	0.914
CCKAR	GNAQ	1847590	1847018	9606.ENSP00000295589	9606.ENSP00000286548	0	0	0	0	0	0.073	0.9	0.147	0	0.914
APP	GNA11	1846936	1842246	9606.ENSP00000284981	9606.ENSP00000078429	0	0	0	0	0	0	0.9	0.178	0	0.914
GNG2	serotonine	1851723	-5202	9606.ENSP00000334448	-1.CID000005202	0	0	0	0	0	0	0.9	0.17	0	0.914
CCKAR	GHSR	1847590	1843590	9606.ENSP00000295589	9606.ENSP00000241256	0	0	0	0.682	0	0	0.9	0.489	0	0.914
NMUR1	TACR1	1848781	1848544	9606.ENSP00000305877	9606.ENSP00000303522	0	0	0	0.669	0	0	0.9	0.447	0	0.914
GRM5	norepinephrine	1848814	-439260	9606.ENSP00000306138	-1.CID000439260	0	0	0	0	0	0	0.9	0.167	0	0.914
TBXA2R	GCGR	1859713	1858855	9606.ENSP00000393333	9606.ENSP00000383558	0	0	0	0	0	0	0.9	0.176	0	0.914
AVP	PGF2 alpha	1857196	-5280363	9606.ENSP00000369647	-1.CID005280363	0	0	0	0	0	0	0.9	0.171	0	0.914
GNG2	acetylcholine	1851723	-187	9606.ENSP00000334448	-1.CID000000187	0	0	0	0	0	0	0.9	0.166	0	0.914
TACR1	GRM1	1848544	1846816	9606.ENSP00000303522	9606.ENSP00000282753	0	0	0	0	0	0	0.9	0.181	0	0.914
TACR2	histamine	1855880	-774	9606.ENSP00000362403	-1.CID000000774	0	0	0	0	0	0	0.9	0.168	0	0.914
APP	MgATP	1846936	-5957	9606.ENSP00000284981	-1.CID000005957	0	0	0	0	0	0	0.9	0.17	0	0.914
OXT	serotonine	1842661	-5202	9606.ENSP00000217386	-1.CID000005202	0	0	0	0	0	0	0.9	0.169	0	0.914
TAC1	HCRT	1850311	1847406	9606.ENSP00000321106	9606.ENSP00000293330	0	0	0	0	0	0	0.9	0.182	0	0.914
GRM5	GNA15	1848814	1845252	9606.ENSP00000306138	9606.ENSP00000262958	0	0	0	0	0	0	0.9	0.18	0	0.914
APP	NTS	1846936	1844400	9606.ENSP00000284981	9606.ENSP00000256010	0	0	0	0	0	0	0.9	0.184	0	0.914
APP	KALRN	1846936	1843581	9606.ENSP00000284981	9606.ENSP00000240874	0	0	0	0	0	0	0.9	0.182	0	0.914
HCRTR1	MgATP	1855973	-5957	9606.ENSP00000362810	-1.CID000005957	0	0	0	0	0	0	0.9	0.165	0	0.914
TAC1	APP	1850311	1846936	9606.ENSP00000321106	9606.ENSP00000284981	0	0	0	0	0	0	0.9	0.171	0	0.913
GCGR	GRM1	1858855	1846816	9606.ENSP00000383558	9606.ENSP00000282753	0	0	0	0	0	0	0.9	0.165	0	0.913
NMUR1	GHSR	1848781	1843590	9606.ENSP00000305877	9606.ENSP00000241256	0	0	0	0.799	0	0	0.9	0.683	0	0.913
GCG	NMS	1859292	1856567	9606.ENSP00000387662	9606.ENSP00000366061	0	0	0	0	0	0	0.9	0.166	0	0.913
HCRTR1	GHSR	1855973	1843590	9606.ENSP00000362810	9606.ENSP00000241256	0	0	0	0.676	0	0	0.9	0.435	0	0.913
HRH1	HCRT	1858448	1847406	9606.ENSP00000380247	9606.ENSP00000293330	0	0	0	0	0	0	0.9	0.168	0	0.913
HCRT	GNA15	1847406	1845252	9606.ENSP00000293330	9606.ENSP00000262958	0	0	0	0	0	0	0.9	0.172	0	0.913
HCRT	epinephrine	1847406	-5815	9606.ENSP00000293330	-1.CID000005815	0	0	0	0	0	0	0.9	0.157	0	0.913
MCHR1	GHSR	1843943	1843590	9606.ENSP00000249016	9606.ENSP00000241256	0	0	0	0.65	0	0	0.9	0.418	0	0.913
TRH	KALRN	1848532	1843581	9606.ENSP00000303452	9606.ENSP00000240874	0	0	0	0	0	0	0.9	0.17	0	0.913
TBXA2R	GRM5	1859713	1848814	9606.ENSP00000393333	9606.ENSP00000306138	0	0	0	0	0	0	0.9	0.17	0	0.913
AVP	GNAQ	1857196	1847018	9606.ENSP00000369647	9606.ENSP00000286548	0	0	0	0	0	0	0.9	0.169	0	0.913
TRH	palmitate	1848532	-985	9606.ENSP00000303452	-1.CID000000985	0	0	0	0	0	0	0.9	0.163	0	0.913
GCGR	GNAQ	1858855	1847018	9606.ENSP00000383558	9606.ENSP00000286548	0	0	0	0	0	0	0.9	0.168	0	0.913
HCRTR1	NMUR1	1855973	1848781	9606.ENSP00000362810	9606.ENSP00000305877	0	0	0	0.672	0	0	0.9	0.422	0	0.913
CCK	MgATP	1851885	-5957	9606.ENSP00000335657	-1.CID000005957	0	0	0	0	0	0	0.9	0.153	0	0.912
MLN	MCHR1	1859375	1843943	9606.ENSP00000388825	9606.ENSP00000249016	0	0	0	0	0	0	0.9	0.16	0	0.912
HRH1	TAC1	1858448	1850311	9606.ENSP00000380247	9606.ENSP00000321106	0	0	0	0	0	0	0.9	0.162	0	0.912
TBXA2R	OXT	1859713	1842661	9606.ENSP00000393333	9606.ENSP00000217386	0	0	0	0	0	0	0.9	0.157	0	0.912
NMUR1	GNAQ	1848781	1847018	9606.ENSP00000305877	9606.ENSP00000286548	0	0	0	0	0	0.073	0.9	0.131	0	0.912
GCGR	NMUR1	1858855	1848781	9606.ENSP00000383558	9606.ENSP00000305877	0	0	0	0	0	0	0.9	0.159	0	0.912
HCRT	GNA11	1847406	1842246	9606.ENSP00000293330	9606.ENSP00000078429	0	0	0	0	0	0	0.9	0.163	0	0.912
GNA15	thromboxane A2	1845252	-5280497	9606.ENSP00000262958	-1.CID005280497	0	0	0	0	0	0	0.9	0.151	0	0.912
OPN4	OXT	1855613	1842661	9606.ENSP00000361141	9606.ENSP00000217386	0	0	0	0	0	0	0.9	0.16	0	0.912
TACR1	NMU	1848544	1845502	9606.ENSP00000303522	9606.ENSP00000264218	0	0	0	0	0	0	0.9	0.16	0	0.912
NTS	MgATP	1844400	-5957	9606.ENSP00000256010	-1.CID000005957	0	0	0	0	0	0	0.9	0.146	0	0.912
GRM1	acetylcholine	1846816	-187	9606.ENSP00000282753	-1.CID000000187	0	0	0	0	0	0	0.9	0.153	0	0.912
AVP	HCRTR1	1857196	1855973	9606.ENSP00000369647	9606.ENSP00000362810	0	0	0	0	0	0	0.9	0.159	0	0.912
TACR1	epinephrine	1848544	-5815	9606.ENSP00000303522	-1.CID000005815	0	0	0	0	0	0	0.9	0.149	0	0.912
GNA14	thromboxane A2	1856528	-5280497	9606.ENSP00000365807	-1.CID005280497	0	0	0	0	0	0	0.9	0.151	0	0.912
NMS	GHSR	1856567	1843590	9606.ENSP00000366061	9606.ENSP00000241256	0	0	0	0	0	0	0.9	0.16	0	0.912
HRH1	norepinephrine	1858448	-439260	9606.ENSP00000380247	-1.CID000439260	0	0	0	0	0	0	0.9	0.152	0	0.912
rosiglitazone	PGF2 alpha	-77998	-5280363	-1.CID000077998	-1.CID005280363	0	0	0	0	0	0	0.9	0.152	0	0.912
GCGR	OXT	1858855	1842661	9606.ENSP00000383558	9606.ENSP00000217386	0	0	0	0	0	0	0.9	0.159	0	0.912
AVP	histamine	1857196	-774	9606.ENSP00000369647	-1.CID000000774	0	0	0	0	0	0	0.9	0.146	0	0.912
CCK	PMCH	1851885	1851448	9606.ENSP00000335657	9606.ENSP00000332225	0	0	0	0	0	0	0.9	0.159	0	0.912
palmitate	PGF2 alpha	-985	-5280363	-1.CID000000985	-1.CID005280363	0	0	0	0	0	0	0.9	0.151	0	0.912
CCKAR	MCHR1	1847590	1843943	9606.ENSP00000295589	9606.ENSP00000249016	0	0	0	0.659	0	0	0.9	0.393	0	0.912
TRH	thromboxane A2	1848532	-5280497	9606.ENSP00000303452	-1.CID005280497	0	0	0	0	0	0	0.9	0.147	0	0.912
TBXA2R	TACR1	1859713	1848544	9606.ENSP00000393333	9606.ENSP00000303522	0	0	0	0	0	0	0.9	0.159	0	0.912
HRH1	HCRTR1	1858448	1855973	9606.ENSP00000380247	9606.ENSP00000362810	0	0	0	0.634	0	0	0.9	0.378	0	0.912
GRM1	norepinephrine	1846816	-439260	9606.ENSP00000282753	-1.CID000439260	0	0	0	0	0	0	0.9	0.146	0	0.912
GRM1	MgATP	1846816	-5957	9606.ENSP00000282753	-1.CID000005957	0	0	0	0	0	0	0.9	0.14	0	0.911
GNA15	epinephrine	1845252	-5815	9606.ENSP00000262958	-1.CID000005815	0	0	0	0	0	0	0.9	0.136	0	0.911
GCG	prostaglandin .	1859292	-5280360	9606.ENSP00000387662	-1.CID005280360	0	0	0	0	0	0	0.9	0.138	0	0.911
TAC1	thromboxane A2	1850311	-5280497	9606.ENSP00000321106	-1.CID005280497	0	0	0	0	0	0	0.9	0.143	0	0.911
GRM5	MgATP	1848814	-5957	9606.ENSP00000306138	-1.CID000005957	0	0	0	0	0	0	0.9	0.145	0	0.911
HCRT	GRP	1847406	1844471	9606.ENSP00000293330	9606.ENSP00000256857	0	0	0	0	0	0	0.9	0.151	0	0.911
KALRN	MgATP	1843581	-5957	9606.ENSP00000240874	-1.CID000005957	0	0	0	0	0	0	0.9	0.137	0	0.911
HCRTR1	GRP	1855973	1844471	9606.ENSP00000362810	9606.ENSP00000256857	0	0	0	0	0	0	0.9	0.153	0	0.911
CCK	serotonine	1851885	-5202	9606.ENSP00000335657	-1.CID000005202	0	0	0	0	0	0	0.9	0.141	0	0.911
CCK	NMUR1	1851885	1848781	9606.ENSP00000335657	9606.ENSP00000305877	0	0	0	0	0	0	0.9	0.151	0	0.911
GRP	MgATP	1844471	-5957	9606.ENSP00000256857	-1.CID000005957	0	0	0	0	0	0	0.9	0.14	0	0.911
PMCH	histamine	1851448	-774	9606.ENSP00000332225	-1.CID000000774	0	0	0	0	0	0	0.9	0.138	0	0.911
GNA15	MCHR1	1845252	1843943	9606.ENSP00000262958	9606.ENSP00000249016	0	0	0	0	0	0.073	0.9	0.114	0	0.91
HCRTR1	GRM5	1855973	1848814	9606.ENSP00000362810	9606.ENSP00000306138	0	0	0	0	0	0	0.9	0.145	0	0.91
HCRTR1	CCKAR	1855973	1847590	9606.ENSP00000362810	9606.ENSP00000295589	0	0	0	0.737	0	0	0.9	0.408	0	0.91
AVP	GRM1	1857196	1846816	9606.ENSP00000369647	9606.ENSP00000282753	0	0	0	0	0	0	0.9	0.137	0	0.91
MLN	GCGR	1859375	1858855	9606.ENSP00000388825	9606.ENSP00000383558	0	0	0	0	0	0	0.9	0.137	0	0.91
MCHR1	GNA11	1843943	1842246	9606.ENSP00000249016	9606.ENSP00000078429	0	0	0	0	0	0.073	0.9	0.113	0	0.91
MLN	NMS	1859375	1856567	9606.ENSP00000388825	9606.ENSP00000366061	0	0	0	0	0	0	0.9	0.144	0	0.91
epinephrine	rosiglitazone	-5815	-77998	-1.CID000005815	-1.CID000077998	0	0	0	0	0	0	0.9	0.127	0	0.91
GRM1	MCHR1	1846816	1843943	9606.ENSP00000282753	9606.ENSP00000249016	0	0	0	0	0	0	0.9	0.145	0	0.91
AVP	GRM5	1857196	1848814	9606.ENSP00000369647	9606.ENSP00000306138	0	0	0	0	0	0	0.9	0.138	0	0.91
PMCH	OXT	1851448	1842661	9606.ENSP00000332225	9606.ENSP00000217386	0	0	0	0	0	0	0.9	0.137	0	0.91
GCGR	NMU	1858855	1845502	9606.ENSP00000383558	9606.ENSP00000264218	0	0	0	0	0	0	0.9	0.14	0	0.91
TBXA2R	GCG	1859713	1859292	9606.ENSP00000393333	9606.ENSP00000387662	0	0	0	0	0	0	0.9	0.138	0	0.91
GNA15	KALRN	1845252	1843581	9606.ENSP00000262958	9606.ENSP00000240874	0	0	0	0	0	0	0.9	0.139	0	0.91
HCRTR1	CHEMBL1830961	1855973	-56683774	9606.ENSP00000362810	-1.CID056683774	0	0	0	0	0	0.91	0	0	0	0.91
GNA14	KALRN	1856528	1843581	9606.ENSP00000365807	9606.ENSP00000240874	0	0	0	0	0	0	0.9	0.142	0	0.91
NMUR1	MCHR1	1848781	1843943	9606.ENSP00000305877	9606.ENSP00000249016	0	0	0	0.636	0	0	0.9	0.316	0	0.91
APP	norepinephrine	1846936	-439260	9606.ENSP00000284981	-1.CID000439260	0	0	0	0	0	0	0.9	0.119	0	0.909
GCG	NMUR1	1859292	1848781	9606.ENSP00000387662	9606.ENSP00000305877	0	0	0	0	0	0	0.9	0.135	0	0.909
NMUR1	GNA11	1848781	1842246	9606.ENSP00000305877	9606.ENSP00000078429	0	0	0	0	0	0.073	0.9	0.104	0	0.909
GRM1	rosiglitazone	1846816	-77998	9606.ENSP00000282753	-1.CID000077998	0	0	0	0	0	0	0.9	0.118	0	0.909
APP	prostaglandin .	1846936	-5280360	9606.ENSP00000284981	-1.CID005280360	0	0	0	0	0	0	0.9	0.122	0	0.909
TACR1	OXT	1848544	1842661	9606.ENSP00000303522	9606.ENSP00000217386	0	0	0	0	0	0	0.9	0.133	0	0.909
GNA14	NMUR1	1856528	1848781	9606.ENSP00000365807	9606.ENSP00000305877	0	0	0	0	0	0.073	0.9	0.104	0	0.909
GNG2	MgATP	1851723	-5957	9606.ENSP00000334448	-1.CID000005957	0	0	0	0	0	0	0.9	0.116	0	0.909
GRM5	MCHR1	1848814	1843943	9606.ENSP00000306138	9606.ENSP00000249016	0	0	0	0	0	0	0.9	0.132	0	0.909
GRM5	GRP	1848814	1844471	9606.ENSP00000306138	9606.ENSP00000256857	0	0	0	0	0	0	0.9	0.136	0	0.909
TBXA2R	NPS	1859713	1858560	9606.ENSP00000393333	9606.ENSP00000381105	0	0	0	0	0	0	0.9	0.129	0	0.909
GCG	PGF2 alpha	1859292	-5280363	9606.ENSP00000387662	-1.CID005280363	0	0	0	0	0	0	0.9	0.122	0	0.909
TACR2	rosiglitazone	1855880	-77998	9606.ENSP00000362403	-1.CID000077998	0	0	0	0	0	0	0.9	0.119	0	0.909
MLN	TACR2	1859375	1855880	9606.ENSP00000388825	9606.ENSP00000362403	0	0	0	0	0	0	0.9	0.129	0	0.909
GRM5	rosiglitazone	1848814	-77998	9606.ENSP00000306138	-1.CID000077998	0	0	0	0	0	0	0.9	0.118	0	0.909
PMCH	KALRN	1851448	1843581	9606.ENSP00000332225	9606.ENSP00000240874	0	0	0	0	0	0	0.9	0.132	0	0.909
OPN4	MgATP	1855613	-5957	9606.ENSP00000361141	-1.CID000005957	0	0	0	0	0	0	0.9	0.124	0	0.909
GNAQ	serotonine	1847018	-5202	9606.ENSP00000286548	-1.CID000005202	0	0	0	0	0	0	0.9	0.121	0	0.909
GHSR	MgATP	1843590	-5957	9606.ENSP00000241256	-1.CID000005957	0	0	0	0	0	0	0.9	0.117	0	0.909
GNAQ	NMU	1847018	1845502	9606.ENSP00000286548	9606.ENSP00000264218	0	0	0	0	0	0	0.9	0.133	0	0.909
TACR1	rosiglitazone	1848544	-77998	9606.ENSP00000303522	-1.CID000077998	0	0	0	0	0	0	0.9	0.119	0	0.909
GNAQ	GHSR	1847018	1843590	9606.ENSP00000286548	9606.ENSP00000241256	0	0	0	0	0	0.073	0.9	0.103	0	0.909
TBXA2R	HCRTR1	1859713	1855973	9606.ENSP00000393333	9606.ENSP00000362810	0	0	0	0	0	0	0.9	0.13	0	0.909
HRH1	CCK	1858448	1851885	9606.ENSP00000380247	9606.ENSP00000335657	0	0	0	0	0	0	0.9	0.132	0	0.909
TRH	rosiglitazone	1848532	-77998	9606.ENSP00000303452	-1.CID000077998	0	0	0	0	0	0	0.9	0.117	0	0.909
HRH1	serotonine	1858448	-5202	9606.ENSP00000380247	-1.CID000005202	0	0	0	0	0	0	0.9	0.122	0	0.909
OPN4	NMU	1855613	1845502	9606.ENSP00000361141	9606.ENSP00000264218	0	0	0	0	0	0	0.9	0.136	0	0.909
GCG	serotonine	1859292	-5202	9606.ENSP00000387662	-1.CID000005202	0	0	0	0	0	0	0.9	0.107	0	0.908
CCKAR	GRM1	1847590	1846816	9606.ENSP00000295589	9606.ENSP00000282753	0	0	0	0	0	0	0.9	0.122	0	0.908
TACR2	epinephrine	1855880	-5815	9606.ENSP00000362403	-1.CID000005815	0	0	0	0	0	0	0.9	0.111	0	0.908
HRH1	thromboxane A2	1858448	-5280497	9606.ENSP00000380247	-1.CID005280497	0	0	0	0	0	0	0.9	0.115	0	0.908
MLN	APP	1859375	1846936	9606.ENSP00000388825	9606.ENSP00000284981	0	0	0	0	0	0	0.9	0.126	0	0.908
HRH1	TACR1	1858448	1848544	9606.ENSP00000380247	9606.ENSP00000303522	0	0	0	0	0	0	0.9	0.122	0	0.908
GHSR	GNA11	1843590	1842246	9606.ENSP00000241256	9606.ENSP00000078429	0	0	0	0	0	0.073	0.9	0.094	0	0.908
MLN	MgATP	1859375	-5957	9606.ENSP00000388825	-1.CID000005957	0	0	0	0	0	0	0.9	0.112	0	0.908
TACR1	MgATP	1848544	-5957	9606.ENSP00000303522	-1.CID000005957	0	0	0	0	0	0	0.9	0.107	0	0.908
NPS	PGF2 alpha	1858560	-5280363	9606.ENSP00000381105	-1.CID005280363	0	0	0	0	0	0	0.9	0.11	0	0.908
NTS	serotonine	1844400	-5202	9606.ENSP00000256010	-1.CID000005202	0	0	0	0	0	0	0.9	0.11	0	0.908
APP	thromboxane A2	1846936	-5280497	9606.ENSP00000284981	-1.CID005280497	0	0	0	0	0	0	0.9	0.11	0	0.908
HRH1	GRM5	1858448	1848814	9606.ENSP00000380247	9606.ENSP00000306138	0	0	0	0	0	0	0.9	0.124	0	0.908
TRH	MgATP	1848532	-5957	9606.ENSP00000303452	-1.CID000005957	0	0	0	0	0	0	0.9	0.111	0	0.908
KALRN	histamine	1843581	-774	9606.ENSP00000240874	-1.CID000000774	0	0	0	0	0	0	0.9	0.107	0	0.908
NMS	TRH	1856567	1848532	9606.ENSP00000366061	9606.ENSP00000303452	0	0	0	0	0	0	0.9	0.126	0	0.908
MLN	histamine	1859375	-774	9606.ENSP00000388825	-1.CID000000774	0	0	0	0	0	0	0.9	0.116	0	0.908
TACR2	CCK	1855880	1851885	9606.ENSP00000362403	9606.ENSP00000335657	0	0	0	0	0	0	0.9	0.125	0	0.908
PMCH	acetylcholine	1851448	-187	9606.ENSP00000332225	-1.CID000000187	0	0	0	0	0	0	0.9	0.115	0	0.908
PMCH	GHSR	1851448	1843590	9606.ENSP00000332225	9606.ENSP00000241256	0	0	0	0	0	0	0.9	0.126	0	0.908
AVP	NMUR1	1857196	1848781	9606.ENSP00000369647	9606.ENSP00000305877	0	0	0	0	0	0	0.9	0.119	0	0.908
NMUR1	OXT	1848781	1842661	9606.ENSP00000305877	9606.ENSP00000217386	0	0	0	0	0	0	0.9	0.126	0	0.908
OPN4	HCRT	1855613	1847406	9606.ENSP00000361141	9606.ENSP00000293330	0	0	0	0	0	0	0.9	0.124	0	0.908
GNA15	histamine	1845252	-774	9606.ENSP00000262958	-1.CID000000774	0	0	0	0	0	0	0.9	0.108	0	0.908
MLN	HCRTR1	1859375	1855973	9606.ENSP00000388825	9606.ENSP00000362810	0	0	0	0	0	0	0.9	0.117	0	0.907
TBXA2R	NTS	1859713	1844400	9606.ENSP00000393333	9606.ENSP00000256010	0	0	0	0	0	0	0.9	0.111	0	0.907
GCG	TACR1	1859292	1848544	9606.ENSP00000387662	9606.ENSP00000303522	0	0	0	0	0	0	0.9	0.113	0	0.907
serotonine	PGF2 alpha	-5202	-5280363	-1.CID000005202	-1.CID005280363	0	0	0	0	0	0	0.9	0.1	0	0.907
CCK	KALRN	1851885	1843581	9606.ENSP00000335657	9606.ENSP00000240874	0	0	0	0	0	0	0.9	0.117	0	0.907
OPN4	CCK	1855613	1851885	9606.ENSP00000361141	9606.ENSP00000335657	0	0	0	0	0	0	0.9	0.112	0	0.907
histamine	rosiglitazone	-774	-77998	-1.CID000000774	-1.CID000077998	0	0	0	0	0	0	0.9	0.1	0	0.907
HCRTR1	GNAQ	1855973	1847018	9606.ENSP00000362810	9606.ENSP00000286548	0	0	0	0	0	0.073	0.9	0.086	0	0.907
HCRT	serotonine	1847406	-5202	9606.ENSP00000293330	-1.CID000005202	0	0	0	0	0	0	0.9	0.101	0	0.907
GRP	PGF2 alpha	1844471	-5280363	9606.ENSP00000256857	-1.CID005280363	0	0	0	0	0	0	0.9	0.105	0	0.907
TACR2	NTS	1855880	1844400	9606.ENSP00000362403	9606.ENSP00000256010	0	0	0	0	0	0	0.9	0.111	0	0.907
GNA15	GHSR	1845252	1843590	9606.ENSP00000262958	9606.ENSP00000241256	0	0	0	0	0	0.073	0.9	0.083	0	0.907
TACR1	prostaglandin .	1848544	-5280360	9606.ENSP00000303522	-1.CID005280360	0	0	0	0	0	0	0.9	0.104	0	0.907
GCGR	TACR1	1858855	1848544	9606.ENSP00000383558	9606.ENSP00000303522	0	0	0	0	0	0	0.9	0.112	0	0.907
palmitate	thromboxane A2	-985	-5280497	-1.CID000000985	-1.CID005280497	0	0	0	0	0	0	0.9	0.1	0	0.907
NMUR1	TRH	1848781	1848532	9606.ENSP00000305877	9606.ENSP00000303452	0	0	0	0	0	0	0.9	0.113	0	0.907
GCG	OPN4	1859292	1855613	9606.ENSP00000387662	9606.ENSP00000361141	0	0	0	0	0	0	0.9	0.114	0	0.907
HRH1	epinephrine	1858448	-5815	9606.ENSP00000380247	-1.CID000005815	0	0	0	0	0	0	0.9	0.1	0	0.907
rosiglitazone	thromboxane A2	-77998	-5280497	-1.CID000077998	-1.CID005280497	0	0	0	0	0	0	0.9	0.103	0	0.907
APP	rosiglitazone	1846936	-77998	9606.ENSP00000284981	-1.CID000077998	0	0	0	0	0	0	0.9	0.1	0	0.907
GNA11	histamine	1842246	-774	9606.ENSP00000078429	-1.CID000000774	0	0	0	0	0	0	0.9	0.104	0	0.907
AVP	NMS	1857196	1856567	9606.ENSP00000369647	9606.ENSP00000366061	0	0	0	0	0	0	0.9	0.116	0	0.907
GRP	prostaglandin .	1844471	-5280360	9606.ENSP00000256857	-1.CID005280360	0	0	0	0	0	0	0.9	0.101	0	0.907
HCRTR1	KALRN	1855973	1843581	9606.ENSP00000362810	9606.ENSP00000240874	0	0	0	0	0	0	0.9	0.113	0	0.907
KALRN	acetylcholine	1843581	-187	9606.ENSP00000240874	-1.CID000000187	0	0	0	0	0	0	0.9	0.106	0	0.907
GCG	TACR2	1859292	1855880	9606.ENSP00000387662	9606.ENSP00000362403	0	0	0	0	0	0	0.9	0.117	0	0.907
PMCH	NMUR1	1851448	1848781	9606.ENSP00000332225	9606.ENSP00000305877	0	0	0	0	0	0	0.9	0.116	0	0.907
APP	palmitate	1846936	-985	9606.ENSP00000284981	-1.CID000000985	0	0	0	0	0	0	0.9	0.1	0	0.907
APP	histamine	1846936	-774	9606.ENSP00000284981	-1.CID000000774	0	0	0	0	0	0	0.9	0.1	0	0.907
HRH1	GRP	1858448	1844471	9606.ENSP00000380247	9606.ENSP00000256857	0	0	0	0	0	0	0.9	0.104	0	0.906
GNG2	CCKAR	1851723	1847590	9606.ENSP00000334448	9606.ENSP00000295589	0	0	0	0	0	0	0.9	0.104	0	0.906
NMS	CCKAR	1856567	1847590	9606.ENSP00000366061	9606.ENSP00000295589	0	0	0	0	0	0.102	0.9	0	0	0.906
GNG2	GHSR	1851723	1843590	9606.ENSP00000334448	9606.ENSP00000241256	0	0	0	0	0	0	0.9	0.104	0	0.906
GNG2	MCHR1	1851723	1843943	9606.ENSP00000334448	9606.ENSP00000249016	0	0	0	0	0	0	0.9	0.104	0	0.906
PMCH	GNA15	1851448	1845252	9606.ENSP00000332225	9606.ENSP00000262958	0	0	0	0	0	0	0.9	0.106	0	0.906
OPN4	GNG2	1855613	1851723	9606.ENSP00000361141	9606.ENSP00000334448	0	0	0	0	0	0	0.9	0.104	0	0.906
GNA14	GRM5	1856528	1848814	9606.ENSP00000365807	9606.ENSP00000306138	0	0	0	0	0	0	0.9	0.103	0	0.906
TBXA2R	TACR2	1859713	1855880	9606.ENSP00000393333	9606.ENSP00000362403	0	0	0	0	0	0	0.9	0.1	0	0.906
AVP	MCHR1	1857196	1843943	9606.ENSP00000369647	9606.ENSP00000249016	0	0	0	0	0	0	0.9	0.101	0	0.906
CCK	APP	1851885	1846936	9606.ENSP00000335657	9606.ENSP00000284981	0	0	0	0	0	0	0.9	0.1	0	0.906
HCRTR1	GNG2	1855973	1851723	9606.ENSP00000362810	9606.ENSP00000334448	0	0	0	0	0	0	0.9	0.104	0	0.906
GNA14	GRM1	1856528	1846816	9606.ENSP00000365807	9606.ENSP00000282753	0	0	0	0	0	0	0.9	0.103	0	0.906
GNG2	NMUR1	1851723	1848781	9606.ENSP00000334448	9606.ENSP00000305877	0	0	0	0	0	0	0.9	0.104	0	0.906
HCRTR1	TAC1	1855973	1850311	9606.ENSP00000362810	9606.ENSP00000321106	0	0	0	0	0	0	0.9	0.101	0	0.906
PMCH	GNA11	1851448	1842246	9606.ENSP00000332225	9606.ENSP00000078429	0	0	0	0	0	0	0.9	0.103	0	0.906
HCRTR1	CHEMBL2418879	1855973	-73355225	9606.ENSP00000362810	-1.CID073355225	0	0	0	0	0	0.906	0	0	0	0.906
GRM5	GHSR	1848814	1843590	9606.ENSP00000306138	9606.ENSP00000241256	0	0	0	0	0	0	0.9	0.1	0	0.906
HCRTR1	OPN4	1855973	1855613	9606.ENSP00000362810	9606.ENSP00000361141	0	0	0	0.641	0	0	0.9	0.207	0	0.906
TACR2	NMUR1	1855880	1848781	9606.ENSP00000362403	9606.ENSP00000305877	0	0	0	0.664	0	0	0.9	0.221	0	0.906
PMCH	TRH	1851448	1848532	9606.ENSP00000332225	9606.ENSP00000303452	0	0	0	0	0	0	0.9	0.101	0	0.906
GNA14	CCKAR	1856528	1847590	9606.ENSP00000365807	9606.ENSP00000295589	0	0	0	0	0	0.073	0.9	0.065	0	0.905
AVP	KALRN	1857196	1843581	9606.ENSP00000369647	9606.ENSP00000240874	0	0	0	0	0	0	0.9	0.097	0	0.905
TACR2	GRM1	1855880	1846816	9606.ENSP00000362403	9606.ENSP00000282753	0	0	0	0	0	0	0.9	0.098	0	0.905
GNA14	HCRTR1	1856528	1855973	9606.ENSP00000365807	9606.ENSP00000362810	0	0	0	0	0	0.073	0.9	0.065	0	0.905
GCG	HRH1	1859292	1858448	9606.ENSP00000387662	9606.ENSP00000380247	0	0	0	0	0	0	0.9	0.092	0	0.905
TACR1	CCKAR	1848544	1847590	9606.ENSP00000303522	9606.ENSP00000295589	0	0	0	0.675	0	0	0.9	0.208	0	0.905
TACR1	HCRT	1848544	1847406	9606.ENSP00000303522	9606.ENSP00000293330	0	0	0	0	0	0	0.9	0.09	0	0.905
OPN4	NTS	1855613	1844400	9606.ENSP00000361141	9606.ENSP00000256010	0	0	0	0	0	0	0.9	0.092	0	0.905
GNA14	GHSR	1856528	1843590	9606.ENSP00000365807	9606.ENSP00000241256	0	0	0	0	0	0.073	0.9	0.065	0	0.905
GCGR	GNG2	1858855	1851723	9606.ENSP00000383558	9606.ENSP00000334448	0	0	0	0	0	0	0.9	0.09	0	0.905
TBXA2R	HRH1	1859713	1858448	9606.ENSP00000393333	9606.ENSP00000380247	0	0	0	0	0	0	0.9	0.089	0	0.905
OPN4	TRH	1855613	1848532	9606.ENSP00000361141	9606.ENSP00000303452	0	0	0	0	0	0	0.9	0.092	0	0.905
TBXA2R	MCHR1	1859713	1843943	9606.ENSP00000393333	9606.ENSP00000249016	0	0	0	0	0	0	0.9	0.089	0	0.905
TACR1	GHSR	1848544	1843590	9606.ENSP00000303522	9606.ENSP00000241256	0	0	0	0.657	0	0	0.9	0.198	0	0.905
TBXA2R	GNA14	1859713	1856528	9606.ENSP00000393333	9606.ENSP00000365807	0	0	0	0	0	0.073	0.9	0.065	0	0.905
GNA14	MCHR1	1856528	1843943	9606.ENSP00000365807	9606.ENSP00000249016	0	0	0	0	0	0.073	0.9	0.065	0	0.905
HCRTR1	TACR2	1855973	1855880	9606.ENSP00000362810	9606.ENSP00000362403	0	0	0	0.718	0	0	0.9	0.233	0	0.905
HCRTR1	GNA11	1855973	1842246	9606.ENSP00000362810	9606.ENSP00000078429	0	0	0	0	0	0.073	0.9	0.065	0	0.905
HCRTR1	TACR1	1855973	1848544	9606.ENSP00000362810	9606.ENSP00000303522	0	0	0	0.727	0	0	0.9	0.248	0	0.905
AVP	TACR1	1857196	1848544	9606.ENSP00000369647	9606.ENSP00000303522	0	0	0	0	0	0	0.9	0.091	0	0.905
TBXA2R	CCKAR	1859713	1847590	9606.ENSP00000393333	9606.ENSP00000295589	0	0	0	0	0	0	0.9	0.092	0	0.905
HCRTR1	GNA15	1855973	1845252	9606.ENSP00000362810	9606.ENSP00000262958	0	0	0	0	0	0.073	0.9	0.065	0	0.905
TACR2	GRP	1855880	1844471	9606.ENSP00000362403	9606.ENSP00000256857	0	0	0	0	0	0	0.9	0.092	0	0.905
GCGR	TACR2	1858855	1855880	9606.ENSP00000383558	9606.ENSP00000362403	0	0	0	0	0	0	0.9	0.089	0	0.905
AVP	PMCH	1857196	1851448	9606.ENSP00000369647	9606.ENSP00000332225	0	0	0	0	0	0	0.9	0.092	0	0.905
NMUR1	GNA15	1848781	1845252	9606.ENSP00000305877	9606.ENSP00000262958	0	0	0	0	0	0.073	0.9	0.065	0	0.905
HRH1	PMCH	1858448	1851448	9606.ENSP00000380247	9606.ENSP00000332225	0	0	0	0	0	0	0.9	0.097	0	0.905
TBXA2R	CCK	1859713	1851885	9606.ENSP00000393333	9606.ENSP00000335657	0	0	0	0	0	0	0.9	0.092	0	0.905
HRH1	OXT	1858448	1842661	9606.ENSP00000380247	9606.ENSP00000217386	0	0	0	0	0	0	0.9	0.091	0	0.905
PMCH	TACR1	1851448	1848544	9606.ENSP00000332225	9606.ENSP00000303522	0	0	0	0	0	0	0.9	0.091	0	0.905
NMUR1	CCKAR	1848781	1847590	9606.ENSP00000305877	9606.ENSP00000295589	0	0	0	0.678	0	0	0.9	0.198	0	0.905
NMUR1	GRM1	1848781	1846816	9606.ENSP00000305877	9606.ENSP00000282753	0	0	0	0	0	0	0.9	0.079	0	0.904
TACR2	GRM5	1855880	1848814	9606.ENSP00000362403	9606.ENSP00000306138	0	0	0	0	0	0	0.9	0.084	0	0.904
PMCH	CCKAR	1851448	1847590	9606.ENSP00000332225	9606.ENSP00000295589	0	0	0	0	0	0	0.9	0.08	0	0.904
TACR2	TACR1	1855880	1848544	9606.ENSP00000362403	9606.ENSP00000303522	0	0	0	0.937	0	0	0.9	0.785	0	0.904
HRH1	APP	1858448	1846936	9606.ENSP00000380247	9606.ENSP00000284981	0	0	0	0	0	0	0.9	0.086	0	0.904
TACR2	APP	1855880	1846936	9606.ENSP00000362403	9606.ENSP00000284981	0	0	0	0	0	0	0.9	0.08	0	0.904
TBXA2R	OPN4	1859713	1855613	9606.ENSP00000393333	9606.ENSP00000361141	0	0	0	0	0	0	0.9	0.083	0	0.904
GRM5	KALRN	1848814	1843581	9606.ENSP00000306138	9606.ENSP00000240874	0	0	0	0	0	0	0.9	0.082	0	0.904
HRH1	GNG2	1858448	1851723	9606.ENSP00000380247	9606.ENSP00000334448	0	0	0	0	0	0	0.9	0.085	0	0.904
GCGR	OPN4	1858855	1855613	9606.ENSP00000383558	9606.ENSP00000361141	0	0	0	0	0	0	0.9	0.083	0	0.904
NTS	KALRN	1844400	1843581	9606.ENSP00000256010	9606.ENSP00000240874	0	0	0	0	0	0	0.9	0.081	0	0.904
APP	GRP	1846936	1844471	9606.ENSP00000284981	9606.ENSP00000256857	0	0	0	0	0	0	0.9	0.081	0	0.904
HRH1	TRH	1858448	1848532	9606.ENSP00000380247	9606.ENSP00000303452	0	0	0	0	0	0	0.9	0.087	0	0.904
GRM5	CCKAR	1848814	1847590	9606.ENSP00000306138	9606.ENSP00000295589	0	0	0	0	0	0	0.9	0.081	0	0.904
TACR1	MCHR1	1848544	1843943	9606.ENSP00000303522	9606.ENSP00000249016	0	0	0	0.632	0	0	0.9	0.15	0	0.904
MLN	GNAQ	1859375	1847018	9606.ENSP00000388825	9606.ENSP00000286548	0	0	0	0	0	0	0.9	0.074	0	0.903
HRH1	NMUR1	1858448	1848781	9606.ENSP00000380247	9606.ENSP00000305877	0	0	0	0	0	0	0.9	0.073	0	0.903
TACR2	CCKAR	1855880	1847590	9606.ENSP00000362403	9606.ENSP00000295589	0	0	0	0.707	0	0	0.9	0.142	0	0.903
GCGR	HRH1	1858855	1858448	9606.ENSP00000383558	9606.ENSP00000380247	0	0	0	0	0	0	0.9	0.071	0	0.903
GRM5	NMUR1	1848814	1848781	9606.ENSP00000306138	9606.ENSP00000305877	0	0	0	0	0	0	0.9	0.078	0	0.903
HRH1	NTS	1858448	1844400	9606.ENSP00000380247	9606.ENSP00000256010	0	0	0	0	0	0	0.9	0.071	0	0.903
TBXA2R	GHSR	1859713	1843590	9606.ENSP00000393333	9606.ENSP00000241256	0	0	0	0	0	0	0.9	0.07	0	0.903
GCGR	PMCH	1858855	1851448	9606.ENSP00000383558	9606.ENSP00000332225	0	0	0	0	0	0	0.9	0.072	0	0.903
GRM5	GRM1	1848814	1846816	9606.ENSP00000306138	9606.ENSP00000282753	0	0	0	0.966	0	0	0.9	0.946	0	0.903
HRH1	GHSR	1858448	1843590	9606.ENSP00000380247	9606.ENSP00000241256	0	0	0	0.632	0	0	0.9	0.138	0	0.903
PMCH	TAC1	1851448	1850311	9606.ENSP00000332225	9606.ENSP00000321106	0	0	0	0	0	0	0.9	0.075	0	0.903
TAC1	MCHR1	1850311	1843943	9606.ENSP00000321106	9606.ENSP00000249016	0	0	0	0	0	0	0.9	0.071	0	0.903
GNA15	GNA11	1845252	1842246	9606.ENSP00000262958	9606.ENSP00000078429	0	0	0	0.962	0	0	0.9	0.857	0	0.903
TAC1	NMUR1	1850311	1848781	9606.ENSP00000321106	9606.ENSP00000305877	0	0	0	0	0	0	0.9	0.07	0	0.903
MLN	GNA11	1859375	1842246	9606.ENSP00000388825	9606.ENSP00000078429	0	0	0	0	0	0	0.9	0.073	0	0.903
TACR2	TRH	1855880	1848532	9606.ENSP00000362403	9606.ENSP00000303452	0	0	0	0	0	0	0.9	0.071	0	0.903
MLN	GNA15	1859375	1845252	9606.ENSP00000388825	9606.ENSP00000262958	0	0	0	0	0	0	0.9	0.071	0	0.903
HRH1	MCHR1	1858448	1843943	9606.ENSP00000380247	9606.ENSP00000249016	0	0	0	0.637	0	0	0.9	0.146	0	0.903
TACR1	GNA15	1848544	1845252	9606.ENSP00000303522	9606.ENSP00000262958	0	0	0	0	0	0	0.9	0.061	0	0.902
TACR2	NMU	1855880	1845502	9606.ENSP00000362403	9606.ENSP00000264218	0	0	0	0	0	0	0.9	0.061	0	0.902
TAC1	KALRN	1850311	1843581	9606.ENSP00000321106	9606.ENSP00000240874	0	0	0	0	0	0	0.9	0.062	0	0.902
TACR2	PMCH	1855880	1851448	9606.ENSP00000362403	9606.ENSP00000332225	0	0	0	0	0	0	0.9	0.063	0	0.902
TACR2	OXT	1855880	1842661	9606.ENSP00000362403	9606.ENSP00000217386	0	0	0	0	0	0	0.9	0.069	0	0.902
GRM1	KALRN	1846816	1843581	9606.ENSP00000282753	9606.ENSP00000240874	0	0	0	0	0	0	0.9	0.063	0	0.902
OPN4	CCKAR	1855613	1847590	9606.ENSP00000361141	9606.ENSP00000295589	0	0	0	0.626	0	0	0.9	0.097	0	0.902
TACR2	OPN4	1855880	1855613	9606.ENSP00000362403	9606.ENSP00000361141	0	0	0	0.671	0	0	0.9	0.108	0	0.902
NMS	GNAQ	1856567	1847018	9606.ENSP00000366061	9606.ENSP00000286548	0	0	0	0	0	0	0.9	0.062	0	0.902
HRH1	AVP	1858448	1857196	9606.ENSP00000380247	9606.ENSP00000369647	0	0	0	0	0	0	0.9	0.067	0	0.902
GRM1	GHSR	1846816	1843590	9606.ENSP00000282753	9606.ENSP00000241256	0	0	0	0	0	0	0.9	0.068	0	0.902
TACR2	MCHR1	1855880	1843943	9606.ENSP00000362403	9606.ENSP00000249016	0	0	0	0.661	0	0	0.9	0.089	0	0.901
GRP	KALRN	1844471	1843581	9606.ENSP00000256857	9606.ENSP00000240874	0	0	0	0	0	0	0.9	0.054	0	0.901
TBXA2R	KALRN	1859713	1843581	9606.ENSP00000393333	9606.ENSP00000240874	0	0	0	0	0	0	0.9	0.052	0	0.901
GNAQ	APP	1847018	1846936	9606.ENSP00000286548	9606.ENSP00000284981	0	0	0	0	0	0	0.9	0.055	0	0.901
KALRN	OXT	1843581	1842661	9606.ENSP00000240874	9606.ENSP00000217386	0	0	0	0	0	0	0.9	0.06	0	0.901
TACR2	GNAQ	1855880	1847018	9606.ENSP00000362403	9606.ENSP00000286548	0	0	0	0	0	0	0.9	0.059	0	0.901
NMS	OPN4	1856567	1855613	9606.ENSP00000366061	9606.ENSP00000361141	0	0	0	0	0	0	0.9	0.055	0	0.901
TBXA2R	TRH	1859713	1848532	9606.ENSP00000393333	9606.ENSP00000303452	0	0	0	0	0	0	0.9	0.052	0	0.901
NMU	GNA15	1845502	1845252	9606.ENSP00000264218	9606.ENSP00000262958	0	0	0	0	0	0	0.9	0.056	0	0.901
TRH	APP	1848532	1846936	9606.ENSP00000303452	9606.ENSP00000284981	0	0	0	0	0	0	0.9	0.057	0	0.901
NMU	GNA11	1845502	1842246	9606.ENSP00000264218	9606.ENSP00000078429	0	0	0	0	0	0	0.9	0.054	0	0.901
OPN4	TACR1	1855613	1848544	9606.ENSP00000361141	9606.ENSP00000303522	0	0	0	0.651	0	0	0.9	0.089	0	0.901
OPN4	MCHR1	1855613	1843943	9606.ENSP00000361141	9606.ENSP00000249016	0	0	0	0.631	0	0	0.9	0.083	0	0.901
GRM5	NMU	1848814	1845502	9606.ENSP00000306138	9606.ENSP00000264218	0	0	0	0	0	0	0.9	0.06	0	0.901
GNAQ	GNA15	1847018	1845252	9606.ENSP00000286548	9606.ENSP00000262958	0	0	0	0.962	0	0	0.9	0.42	0	0.901
TBXA2R	APP	1859713	1846936	9606.ENSP00000393333	9606.ENSP00000284981	0	0	0	0	0	0	0.9	0.053	0	0.901
NMS	MCHR1	1856567	1843943	9606.ENSP00000366061	9606.ENSP00000249016	0	0	0	0	0	0	0.9	0.053	0	0.901
GNA14	GNA15	1856528	1845252	9606.ENSP00000365807	9606.ENSP00000262958	0	0	0	0.96	0	0	0.9	0.456	0	0.901
HRH1	CCKAR	1858448	1847590	9606.ENSP00000380247	9606.ENSP00000295589	0	0	0	0.633	0	0	0.9	0.073	0	0.901
NMS	GRM5	1856567	1848814	9606.ENSP00000366061	9606.ENSP00000306138	0	0	0	0	0	0	0.9	0.055	0	0.901
HRH1	OPN4	1858448	1855613	9606.ENSP00000380247	9606.ENSP00000361141	0	0	0	0.632	0	0	0.9	0.085	0	0.901
TACR2	GHSR	1855880	1843590	9606.ENSP00000362403	9606.ENSP00000241256	0	0	0	0.709	0	0	0.9	0.092	0	0.901
HRH1	TACR2	1858448	1855880	9606.ENSP00000380247	9606.ENSP00000362403	0	0	0	0.631	0	0	0.9	0.074	0	0.901
AVP	GNA14	1857196	1856528	9606.ENSP00000369647	9606.ENSP00000365807	0	0	0	0	0	0	0.9	0	0	0.9
KALRN	epinephrine	1843581	-5815	9606.ENSP00000240874	-1.CID000005815	0	0	0	0	0	0	0.9	0	0	0.9
TBXA2R	NMU	1859713	1845502	9606.ENSP00000393333	9606.ENSP00000264218	0	0	0	0	0	0	0.9	0	0	0.9
NMUR1	MgATP	1848781	-5957	9606.ENSP00000305877	-1.CID000005957	0	0	0	0	0	0	0.9	0	0	0.9
APP	NMU	1846936	1845502	9606.ENSP00000284981	9606.ENSP00000264218	0	0	0	0	0	0	0.9	0	0	0.9
GNA14	MgATP	1856528	-5957	9606.ENSP00000365807	-1.CID000005957	0	0	0	0	0	0	0.9	0	0	0.9
TRH	serotonine	1848532	-5202	9606.ENSP00000303452	-1.CID000005202	0	0	0	0	0	0	0.9	0	0	0.9
PMCH	GRM5	1851448	1848814	9606.ENSP00000332225	9606.ENSP00000306138	0	0	0	0	0	0	0.9	0	0	0.9
KALRN	rosiglitazone	1843581	-77998	9606.ENSP00000240874	-1.CID000077998	0	0	0	0	0	0	0.9	0	0	0.9
TACR2	MgATP	1855880	-5957	9606.ENSP00000362403	-1.CID000005957	0	0	0	0	0	0	0.9	0	0	0.9
GNG2	APP	1851723	1846936	9606.ENSP00000334448	9606.ENSP00000284981	0	0	0	0	0	0	0.9	0	0	0.9
HRH1	PGF2 alpha	1858448	-5280363	9606.ENSP00000380247	-1.CID005280363	0	0	0	0	0	0	0.9	0	0	0.9
NTS	PGF2 alpha	1844400	-5280363	9606.ENSP00000256010	-1.CID005280363	0	0	0	0	0	0	0.9	0	0	0.9
TRH	prostaglandin .	1848532	-5280360	9606.ENSP00000303452	-1.CID005280360	0	0	0	0	0	0	0.9	0	0	0.9
GNG2	GRM1	1851723	1846816	9606.ENSP00000334448	9606.ENSP00000282753	0	0	0	0	0	0	0.9	0	0	0.9
TACR2	GNA11	1855880	1842246	9606.ENSP00000362403	9606.ENSP00000078429	0	0	0	0	0	0	0.9	0.047	0	0.9
NMS	GNA14	1856567	1856528	9606.ENSP00000366061	9606.ENSP00000365807	0	0	0	0	0	0	0.9	0	0	0.9
NMS	epinephrine	1856567	-5815	9606.ENSP00000366061	-1.CID000005815	0	0	0	0	0	0	0.9	0	0	0.9
TBXA2R	HCRT	1859713	1847406	9606.ENSP00000393333	9606.ENSP00000293330	0	0	0	0	0	0	0.9	0.05	0	0.9
KALRN	uridine diphos.	1843581	-6031	9606.ENSP00000240874	-1.CID000006031	0	0	0	0	0	0	0.9	0	0	0.9
OPN4	NMUR1	1855613	1848781	9606.ENSP00000361141	9606.ENSP00000305877	0	0	0	0.624	0	0	0.9	0.044	0	0.9
epinephrine	uridine diphos.	-5815	-6031	-1.CID000005815	-1.CID000006031	0	0	0	0	0	0	0.9	0	0	0.9
GCG	uridine diphos.	1859292	-6031	9606.ENSP00000387662	-1.CID000006031	0	0	0	0	0	0	0.9	0	0	0.9
NMS	serotonine	1856567	-5202	9606.ENSP00000366061	-1.CID000005202	0	0	0	0	0	0	0.9	0	0	0.9
PMCH	MgATP	1851448	-5957	9606.ENSP00000332225	-1.CID000005957	0	0	0	0	0	0	0.9	0	0	0.9
NMU	thromboxane A2	1845502	-5280497	9606.ENSP00000264218	-1.CID005280497	0	0	0	0	0	0	0.9	0	0	0.9
NMU	epinephrine	1845502	-5815	9606.ENSP00000264218	-1.CID000005815	0	0	0	0	0	0	0.9	0	0	0.9
TACR1	serotonine	1848544	-5202	9606.ENSP00000303522	-1.CID000005202	0	0	0	0	0	0	0.9	0	0	0.9
GRP	rosiglitazone	1844471	-77998	9606.ENSP00000256857	-1.CID000077998	0	0	0	0	0	0	0.9	0	0	0.9
GNAQ	GNA11	1847018	1842246	9606.ENSP00000286548	9606.ENSP00000078429	0	0	0	0.988	0	0	0.9	0.588	0	0.9
GNA14	APP	1856528	1846936	9606.ENSP00000365807	9606.ENSP00000284981	0	0	0	0	0	0	0.9	0	0	0.9
NMS	TACR1	1856567	1848544	9606.ENSP00000366061	9606.ENSP00000303522	0	0	0	0	0	0	0.9	0	0	0.9
GRM5	uridine diphos.	1848814	-6031	9606.ENSP00000306138	-1.CID000006031	0	0	0	0	0	0	0.9	0	0	0.9
HRH1	NMU	1858448	1845502	9606.ENSP00000380247	9606.ENSP00000264218	0	0	0	0	0	0	0.9	0	0	0.9
GNAQ	uridine diphos.	1847018	-6031	9606.ENSP00000286548	-1.CID000006031	0	0	0	0	0	0	0.9	0	0	0.9
TAC1	uridine diphos.	1850311	-6031	9606.ENSP00000321106	-1.CID000006031	0	0	0	0	0	0	0.9	0	0	0.9
KALRN	serotonine	1843581	-5202	9606.ENSP00000240874	-1.CID000005202	0	0	0	0	0	0	0.9	0	0	0.9
GRP	uridine diphos.	1844471	-6031	9606.ENSP00000256857	-1.CID000006031	0	0	0	0	0	0	0.9	0	0	0.9
GNA11	palmitate	1842246	-985	9606.ENSP00000078429	-1.CID000000985	0	0	0	0	0	0	0.9	0	0	0.9
GCGR	KALRN	1858855	1843581	9606.ENSP00000383558	9606.ENSP00000240874	0	0	0	0	0	0	0.9	0	0	0.9
NMS	KALRN	1856567	1843581	9606.ENSP00000366061	9606.ENSP00000240874	0	0	0	0	0	0	0.9	0.048	0	0.9
NMUR1	KALRN	1848781	1843581	9606.ENSP00000305877	9606.ENSP00000240874	0	0	0	0	0	0	0.9	0	0	0.9
GRM5	HCRT	1848814	1847406	9606.ENSP00000306138	9606.ENSP00000293330	0	0	0	0	0	0	0.9	0.048	0	0.9
PMCH	NMU	1851448	1845502	9606.ENSP00000332225	9606.ENSP00000264218	0	0	0	0	0	0	0.9	0.05	0	0.9
GNA14	PGF2 alpha	1856528	-5280363	9606.ENSP00000365807	-1.CID005280363	0	0	0	0	0	0	0.9	0	0	0.9
TACR2	serotonine	1855880	-5202	9606.ENSP00000362403	-1.CID000005202	0	0	0	0	0	0	0.9	0	0	0.9
PMCH	uridine diphos.	1851448	-6031	9606.ENSP00000332225	-1.CID000006031	0	0	0	0	0	0	0.9	0	0	0.9
MLN	rosiglitazone	1859375	-77998	9606.ENSP00000388825	-1.CID000077998	0	0	0	0	0	0	0.9	0	0	0.9
GRM1	serotonine	1846816	-5202	9606.ENSP00000282753	-1.CID000005202	0	0	0	0	0	0	0.9	0	0	0.9
GNA15	rosiglitazone	1845252	-77998	9606.ENSP00000262958	-1.CID000077998	0	0	0	0	0	0	0.9	0	0	0.9
GNAQ	PGF2 alpha	1847018	-5280363	9606.ENSP00000286548	-1.CID005280363	0	0	0	0	0	0	0.9	0	0	0.9
GNG2	NTS	1851723	1844400	9606.ENSP00000334448	9606.ENSP00000256010	0	0	0	0	0	0	0.9	0	0	0.9
TACR2	palmitate	1855880	-985	9606.ENSP00000362403	-1.CID000000985	0	0	0	0	0	0	0.9	0	0	0.9
GNG2	TRH	1851723	1848532	9606.ENSP00000334448	9606.ENSP00000303452	0	0	0	0	0	0	0.9	0	0	0.9
GCGR	norepinephrine	1858855	-439260	9606.ENSP00000383558	-1.CID000439260	0	0	0	0	0	0	0.9	0	0	0.9
acetylcholine	uridine diphos.	-187	-6031	-1.CID000000187	-1.CID000006031	0	0	0	0	0	0	0.9	0	0	0.9
KALRN	prostaglandin .	1843581	-5280360	9606.ENSP00000240874	-1.CID005280360	0	0	0	0	0	0	0.9	0	0	0.9
HRH1	uridine diphos.	1858448	-6031	9606.ENSP00000380247	-1.CID000006031	0	0	0	0	0	0	0.9	0	0	0.9
GNA14	uridine diphos.	1856528	-6031	9606.ENSP00000365807	-1.CID000006031	0	0	0	0	0	0	0.9	0	0	0.9
GCGR	epinephrine	1858855	-5815	9606.ENSP00000383558	-1.CID000005815	0	0	0	0	0	0	0.9	0	0	0.9
NMU	KALRN	1845502	1843581	9606.ENSP00000264218	9606.ENSP00000240874	0	0	0	0	0	0	0.9	0	0	0.9
PMCH	rosiglitazone	1851448	-77998	9606.ENSP00000332225	-1.CID000077998	0	0	0	0	0	0	0.9	0	0	0.9
MLN	PGF2 alpha	1859375	-5280363	9606.ENSP00000388825	-1.CID005280363	0	0	0	0	0	0	0.9	0	0	0.9
MLN	epinephrine	1859375	-5815	9606.ENSP00000388825	-1.CID000005815	0	0	0	0	0	0	0.9	0	0	0.9
NMS	APP	1856567	1846936	9606.ENSP00000366061	9606.ENSP00000284981	0	0	0	0	0	0	0.9	0.044	0	0.9
MLN	GNG2	1859375	1851723	9606.ENSP00000388825	9606.ENSP00000334448	0	0	0	0	0	0	0.9	0	0	0.9
TACR2	prostaglandin .	1855880	-5280360	9606.ENSP00000362403	-1.CID005280360	0	0	0	0	0	0	0.9	0	0	0.9
MLN	thromboxane A2	1859375	-5280497	9606.ENSP00000388825	-1.CID005280497	0	0	0	0	0	0	0.9	0	0	0.9
NMS	palmitate	1856567	-985	9606.ENSP00000366061	-1.CID000000985	0	0	0	0	0	0	0.9	0	0	0.9
NMS	acetylcholine	1856567	-187	9606.ENSP00000366061	-1.CID000000187	0	0	0	0	0	0	0.9	0	0	0.9
GNA15	prostaglandin .	1845252	-5280360	9606.ENSP00000262958	-1.CID005280360	0	0	0	0	0	0	0.9	0	0	0.9
GCGR	thromboxane A2	1858855	-5280497	9606.ENSP00000383558	-1.CID005280497	0	0	0	0	0	0	0.9	0	0	0.9
PMCH	GRM1	1851448	1846816	9606.ENSP00000332225	9606.ENSP00000282753	0	0	0	0	0	0	0.9	0	0	0.9
NPS	uridine diphos.	1858560	-6031	9606.ENSP00000381105	-1.CID000006031	0	0	0	0	0	0	0.9	0	0	0.9
OPN4	TAC1	1855613	1850311	9606.ENSP00000361141	9606.ENSP00000321106	0	0	0	0	0	0	0.9	0	0	0.9
NMS	prostaglandin .	1856567	-5280360	9606.ENSP00000366061	-1.CID005280360	0	0	0	0	0	0	0.9	0	0	0.9
APP	epinephrine	1846936	-5815	9606.ENSP00000284981	-1.CID000005815	0	0	0	0	0	0	0.9	0	0	0.9
GHSR	KALRN	1843590	1843581	9606.ENSP00000241256	9606.ENSP00000240874	0	0	0	0	0	0	0.9	0.042	0	0.9
OPN4	KALRN	1855613	1843581	9606.ENSP00000361141	9606.ENSP00000240874	0	0	0	0	0	0	0.9	0	0	0.9
TACR2	norepinephrine	1855880	-439260	9606.ENSP00000362403	-1.CID000439260	0	0	0	0	0	0	0.9	0	0	0.9
APP	MCHR1	1846936	1843943	9606.ENSP00000284981	9606.ENSP00000249016	0	0	0	0	0	0	0.9	0	0	0.9
MLN	PMCH	1859375	1851448	9606.ENSP00000388825	9606.ENSP00000332225	0	0	0	0	0	0	0.9	0.041	0	0.9
GRM5	prostaglandin .	1848814	-5280360	9606.ENSP00000306138	-1.CID005280360	0	0	0	0	0	0	0.9	0	0	0.9
GRP	serotonine	1844471	-5202	9606.ENSP00000256857	-1.CID000005202	0	0	0	0	0	0	0.9	0	0	0.9
GNG2	HCRT	1851723	1847406	9606.ENSP00000334448	9606.ENSP00000293330	0	0	0	0	0	0	0.9	0	0	0.9
GRP	palmitate	1844471	-985	9606.ENSP00000256857	-1.CID000000985	0	0	0	0	0	0	0.9	0	0	0.9
palmitate	serotonine	-985	-5202	-1.CID000000985	-1.CID000005202	0	0	0	0	0	0	0.9	0	0	0.9
PMCH	PGF2 alpha	1851448	-5280363	9606.ENSP00000332225	-1.CID005280363	0	0	0	0	0	0	0.9	0	0	0.9
NMS	GRM1	1856567	1846816	9606.ENSP00000366061	9606.ENSP00000282753	0	0	0	0	0	0	0.9	0	0	0.9
GRM5	epinephrine	1848814	-5815	9606.ENSP00000306138	-1.CID000005815	0	0	0	0	0	0	0.9	0	0	0.9
AVP	palmitate	1857196	-985	9606.ENSP00000369647	-1.CID000000985	0	0	0	0	0	0	0.9	0	0	0.9
HCRT	rosiglitazone	1847406	-77998	9606.ENSP00000293330	-1.CID000077998	0	0	0	0	0	0	0.9	0	0	0.9
APP	serotonine	1846936	-5202	9606.ENSP00000284981	-1.CID000005202	0	0	0	0	0	0	0.9	0	0	0.9
uridine diphos.	PGF2 alpha	-6031	-5280363	-1.CID000006031	-1.CID005280363	0	0	0	0	0	0	0.9	0	0	0.9
MCHR1	KALRN	1843943	1843581	9606.ENSP00000249016	9606.ENSP00000240874	0	0	0	0	0	0	0.9	0	0	0.9
NPS	rosiglitazone	1858560	-77998	9606.ENSP00000381105	-1.CID000077998	0	0	0	0	0	0	0.9	0	0	0.9
GNA15	PGF2 alpha	1845252	-5280363	9606.ENSP00000262958	-1.CID005280363	0	0	0	0	0	0	0.9	0	0	0.9
GNA14	serotonine	1856528	-5202	9606.ENSP00000365807	-1.CID000005202	0	0	0	0	0	0	0.9	0	0	0.9
AVP	TACR2	1857196	1855880	9606.ENSP00000369647	9606.ENSP00000362403	0	0	0	0	0	0	0.9	0	0	0.9
GNA14	acetylcholine	1856528	-187	9606.ENSP00000365807	-1.CID000000187	0	0	0	0	0	0	0.9	0	0	0.9
HRH1	NMS	1858448	1856567	9606.ENSP00000380247	9606.ENSP00000366061	0	0	0	0	0	0	0.9	0	0	0.9
PMCH	prostaglandin .	1851448	-5280360	9606.ENSP00000332225	-1.CID005280360	0	0	0	0	0	0	0.9	0	0	0.9
GNA14	HCRT	1856528	1847406	9606.ENSP00000365807	9606.ENSP00000293330	0	0	0	0	0	0	0.9	0	0	0.9
GNA11	serotonine	1842246	-5202	9606.ENSP00000078429	-1.CID000005202	0	0	0	0	0	0	0.9	0	0	0.9
NMU	serotonine	1845502	-5202	9606.ENSP00000264218	-1.CID000005202	0	0	0	0	0	0	0.9	0	0	0.9
GNG2	TACR1	1851723	1848544	9606.ENSP00000334448	9606.ENSP00000303522	0	0	0	0	0	0	0.9	0	0	0.9
GNG2	epinephrine	1851723	-5815	9606.ENSP00000334448	-1.CID000005815	0	0	0	0	0	0	0.9	0	0	0.9
NTS	palmitate	1844400	-985	9606.ENSP00000256010	-1.CID000000985	0	0	0	0	0	0	0.9	0	0	0.9
NMS	GNA11	1856567	1842246	9606.ENSP00000366061	9606.ENSP00000078429	0	0	0	0	0	0	0.9	0	0	0.9
TRH	uridine diphos.	1848532	-6031	9606.ENSP00000303452	-1.CID000006031	0	0	0	0	0	0	0.9	0	0	0.9
GCGR	acetylcholine	1858855	-187	9606.ENSP00000383558	-1.CID000000187	0	0	0	0	0	0	0.9	0	0	0.9
MCHR1	MgATP	1843943	-5957	9606.ENSP00000249016	-1.CID000005957	0	0	0	0	0	0	0.9	0	0	0.9
OXT	uridine diphos.	1842661	-6031	9606.ENSP00000217386	-1.CID000006031	0	0	0	0	0	0	0.9	0	0	0.9
TACR1	palmitate	1848544	-985	9606.ENSP00000303522	-1.CID000000985	0	0	0	0	0	0	0.9	0	0	0.9
NMU	prostaglandin .	1845502	-5280360	9606.ENSP00000264218	-1.CID005280360	0	0	0	0	0	0	0.9	0	0	0.9
GNG2	uridine diphos.	1851723	-6031	9606.ENSP00000334448	-1.CID000006031	0	0	0	0	0	0	0.9	0	0	0.9
uridine diphos.	norepinephrine	-6031	-439260	-1.CID000006031	-1.CID000439260	0	0	0	0	0	0	0.9	0	0	0.9
GRM1	histamine	1846816	-774	9606.ENSP00000282753	-1.CID000000774	0	0	0	0	0	0	0.9	0	0	0.9
MLN	KALRN	1859375	1843581	9606.ENSP00000388825	9606.ENSP00000240874	0	0	0	0	0	0	0.9	0	0	0.9
NMU	norepinephrine	1845502	-439260	9606.ENSP00000264218	-1.CID000439260	0	0	0	0	0	0	0.9	0	0	0.9
GRM5	palmitate	1848814	-985	9606.ENSP00000306138	-1.CID000000985	0	0	0	0	0	0	0.9	0	0	0.9
NTS	uridine diphos.	1844400	-6031	9606.ENSP00000256010	-1.CID000006031	0	0	0	0	0	0	0.9	0	0	0.9
NMS	PGF2 alpha	1856567	-5280363	9606.ENSP00000366061	-1.CID005280363	0	0	0	0	0	0	0.9	0	0	0.9
GRM1	uridine diphos.	1846816	-6031	9606.ENSP00000282753	-1.CID000006031	0	0	0	0	0	0	0.9	0	0	0.9
CCK	rosiglitazone	1851885	-77998	9606.ENSP00000335657	-1.CID000077998	0	0	0	0	0	0	0.9	0	0	0.9
GNG2	GRM5	1851723	1848814	9606.ENSP00000334448	9606.ENSP00000306138	0	0	0	0	0	0	0.9	0	0	0.9
CCK	palmitate	1851885	-985	9606.ENSP00000335657	-1.CID000000985	0	0	0	0	0	0	0.9	0	0	0.9
GNA11	uridine diphos.	1842246	-6031	9606.ENSP00000078429	-1.CID000006031	0	0	0	0	0	0	0.9	0	0	0.9
GRM1	palmitate	1846816	-985	9606.ENSP00000282753	-1.CID000000985	0	0	0	0	0	0	0.9	0	0	0.9
TAC1	rosiglitazone	1850311	-77998	9606.ENSP00000321106	-1.CID000077998	0	0	0	0	0	0	0.9	0	0	0.9
TACR2	PGF2 alpha	1855880	-5280363	9606.ENSP00000362403	-1.CID005280363	0	0	0	0	0	0	0.9	0	0	0.9
TBXA2R	PMCH	1859713	1851448	9606.ENSP00000393333	9606.ENSP00000332225	0	0	0	0	0	0	0.9	0	0	0.9
MLN	GRM5	1859375	1848814	9606.ENSP00000388825	9606.ENSP00000306138	0	0	0	0	0	0	0.9	0	0	0.9
CCKAR	MgATP	1847590	-5957	9606.ENSP00000295589	-1.CID000005957	0	0	0	0	0	0	0.9	0	0	0.9
TRH	PGF2 alpha	1848532	-5280363	9606.ENSP00000303452	-1.CID005280363	0	0	0	0	0	0	0.9	0	0	0.9
AVP	GNG2	1857196	1851723	9606.ENSP00000369647	9606.ENSP00000334448	0	0	0	0	0	0	0.9	0	0	0.9
APP	PGF2 alpha	1846936	-5280363	9606.ENSP00000284981	-1.CID005280363	0	0	0	0	0	0	0.9	0	0	0.9
GNA11	rosiglitazone	1842246	-77998	9606.ENSP00000078429	-1.CID000077998	0	0	0	0	0	0	0.9	0	0	0.9
OPN4	APP	1855613	1846936	9606.ENSP00000361141	9606.ENSP00000284981	0	0	0	0	0	0	0.9	0	0	0.9
PMCH	GNAQ	1851448	1847018	9606.ENSP00000332225	9606.ENSP00000286548	0	0	0	0	0	0	0.9	0	0	0.9
PMCH	APP	1851448	1846936	9606.ENSP00000332225	9606.ENSP00000284981	0	0	0	0	0	0	0.9	0	0	0.9
GNA14	CCK	1856528	1851885	9606.ENSP00000365807	9606.ENSP00000335657	0	0	0	0	0	0	0.9	0	0	0.9
GNA14	prostaglandin .	1856528	-5280360	9606.ENSP00000365807	-1.CID005280360	0	0	0	0	0	0	0.9	0	0	0.9
GNA14	OXT	1856528	1842661	9606.ENSP00000365807	9606.ENSP00000217386	0	0	0	0	0	0	0.9	0	0	0.9
CCKAR	KALRN	1847590	1843581	9606.ENSP00000295589	9606.ENSP00000240874	0	0	0	0	0	0	0.9	0.042	0	0.9
TACR1	APP	1848544	1846936	9606.ENSP00000303522	9606.ENSP00000284981	0	0	0	0	0	0	0.9	0	0	0.9
uridine diphos.	thromboxane A2	-6031	-5280497	-1.CID000006031	-1.CID005280497	0	0	0	0	0	0	0.9	0	0	0.9
GNA14	TAC1	1856528	1850311	9606.ENSP00000365807	9606.ENSP00000321106	0	0	0	0	0	0	0.9	0	0	0.9
GCGR	rosiglitazone	1858855	-77998	9606.ENSP00000383558	-1.CID000077998	0	0	0	0	0	0	0.9	0	0	0.9
GRM5	thromboxane A2	1848814	-5280497	9606.ENSP00000306138	-1.CID005280497	0	0	0	0	0	0	0.9	0	0	0.9
GCGR	NMS	1858855	1856567	9606.ENSP00000383558	9606.ENSP00000366061	0	0	0	0	0	0	0.9	0	0	0.9
GRP	thromboxane A2	1844471	-5280497	9606.ENSP00000256857	-1.CID005280497	0	0	0	0	0	0	0.9	0	0	0.9
CCK	thromboxane A2	1851885	-5280497	9606.ENSP00000335657	-1.CID005280497	0	0	0	0	0	0	0.9	0	0	0.9
NMU	histamine	1845502	-774	9606.ENSP00000264218	-1.CID000000774	0	0	0	0	0	0	0.9	0	0	0.9
GNA14	TACR2	1856528	1855880	9606.ENSP00000365807	9606.ENSP00000362403	0	0	0	0	0	0	0.9	0	0	0.9
GCGR	MgATP	1858855	-5957	9606.ENSP00000383558	-1.CID000005957	0	0	0	0	0	0	0.9	0	0	0.9
GNA15	uridine diphos.	1845252	-6031	9606.ENSP00000262958	-1.CID000006031	0	0	0	0	0	0	0.9	0	0	0.9
PMCH	palmitate	1851448	-985	9606.ENSP00000332225	-1.CID000000985	0	0	0	0	0	0	0.9	0	0	0.9
TBXA2R	NMS	1859713	1856567	9606.ENSP00000393333	9606.ENSP00000366061	0	0	0	0	0	0	0.9	0	0	0.9
OPN4	GHSR	1855613	1843590	9606.ENSP00000361141	9606.ENSP00000241256	0	0	0	0.667	0	0	0.9	0.052	0	0.9
NMS	thromboxane A2	1856567	-5280497	9606.ENSP00000366061	-1.CID005280497	0	0	0	0	0	0	0.9	0	0	0.9
GNG2	OXT	1851723	1842661	9606.ENSP00000334448	9606.ENSP00000217386	0	0	0	0	0	0	0.9	0	0	0.9
GCG	GNG2	1859292	1851723	9606.ENSP00000387662	9606.ENSP00000334448	0	0	0	0	0	0	0.9	0	0	0.9
HCRT	thromboxane A2	1847406	-5280497	9606.ENSP00000293330	-1.CID005280497	0	0	0	0	0	0	0.9	0	0	0.9
GCG	thromboxane A2	1859292	-5280497	9606.ENSP00000387662	-1.CID005280497	0	0	0	0	0	0	0.9	0	0	0.9
GNA14	histamine	1856528	-774	9606.ENSP00000365807	-1.CID000000774	0	0	0	0	0	0	0.9	0	0	0.9
GNA15	serotonine	1845252	-5202	9606.ENSP00000262958	-1.CID000005202	0	0	0	0	0	0	0.9	0	0	0.9
NMS	histamine	1856567	-774	9606.ENSP00000366061	-1.CID000000774	0	0	0	0	0	0	0.9	0	0	0.9
GNG2	KALRN	1851723	1843581	9606.ENSP00000334448	9606.ENSP00000240874	0	0	0	0	0	0	0.9	0	0	0.9
GNG2	TAC1	1851723	1850311	9606.ENSP00000334448	9606.ENSP00000321106	0	0	0	0	0	0	0.9	0	0	0.9
GNA14	GNAQ	1856528	1847018	9606.ENSP00000365807	9606.ENSP00000286548	0	0	0	0.986	0	0	0.9	0.606	0	0.9
HCRT	palmitate	1847406	-985	9606.ENSP00000293330	-1.CID000000985	0	0	0	0	0	0	0.9	0	0	0.9
NMS	norepinephrine	1856567	-439260	9606.ENSP00000366061	-1.CID000439260	0	0	0	0	0	0	0.9	0	0	0.9
MLN	OPN4	1859375	1855613	9606.ENSP00000388825	9606.ENSP00000361141	0	0	0	0	0	0	0.9	0	0	0.9
GRM5	serotonine	1848814	-5202	9606.ENSP00000306138	-1.CID000005202	0	0	0	0	0	0	0.9	0	0	0.9
MLN	HRH1	1859375	1858448	9606.ENSP00000388825	9606.ENSP00000380247	0	0	0	0	0	0	0.9	0	0	0.9
OPN4	PMCH	1855613	1851448	9606.ENSP00000361141	9606.ENSP00000332225	0	0	0	0	0	0	0.9	0	0	0.9
HCRT	PGF2 alpha	1847406	-5280363	9606.ENSP00000293330	-1.CID005280363	0	0	0	0	0	0	0.9	0	0	0.9
PMCH	GRP	1851448	1844471	9606.ENSP00000332225	9606.ENSP00000256857	0	0	0	0	0	0	0.9	0.047	0	0.9
MLN	uridine diphos.	1859375	-6031	9606.ENSP00000388825	-1.CID000006031	0	0	0	0	0	0	0.9	0	0	0.9
TACR1	KALRN	1848544	1843581	9606.ENSP00000303522	9606.ENSP00000240874	0	0	0	0	0	0	0.9	0	0	0.9
GRM1	epinephrine	1846816	-5815	9606.ENSP00000282753	-1.CID000005815	0	0	0	0	0	0	0.9	0	0	0.9
NPS	GNG2	1858560	1851723	9606.ENSP00000381105	9606.ENSP00000334448	0	0	0	0	0	0	0.9	0	0	0.9
GCGR	histamine	1858855	-774	9606.ENSP00000383558	-1.CID000000774	0	0	0	0	0	0	0.9	0	0	0.9
NTS	thromboxane A2	1844400	-5280497	9606.ENSP00000256010	-1.CID005280497	0	0	0	0	0	0	0.9	0	0	0.9
HCRT	uridine diphos.	1847406	-6031	9606.ENSP00000293330	-1.CID000006031	0	0	0	0	0	0	0.9	0	0	0.9
TACR2	GNA15	1855880	1845252	9606.ENSP00000362403	9606.ENSP00000262958	0	0	0	0	0	0	0.9	0	0	0.9
KALRN	PGF2 alpha	1843581	-5280363	9606.ENSP00000240874	-1.CID005280363	0	0	0	0	0	0	0.9	0	0	0.9
CCK	PGF2 alpha	1851885	-5280363	9606.ENSP00000335657	-1.CID005280363	0	0	0	0	0	0	0.9	0	0	0.9
GRM1	prostaglandin .	1846816	-5280360	9606.ENSP00000282753	-1.CID005280360	0	0	0	0	0	0	0.9	0	0	0.9
OXT	thromboxane A2	1842661	-5280497	9606.ENSP00000217386	-1.CID005280497	0	0	0	0	0	0	0.9	0	0	0.9
TBXA2R	MLN	1859713	1859375	9606.ENSP00000393333	9606.ENSP00000388825	0	0	0	0	0	0	0.9	0.045	0	0.9
uridine diphos.	prostaglandin .	-6031	-5280360	-1.CID000006031	-1.CID005280360	0	0	0	0	0	0	0.9	0	0	0.9
HRH1	KALRN	1858448	1843581	9606.ENSP00000380247	9606.ENSP00000240874	0	0	0	0	0	0	0.9	0	0	0.9
GNG2	norepinephrine	1851723	-439260	9606.ENSP00000334448	-1.CID000439260	0	0	0	0	0	0	0.9	0	0	0.9
GNA14	PMCH	1856528	1851448	9606.ENSP00000365807	9606.ENSP00000332225	0	0	0	0	0	0	0.9	0	0	0.9
OXT	palmitate	1842661	-985	9606.ENSP00000217386	-1.CID000000985	0	0	0	0	0	0	0.9	0	0	0.9
NMS	MgATP	1856567	-5957	9606.ENSP00000366061	-1.CID000005957	0	0	0	0	0	0	0.9	0	0	0.9
GRM1	NMU	1846816	1845502	9606.ENSP00000282753	9606.ENSP00000264218	0	0	0	0	0	0	0.9	0	0	0.9
GNA14	rosiglitazone	1856528	-77998	9606.ENSP00000365807	-1.CID000077998	0	0	0	0	0	0	0.9	0	0	0.9
GNG2	histamine	1851723	-774	9606.ENSP00000334448	-1.CID000000774	0	0	0	0	0	0	0.9	0	0	0.9
MLN	GRM1	1859375	1846816	9606.ENSP00000388825	9606.ENSP00000282753	0	0	0	0	0	0	0.9	0	0	0.9
GRM1	thromboxane A2	1846816	-5280497	9606.ENSP00000282753	-1.CID005280497	0	0	0	0	0	0	0.9	0	0	0.9
GNA14	GNA11	1856528	1842246	9606.ENSP00000365807	9606.ENSP00000078429	0	0	0	0.986	0	0	0.9	0.56	0	0.9
AVP	rosiglitazone	1857196	-77998	9606.ENSP00000369647	-1.CID000077998	0	0	0	0	0	0	0.9	0	0	0.9
GCGR	prostaglandin .	1858855	-5280360	9606.ENSP00000383558	-1.CID005280360	0	0	0	0	0	0	0.9	0	0	0.9
TACR2	GNG2	1855880	1851723	9606.ENSP00000362403	9606.ENSP00000334448	0	0	0	0	0	0	0.9	0	0	0.9
TACR1	thromboxane A2	1848544	-5280497	9606.ENSP00000303522	-1.CID005280497	0	0	0	0	0	0	0.9	0	0	0.9
GNA11	prostaglandin .	1842246	-5280360	9606.ENSP00000078429	-1.CID005280360	0	0	0	0	0	0	0.9	0	0	0.9
NMS	GNA15	1856567	1845252	9606.ENSP00000366061	9606.ENSP00000262958	0	0	0	0	0	0	0.9	0	0	0.9
PMCH	serotonine	1851448	-5202	9606.ENSP00000332225	-1.CID000005202	0	0	0	0	0	0	0.9	0	0	0.9
GRM5	PGF2 alpha	1848814	-5280363	9606.ENSP00000306138	-1.CID005280363	0	0	0	0	0	0	0.9	0	0	0.9
AVP	thromboxane A2	1857196	-5280497	9606.ENSP00000369647	-1.CID005280497	0	0	0	0	0	0	0.9	0	0	0.9
GNAQ	rosiglitazone	1847018	-77998	9606.ENSP00000286548	-1.CID000077998	0	0	0	0	0	0	0.9	0	0	0.9
HRH1	rosiglitazone	1858448	-77998	9606.ENSP00000380247	-1.CID000077998	0	0	0	0	0	0	0.9	0	0	0.9
AVP	uridine diphos.	1857196	-6031	9606.ENSP00000369647	-1.CID000006031	0	0	0	0	0	0	0.9	0	0	0.9
GNG2	palmitate	1851723	-985	9606.ENSP00000334448	-1.CID000000985	0	0	0	0	0	0	0.9	0	0	0.9
CCK	GNG2	1851885	1851723	9606.ENSP00000335657	9606.ENSP00000334448	0	0	0	0	0	0	0.9	0.042	0	0.9
GNG2	NMU	1851723	1845502	9606.ENSP00000334448	9606.ENSP00000264218	0	0	0	0	0	0	0.9	0	0	0.9
GCGR	GNA14	1858855	1856528	9606.ENSP00000383558	9606.ENSP00000365807	0	0	0	0	0	0	0.9	0	0	0.9
TAC1	palmitate	1850311	-985	9606.ENSP00000321106	-1.CID000000985	0	0	0	0	0	0	0.9	0	0	0.9
TACR2	HCRT	1855880	1847406	9606.ENSP00000362403	9606.ENSP00000293330	0	0	0	0	0	0	0.9	0	0	0.9
GNG2	rosiglitazone	1851723	-77998	9606.ENSP00000334448	-1.CID000077998	0	0	0	0	0	0	0.9	0	0	0.9
TACR1	PGF2 alpha	1848544	-5280363	9606.ENSP00000303522	-1.CID005280363	0	0	0	0	0	0	0.9	0	0	0.9
GCGR	APP	1858855	1846936	9606.ENSP00000383558	9606.ENSP00000284981	0	0	0	0	0	0	0.9	0	0	0.9
GNA14	NTS	1856528	1844400	9606.ENSP00000365807	9606.ENSP00000256010	0	0	0	0	0	0	0.9	0	0	0.9
TACR1	uridine diphos.	1848544	-6031	9606.ENSP00000303522	-1.CID000006031	0	0	0	0	0	0	0.9	0	0	0.9
TACR2	thromboxane A2	1855880	-5280497	9606.ENSP00000362403	-1.CID005280497	0	0	0	0	0	0	0.9	0	0	0.9
NMS	TACR2	1856567	1855880	9606.ENSP00000366061	9606.ENSP00000362403	0	0	0	0	0	0	0.9	0	0	0.9
HRH1	MgATP	1858448	-5957	9606.ENSP00000380247	-1.CID000005957	0	0	0	0	0	0	0.9	0	0	0.9
AVP	serotonine	1857196	-5202	9606.ENSP00000369647	-1.CID000005202	0	0	0	0	0	0	0.9	0	0	0.9
GCGR	PGF2 alpha	1858855	-5280363	9606.ENSP00000383558	-1.CID005280363	0	0	0	0	0	0	0.9	0	0	0.9
GNA15	palmitate	1845252	-985	9606.ENSP00000262958	-1.CID000000985	0	0	0	0	0	0	0.9	0	0	0.9
HCRT	GNAQ	1847406	1847018	9606.ENSP00000293330	9606.ENSP00000286548	0	0	0	0	0	0	0.9	0	0	0.9
GRM5	histamine	1848814	-774	9606.ENSP00000306138	-1.CID000000774	0	0	0	0	0	0	0.9	0	0	0.9
NMU	PGF2 alpha	1845502	-5280363	9606.ENSP00000264218	-1.CID005280363	0	0	0	0	0	0	0.9	0	0	0.9
GNG2	GRP	1851723	1844471	9606.ENSP00000334448	9606.ENSP00000256857	0	0	0	0	0	0	0.9	0	0	0.9
GNA14	palmitate	1856528	-985	9606.ENSP00000365807	-1.CID000000985	0	0	0	0	0	0	0.9	0	0	0.9
histamine	uridine diphos.	-774	-6031	-1.CID000000774	-1.CID000006031	0	0	0	0	0	0	0.9	0	0	0.9
CCK	uridine diphos.	1851885	-6031	9606.ENSP00000335657	-1.CID000006031	0	0	0	0	0	0	0.9	0	0	0.9
HRH1	prostaglandin .	1858448	-5280360	9606.ENSP00000380247	-1.CID005280360	0	0	0	0	0	0	0.9	0	0	0.9
GRM1	PGF2 alpha	1846816	-5280363	9606.ENSP00000282753	-1.CID005280363	0	0	0	0	0	0	0.9	0	0	0.9
NTS	rosiglitazone	1844400	-77998	9606.ENSP00000256010	-1.CID000077998	0	0	0	0	0	0	0.9	0	0	0.9
NPS	thromboxane A2	1858560	-5280497	9606.ENSP00000381105	-1.CID005280497	0	0	0	0	0	0	0.9	0	0	0.9
KALRN	palmitate	1843581	-985	9606.ENSP00000240874	-1.CID000000985	0	0	0	0	0	0	0.9	0	0	0.9
GNA14	TRH	1856528	1848532	9606.ENSP00000365807	9606.ENSP00000303452	0	0	0	0	0	0	0.9	0	0	0.9
HCRT	GRM1	1847406	1846816	9606.ENSP00000293330	9606.ENSP00000282753	0	0	0	0	0	0	0.9	0	0	0.9
GCGR	uridine diphos.	1858855	-6031	9606.ENSP00000383558	-1.CID000006031	0	0	0	0	0	0	0.9	0	0	0.9
GCGR	serotonine	1858855	-5202	9606.ENSP00000383558	-1.CID000005202	0	0	0	0	0	0	0.9	0	0	0.9
NMS	rosiglitazone	1856567	-77998	9606.ENSP00000366061	-1.CID000077998	0	0	0	0	0	0	0.9	0	0	0.9
NPS	palmitate	1858560	-985	9606.ENSP00000381105	-1.CID000000985	0	0	0	0	0	0	0.9	0	0	0.9
NMU	rosiglitazone	1845502	-77998	9606.ENSP00000264218	-1.CID000077998	0	0	0	0	0	0	0.9	0	0	0.9
APP	GHSR	1846936	1843590	9606.ENSP00000284981	9606.ENSP00000241256	0	0	0	0	0	0	0.9	0	0	0.9
GNAQ	palmitate	1847018	-985	9606.ENSP00000286548	-1.CID000000985	0	0	0	0	0	0	0.9	0	0	0.9
GNG2	thromboxane A2	1851723	-5280497	9606.ENSP00000334448	-1.CID005280497	0	0	0	0	0	0	0.9	0	0	0.9
NMU	uridine diphos.	1845502	-6031	9606.ENSP00000264218	-1.CID000006031	0	0	0	0	0	0	0.9	0	0	0.9
PMCH	epinephrine	1851448	-5815	9606.ENSP00000332225	-1.CID000005815	0	0	0	0	0	0	0.9	0	0	0.9
TBXA2R	NMUR1	1859713	1848781	9606.ENSP00000393333	9606.ENSP00000305877	0	0	0	0	0	0	0.9	0	0	0.9
GCG	GNA14	1859292	1856528	9606.ENSP00000387662	9606.ENSP00000365807	0	0	0	0	0	0	0.9	0	0	0.9
MLN	GNA14	1859375	1856528	9606.ENSP00000388825	9606.ENSP00000365807	0	0	0	0	0	0	0.9	0	0	0.9
GNG2	prostaglandin .	1851723	-5280360	9606.ENSP00000334448	-1.CID005280360	0	0	0	0	0	0	0.9	0	0	0.9
NMU	acetylcholine	1845502	-187	9606.ENSP00000264218	-1.CID000000187	0	0	0	0	0	0	0.9	0	0	0.9
serotonine	uridine diphos.	-5202	-6031	-1.CID000005202	-1.CID000006031	0	0	0	0	0	0	0.9	0	0	0.9
GNA14	GRP	1856528	1844471	9606.ENSP00000365807	9606.ENSP00000256857	0	0	0	0	0	0	0.9	0	0	0.9
NMS	PMCH	1856567	1851448	9606.ENSP00000366061	9606.ENSP00000332225	0	0	0	0	0	0	0.9	0	0	0.9
HCRT	KALRN	1847406	1843581	9606.ENSP00000293330	9606.ENSP00000240874	0	0	0	0	0	0	0.9	0	0	0.9
NMU	palmitate	1845502	-985	9606.ENSP00000264218	-1.CID000000985	0	0	0	0	0	0	0.9	0	0	0.9
MLN	norepinephrine	1859375	-439260	9606.ENSP00000388825	-1.CID000439260	0	0	0	0	0	0	0.9	0	0	0.9
NMU	MgATP	1845502	-5957	9606.ENSP00000264218	-1.CID000005957	0	0	0	0	0	0	0.9	0	0	0.9
NPS	GNA14	1858560	1856528	9606.ENSP00000381105	9606.ENSP00000365807	0	0	0	0	0	0	0.9	0.041	0	0.9
PMCH	thromboxane A2	1851448	-5280497	9606.ENSP00000332225	-1.CID005280497	0	0	0	0	0	0	0.9	0	0	0.9
NMS	uridine diphos.	1856567	-6031	9606.ENSP00000366061	-1.CID000006031	0	0	0	0	0	0	0.9	0	0	0.9
OXT	rosiglitazone	1842661	-77998	9606.ENSP00000217386	-1.CID000077998	0	0	0	0	0	0	0.9	0	0	0.9
GNA11	PGF2 alpha	1842246	-5280363	9606.ENSP00000078429	-1.CID005280363	0	0	0	0	0	0	0.9	0	0	0.9
CCKAR	APP	1847590	1846936	9606.ENSP00000295589	9606.ENSP00000284981	0	0	0	0	0	0	0.9	0	0	0.9
GNG2	PMCH	1851723	1851448	9606.ENSP00000334448	9606.ENSP00000332225	0	0	0	0	0	0	0.9	0	0	0.9
MLN	palmitate	1859375	-985	9606.ENSP00000388825	-1.CID000000985	0	0	0	0	0	0	0.9	0	0	0.9
TACR2	uridine diphos.	1855880	-6031	9606.ENSP00000362403	-1.CID000006031	0	0	0	0	0	0	0.9	0	0	0.9
KALRN	norepinephrine	1843581	-439260	9606.ENSP00000240874	-1.CID000439260	0	0	0	0	0	0	0.9	0	0	0.9
NMUR1	APP	1848781	1846936	9606.ENSP00000305877	9606.ENSP00000284981	0	0	0	0	0	0	0.9	0.043	0	0.9
HRH1	palmitate	1858448	-985	9606.ENSP00000380247	-1.CID000000985	0	0	0	0	0	0	0.9	0	0	0.9
TACR2	KALRN	1855880	1843581	9606.ENSP00000362403	9606.ENSP00000240874	0	0	0	0	0	0	0.9	0.041	0	0.9
NMS	GNG2	1856567	1851723	9606.ENSP00000366061	9606.ENSP00000334448	0	0	0	0	0	0	0.9	0	0	0.9
MLN	serotonine	1859375	-5202	9606.ENSP00000388825	-1.CID000005202	0	0	0	0	0	0	0.9	0	0	0.9
GNA14	NMU	1856528	1845502	9606.ENSP00000365807	9606.ENSP00000264218	0	0	0	0	0	0	0.9	0	0	0.9
HCRT	prostaglandin .	1847406	-5280360	9606.ENSP00000293330	-1.CID005280360	0	0	0	0	0	0	0.9	0	0	0.9
MLN	TACR1	1859375	1848544	9606.ENSP00000388825	9606.ENSP00000303522	0	0	0	0	0	0	0.9	0	0	0.9
uridine diphos.	rosiglitazone	-6031	-77998	-1.CID000006031	-1.CID000077998	0	0	0	0	0	0	0.9	0	0	0.9
GNG2	PGF2 alpha	1851723	-5280363	9606.ENSP00000334448	-1.CID005280363	0	0	0	0	0	0	0.9	0	0	0.9
KALRN	thromboxane A2	1843581	-5280497	9606.ENSP00000240874	-1.CID005280497	0	0	0	0	0	0	0.9	0	0	0.9
GNAQ	prostaglandin .	1847018	-5280360	9606.ENSP00000286548	-1.CID005280360	0	0	0	0	0	0	0.9	0	0	0.9
APP	uridine diphos.	1846936	-6031	9606.ENSP00000284981	-1.CID000006031	0	0	0	0	0	0	0.9	0	0	0.9
NTS	prostaglandin .	1844400	-5280360	9606.ENSP00000256010	-1.CID005280360	0	0	0	0	0	0	0.9	0	0	0.9
serotonine	rosiglitazone	-5202	-77998	-1.CID000005202	-1.CID000077998	0	0	0	0	0	0	0.9	0	0	0.9
palmitate	uridine diphos.	-985	-6031	-1.CID000000985	-1.CID000006031	0	0	0	0	0	0	0.9	0	0	0.9
GNA14	TACR1	1856528	1848544	9606.ENSP00000365807	9606.ENSP00000303522	0	0	0	0	0	0	0.9	0	0	0.9
MLN	prostaglandin .	1859375	-5280360	9606.ENSP00000388825	-1.CID005280360	0	0	0	0	0	0	0.9	0	0	0.9
suvorexant	SB-649868	-24965990	-25195495	-1.CID024965990	-1.CID025195495	0	0	0	0	0	0	0	0.82	0	0.82
MCHR1	SB-649868	1843943	-25195495	9606.ENSP00000249016	-1.CID025195495	0	0	0	0	0	0.333	0	0.192	0	0.445
HCRT	suvorexant	1847406	-24965990	9606.ENSP00000293330	-1.CID024965990	0	0	0	0	0	0	0	0.4	0	0.4
HCRT	SB-649868	1847406	-25195495	9606.ENSP00000293330	-1.CID025195495	0	0	0	0	0	0	0	0.343	0	0.343
CCKAR	SB-649868	1847590	-25195495	9606.ENSP00000295589	-1.CID025195495	0	0	0	0	0	0.333	0	0	0	0.333
GHSR	SB-649868	1843590	-25195495	9606.ENSP00000241256	-1.CID025195495	0	0	0	0	0	0.333	0	0	0	0.333
NMUR1	SB-649868	1848781	-25195495	9606.ENSP00000305877	-1.CID025195495	0	0	0	0	0	0.333	0	0	0	0.333
TBXA2R	SB-649868	1859713	-25195495	9606.ENSP00000393333	-1.CID025195495	0	0	0	0	0	0.333	0	0	0	0.333
OPN4	SB-649868	1855613	-25195495	9606.ENSP00000361141	-1.CID025195495	0	0	0	0	0	0.333	0	0	0	0.333
OPN4	suvorexant	1855613	-24965990	9606.ENSP00000361141	-1.CID024965990	0	0	0	0	0	0.265	0	0	0	0.265
NMUR1	suvorexant	1848781	-24965990	9606.ENSP00000305877	-1.CID024965990	0	0	0	0	0	0.265	0	0	0	0.265
MCHR1	suvorexant	1843943	-24965990	9606.ENSP00000249016	-1.CID024965990	0	0	0	0	0	0.265	0	0	0	0.265
GHSR	suvorexant	1843590	-24965990	9606.ENSP00000241256	-1.CID024965990	0	0	0	0	0	0.265	0	0	0	0.265
TBXA2R	suvorexant	1859713	-24965990	9606.ENSP00000393333	-1.CID024965990	0	0	0	0	0	0.265	0	0	0	0.265
CCKAR	suvorexant	1847590	-24965990	9606.ENSP00000295589	-1.CID024965990	0	0	0	0	0	0.265	0	0	0	0.265
HRH1	suvorexant	1858448	-24965990	9606.ENSP00000380247	-1.CID024965990	0	0	0	0	0	0	0	0.212	0	0.213
NPS	suvorexant	1858560	-24965990	9606.ENSP00000381105	-1.CID024965990	0	0	0	0	0	0	0	0.189	0	0.189
[truncated: 3 more rows]

## Sheet: C2 GO
#category	term ID	term description	observed gene count	background gene count	strength	signal	false discovery rate	matching proteins in your network (IDs)	matching proteins in your network (labels)
[truncated: 416 more rows]

[truncated: 8 more sheets: C3 Targets, C3 GO, C4 Targets, C4 GO, C5 Targets, C5 GO, C6 Targets, C6 GO]
